# Supplementary material for: Genetic Basis of Follicle Development in Dazu Black Goat by Whole-Transcriptome Sequencing
Source: Animals (Basel). 2021 Dec 13;11(12):3536. doi: 10.3390/ani11123536 (PMC8697922; doi:10.3390/ani11123536)
Supplement: Supplementary file 1 [file animals-11-03536-s001.zip]

Archive with 20 entries (19 files):
- Supplementary/
- Supplementary/Table S1 The RT-qPCR primer information of verified candidate genes and RNAs.xlsx
- Supplementary/Table S10 Differentially expressed miRNA between groups.xlsx
- Supplementary/Table S11 GO enrichment analysis of the target genes of differentially expressed miRNA.xlsx
- Supplementary/Table S12 KEGG pathway enrichment analysis of the target genes of differentially expressed miRNA.xlsx
- Supplementary/Table S13 Identification of all circRNA from follicles in Dazu black goat..xlsx
- Supplementary/Table S14 Differential circRNA expressleveled results between groups.xlsx
- Supplementary/Table S15 GO enrichment analysis of source genes of differentially expressed circRNA.xlsx
- Supplementary/Table S16 KEGG pathway enrichment analysis of source genes of differentially expressed circRNA.xlsx
- Supplementary/Table S17 Identification of ceRNA network from follicles in Dazu black goat..xlsx
- Supplementary/Table S18 GO enrichment analysis result of the differential expressed in ceRNA network.xlsx
- Supplementary/Table S19 KEGG pathway enrichment analysis result of the differential expressed in ceRNA network.xlsx
- Supplementary/Table S2 The data filtration results of lncRNA and mRNA sequencing data.xlsx
- Supplementary/Table S3 Alignment information of LncRNA and mRNA sequencing clean reads with rRNA database and reference genome.xlsx
- Supplementary/Table S4 The data filtration of miRNA sequencing dataset of each sample.xlsx
- Supplementary/Table S5 Small RNA mapping results of all sequencing libraries.xlsx
- Supplementary/Table S6 Differential expressed mRNAs between groups.xlsx
- Supplementary/Table S7 Differential expressed lncRNA between groups.xlsx
- Supplementary/Table S8 KEGG pathway enrichment analysis of differentially expressed mRNA..xlsx
- Supplementary/Table S9 GO enrichment analysis of differentially expressed mRNA.xlsx
