# Supplementary material for: Genetic Basis of Follicle Development in Dazu Black Goat by Whole-Transcriptome Sequencing
Source: Animals (Basel). 2021 Dec 13;11(12):3536. doi: 10.3390/ani11123536 (PMC8697922; doi:10.3390/ani11123536)
Supplement: Supplementary file 1 [file animals-11-03536-s001.zip › Supplementary/Table S1 The RT-qPCR primer information of verified candidate genes and RNAs.xlsx]

## Sheet: Sheet1
Table S1 The RT-qPCR primer information of verified candidate genes and RNAs
primer name	primer sequence(5’-3’)	Tm（℃）
GAPDH	F: CACAGTCAAGGCAGAGAAC	60
	R: TACTCAGCACCAGCATCA	60
PLIN2（NM_001285596.1）	F: TGCACTCACCAAATCAGAGC	60
	R: AATGGTCTCCTGGCCTCTTT	60
SPP1（NM_001285667.1）	F: GATGGCCGAGGTGATAGTGT	60
	R: TGGAAAGCTCGTCACTGTTG	60
BAZ2B（XM_005676089.3）	F: GCAAGTGAAGGGTTGGATGT	60
	R: AGCCAGCCTGGTTACAGCTA	60
TCONS_00024686	F: AAGGGCCTTTGTGAAACCTT	60
	R: GAGAGATGGGAGGGAGGTTC	60
novel_circ_005179	F: CAGGAAATACAAGCCCTGGA	60
	R: TCTGTCCTGCTCAGGTGATG	60
novel_circ_007948	F: CGTTTCCAGTCCCACCTTTA	60
	R: CATTTACCTCCAGCCTCTCG	60
novel_circ_011697	F: AACAGCCAAACACATGGAAA	60
	R: ATGTGATCTTTCAGCCACCA	60
novel_circ_003388	F: TGCAAAAACTTGAAGCAAAAGA	60
	R: TGGGCTATTGAAGGATCAGG	60
novel_circ_009838	F: CCCCATCCTTTATGCCTTTT	60
	R: TCCAGGGTTCTCTTCCCTTT	60
novel_circ_007714	F: GCATTTGTCTCAGCCAGTCA	60
	R: CCATTCTGACCGAGATCCAT	60
novel_circ_011344	F: AGTCATGAGTGTGGGGAAGG	60
	R: CGAATGTGCATGGTTAGCTG	60
novel_circ_000355	F: TGGTGCCAAGACTTCAGACA	60
	R: GCAGTGAAAACTGTGCCAGA	60
miR-4492-y	F: TATATACGGGGCTGGGCGC	60
	R: Provided by Mir-X miRNA First-Strand Synthesis kit	60
miR-6412-y	F: CGCAACCATCCTCTGCTACCA	60
	R: Provided by Mir-X miRNA First-Strand Synthesis kit	60
miR-1384-y	F: GCGCGCGCAATTTTTGGAAAAAAG	60
	R: Provided by Mir-X miRNA First-Strand Synthesis kit	60
miR-128-5p	F: TATATACGGGGCCGTAGCACTGTC	60
	R: Provided by Mir-X miRNA First-Strand Synthesis kit	60
U6	F: GGAACGATACAGAGAAGATTAGC	60
	R: TGGAACGCTTCACGAATTTGCG	60
