# Supplementary material for: Genetic Basis of Follicle Development in Dazu Black Goat by Whole-Transcriptome Sequencing
Source: Animals (Basel). 2021 Dec 13;11(12):3536. doi: 10.3390/ani11123536 (PMC8697922; doi:10.3390/ani11123536)
Supplement: Supplementary file 1 [file animals-11-03536-s001.zip › Supplementary/Table S13 Identification of all circRNA from follicles in Dazu black goat..xlsx]

## Sheet: circ_candidates.info
Table S13 Identification of all circRNA from follicles in Dazu black goat.
gene_id	source_gene	TranscriptID	chr	strand	genomic_start	genomic_end	spliced_length	annot_type
novel_circ_000001	ncbi_102171916	XM_018043229.1,XM_018041619.1,XM_018042670.1,XM_018042157.1,XM_018043907.1	NC_030808.1	-	108402	126879	680	annot_exons
novel_circ_000002	ncbi_102171916	XM_018043229.1,XM_018041619.1,XM_018042670.1,XM_018042157.1,XM_018043907.1	NC_030808.1	-	184283	184694	412	intronic
novel_circ_000003	ncbi_102171916	XM_018043229.1,XM_018041619.1,XM_018042670.1,XM_018042157.1,XM_018043907.1	NC_030808.1	-	213227	237240	1250	annot_exons
novel_circ_000004	ncbi_102171916	XM_018043229.1,XM_018041619.1,XM_018042670.1,XM_018042157.1,XM_018043907.1	NC_030808.1	-	213453	213602	150	one_exon
novel_circ_000005	ncbi_102171916	XM_018043229.1,XM_018041619.1,XM_018042670.1,XM_018042157.1,XM_018043907.1	NC_030808.1	-	246827	263542	378	annot_exons
novel_circ_000006	ncbi_102171097	XM_005674667.3,XM_013962888.2,XM_005674668.3,XM_013962952.2,XM_005674666.3	NC_030808.1	+	358753	362437	345	annot_exons
novel_circ_000007	ncbi_102190990	XM_018045976.1	NC_030808.1	+	377785	379729	359	annot_exons
novel_circ_000008	ncbi_102173229	XM_005674676.3,XM_005674677.3,XM_005674679.3,XM_005674680.3	NC_030808.1	-	396599	397127	336	annot_exons
novel_circ_000009	ncbi_102173229	XM_005674676.3,XM_005674677.3,XM_005674679.3,XM_005674680.3	NC_030808.1	+	401928	403515	1588	antisense
novel_circ_000010	ncbi_102172194	XM_005674671.3,XM_005674675.3,XM_005674672.3,XM_005674673.3	NC_030808.1	+	417735	418480	271	annot_exons
novel_circ_000011	ncbi_102174509	XM_018046388.1	NC_030808.1	+	494074	497654	321	annot_exons
novel_circ_000012	ncbi_102191269	XM_018046479.1,XM_018046441.1,XM_018046536.1,XM_018046508.1	NC_030808.1	-	538040	539071	318	annot_exons
novel_circ_000013	ncbi_102191269	XM_018046479.1,XM_018046441.1,XM_018046536.1,XM_018046508.1	NC_030808.1	-	538040	555603	995	annot_exons
novel_circ_000014	ncbi_102191269	XM_018046479.1,XM_018046441.1,XM_018046536.1,XM_018046508.1	NC_030808.1	-	538912	555603	837	annot_exons
novel_circ_000015	ncbi_102191552	XM_018046572.1	NC_030808.1	-	626554	626747	194	one_exon
novel_circ_000016	ncbi_102191552	XM_018046572.1	NC_030808.1	-	635573	640070	597	annot_exons
novel_circ_000017	ncbi_102174776	XM_018046602.1	NC_030808.1	-	746561	748417	325	annot_exons
novel_circ_000018	ncbi_102175057	XM_018046609.1,XM_018046645.1	NC_030808.1	-	762772	781474	886	annot_exons
novel_circ_000019	ncbi_102175057	XM_018046609.1,XM_018046645.1	NC_030808.1	-	770554	781474	755	annot_exons
novel_circ_000020	ncbi_102175057	XM_018046609.1,XM_018046645.1	NC_030808.1	-	774457	781474	431	annot_exons
novel_circ_000021	ncbi_102175057	XM_018046609.1,XM_018046645.1	NC_030808.1	-	776193	781474	258	annot_exons
novel_circ_000022	ncbi_102176266	XM_018047095.1,XM_018047483.1,XM_018047148.1,XM_018047262.1,XM_018047361.1,XM_018047413.1,XM_018047201.1,XM_018047537.1,XM_018047458.1,XM_018047310.1,XM_018047514.1,XM_018047528.1,XM_018047503.1	NC_030808.1	+	1337221	1339814	277	annot_exons
novel_circ_000023	ncbi_102176266	XM_018047095.1,XM_018047483.1,XM_018047148.1,XM_018047262.1,XM_018047361.1,XM_018047413.1,XM_018047201.1,XM_018047537.1,XM_018047458.1,XM_018047310.1,XM_018047514.1,XM_018047528.1,XM_018047503.1	NC_030808.1	+	1337233	1339814	265	annot_exons
novel_circ_000024	ncbi_102176266	XM_018047095.1,XM_018047483.1,XM_018047148.1,XM_018047262.1,XM_018047361.1,XM_018047413.1,XM_018047201.1,XM_018047537.1,XM_018047458.1,XM_018047310.1,XM_018047514.1,XM_018047528.1,XM_018047503.1	NC_030808.1	+	1345783	1346955	491	annot_exons
novel_circ_000025	ncbi_102176266	XM_018047095.1,XM_018047483.1,XM_018047148.1,XM_018047262.1,XM_018047361.1,XM_018047413.1,XM_018047201.1,XM_018047537.1,XM_018047458.1,XM_018047310.1,XM_018047514.1,XM_018047528.1,XM_018047503.1	NC_030808.1	+	1352847	1356961	373	annot_exons
novel_circ_000026	ncbi_102168484	XM_018047722.1,XM_018047783.1	NC_030808.1	+	1449572	1449830	259	antisense
novel_circ_000027	ncbi_102168484	XM_018047722.1,XM_018047783.1	NC_030808.1	-	1480410	1493601	474	annot_exons
novel_circ_000028	ncbi_102168484	XM_018047722.1,XM_018047783.1	NC_030808.1	-	1490157	1493601	321	annot_exons
novel_circ_000029	ncbi_102168484	XM_018047722.1,XM_018047783.1	NC_030808.1	+	1523867	1524507	641	antisense
novel_circ_000030	ncbi_102169051	XM_018047870.1,XM_018047918.1	NC_030808.1	+	1570534	1571679	285	annot_exons
novel_circ_000031	ncbi_102169051	XM_018047870.1,XM_018047918.1	NC_030808.1	+	1595660	1600817	654	annot_exons
novel_circ_000032	ncbi_102169051	XM_018047870.1,XM_018047918.1	NC_030808.1	+	1622721	1623374	275	annot_exons
novel_circ_000033	ncbi_102169624	XM_018048110.1	NC_030808.1	-	2012950	2019512	299	annot_exons
novel_circ_000034	ncbi_102169624	XM_018048110.1	NC_030808.1	-	2046391	2067484	485	annot_exons
novel_circ_000035	ncbi_102169904	XM_018048224.1,XM_018048285.1	NC_030808.1	+	2258058	2260412	291	annot_exons
novel_circ_000036	ncbi_102170463	XM_018048483.1,XM_018048423.1,XM_018048380.1,XM_018048590.1,XM_018048649.1,XM_018048528.1	NC_030808.1	+	2727645	2753138	1595	annot_exons
novel_circ_000037	ncbi_102170463	XM_018048483.1,XM_018048423.1,XM_018048380.1,XM_018048590.1,XM_018048649.1,XM_018048528.1	NC_030808.1	+	2745652	2753138	621	annot_exons
novel_circ_000038	ncbi_102170463	XM_018048483.1,XM_018048423.1,XM_018048380.1,XM_018048590.1,XM_018048649.1,XM_018048528.1	NC_030808.1	+	2784385	2856714	1557	annot_exons
novel_circ_000039	ncbi_102170463	XM_018048483.1,XM_018048423.1,XM_018048380.1,XM_018048590.1,XM_018048649.1,XM_018048528.1	NC_030808.1	+	2843807	2845857	375	annot_exons
novel_circ_000040	NA	-	NC_030808.1	-	5151936	5153080	1145	intergenic
novel_circ_000041	ncbi_102184473	XM_005674716.3,XM_005674714.3,XM_005674718.3,XM_005674717.3,XM_013964771.2	NC_030808.1	-	5501877	5516955	2051	annot_exons
novel_circ_000042	ncbi_102184473	XM_005674716.3,XM_005674714.3,XM_005674718.3,XM_005674717.3,XM_013964771.2	NC_030808.1	-	5513881	5516955	387	annot_exons
novel_circ_000043	ncbi_102184473	XM_005674716.3,XM_005674714.3,XM_005674718.3,XM_005674717.3,XM_013964771.2	NC_030808.1	+	5513893	5516940	3048	antisense
novel_circ_000044	ncbi_102184473	XM_005674716.3,XM_005674714.3,XM_005674718.3,XM_005674717.3,XM_013964771.2	NC_030808.1	-	5515197	5516955	283	annot_exons
novel_circ_000045	ncbi_102185778	XM_005674720.3	NC_030808.1	+	5558341	5571527	1065	annot_exons
novel_circ_000046	ncbi_102185778	XM_005674720.3	NC_030808.1	+	5586364	5596430	1138	annot_exons
novel_circ_000047	ncbi_102185778	XM_005674720.3	NC_030808.1	-	5607503	5608184	682	antisense
novel_circ_000048	ncbi_102172097	XM_013965221.2	NC_030808.1	+	7833330	7845998	301	annot_exons
novel_circ_000049	ncbi_102172097	XM_013965221.2	NC_030808.1	+	7857983	7858914	360	annot_exons
novel_circ_000050	ncbi_102172386	XM_013965277.2	NC_030808.1	-	7982672	7982946	275	antisense
novel_circ_000051	ncbi_102172660	XM_018050308.1,XM_018050350.1,XM_013965342.2	NC_030808.1	+	8355011	8377996	22986	exon_intron
novel_circ_000052	ncbi_102172660	XM_018050308.1,XM_018050350.1,XM_013965342.2	NC_030808.1	+	8377839	8389948	331	annot_exons
novel_circ_000053	ncbi_102186997	XM_018050523.1,XM_018050579.1,XM_018050642.1,XM_018050701.1,XM_018050752.1,XM_018050829.1	NC_030808.1	+	8709613	8774369	605	annot_exons
novel_circ_000054	ncbi_102186997	XM_018050523.1,XM_018050579.1,XM_018050642.1,XM_018050701.1,XM_018050752.1,XM_018050829.1	NC_030808.1	+	8771678	8774369	307	annot_exons
novel_circ_000055	ncbi_102186997	XM_018050523.1,XM_018050579.1,XM_018050642.1,XM_018050701.1,XM_018050752.1,XM_018050829.1	NC_030808.1	+	8831857	8886583	822	annot_exons
novel_circ_000056	ncbi_102186997	XM_018050523.1,XM_018050579.1,XM_018050642.1,XM_018050701.1,XM_018050752.1,XM_018050829.1	NC_030808.1	+	8834660	8859456	425	annot_exons
novel_circ_000057	ncbi_102186997	XM_018050523.1,XM_018050579.1,XM_018050642.1,XM_018050701.1,XM_018050752.1,XM_018050829.1	NC_030808.1	+	8847975	8859456	368	annot_exons
novel_circ_000058	ncbi_102186997	XM_018050523.1,XM_018050579.1,XM_018050642.1,XM_018050701.1,XM_018050752.1,XM_018050829.1	NC_030808.1	+	8847975	8886583	597	annot_exons
novel_circ_000059	ncbi_102186997	XM_018050523.1,XM_018050579.1,XM_018050642.1,XM_018050701.1,XM_018050752.1,XM_018050829.1	NC_030808.1	+	8882486	8886583	229	annot_exons
novel_circ_000060	ncbi_102186997	XM_018050523.1,XM_018050579.1,XM_018050642.1,XM_018050701.1,XM_018050752.1,XM_018050829.1	NC_030808.1	+	8938925	8942504	248	annot_exons
novel_circ_000061	ncbi_102186997	XM_018050523.1,XM_018050579.1,XM_018050642.1,XM_018050701.1,XM_018050752.1,XM_018050829.1	NC_030808.1	-	8954515	8954936	422	antisense
novel_circ_000062	ncbi_102188975	XM_005674733.3,XM_018050922.1,XM_013965498.2,XM_005674734.3	NC_030808.1	-	9073414	9094506	1162	annot_exons
novel_circ_000063	ncbi_102189619	XM_005674736.2,XM_018051483.1	NC_030808.1	-	9129841	9135256	411	annot_exons
novel_circ_000064	ncbi_102189619	XM_005674736.2,XM_018051483.1	NC_030808.1	-	9129841	9140428	564	annot_exons
novel_circ_000065	ncbi_102189619	XM_005674736.2,XM_018051483.1	NC_030808.1	-	9129841	9141482	672	annot_exons
novel_circ_000066	ncbi_102189619	XM_005674736.2,XM_018051483.1	NC_030808.1	-	9140276	9141482	261	annot_exons
novel_circ_000067	ncbi_102189619	XM_005674736.2,XM_018051483.1	NC_030808.1	-	9140276	9149301	327	annot_exons
novel_circ_000068	ncbi_102180425	XM_018051724.1	NC_030808.1	-	17319954	17320565	468	annot_exons
novel_circ_000069	NA	-	NC_030808.1	+	17636923	17638105	1183	intergenic
novel_circ_000070	ncbi_102176267	NM_001289948.1	NC_030808.1	+	18032600	18042902	525	annot_exons
novel_circ_000071	NA	-	NC_030808.1	+	18349344	18350133	790	intergenic
novel_circ_000072	NA	-	NC_030808.1	+	19029102	19029353	252	intergenic
novel_circ_000073	NA	-	NC_030808.1	-	19041003	19041581	579	intergenic
novel_circ_000074	NA	-	NC_030808.1	-	19044799	19047163	2365	intergenic
novel_circ_000075	NA	-	NC_030808.1	+	19192963	19193819	857	intergenic
novel_circ_000076	NA	-	NC_030808.1	-	19220087	19314574	94488	intergenic
novel_circ_000077	NA	-	NC_030808.1	+	19391360	19392211	852	intergenic
novel_circ_000078	NA	-	NC_030808.1	-	19404630	19454650	50021	intergenic
novel_circ_000079	ncbi_102177278	XM_018052748.1,XM_018052607.1,XM_018052437.1,XM_018052541.1,XM_018052497.1,XM_018052771.1,XM_018052829.1,XM_018052795.1,XM_018052677.1	NC_030808.1	-	19775267	19779575	204	annot_exons
novel_circ_000080	ncbi_102177278	XM_018052748.1,XM_018052607.1,XM_018052437.1,XM_018052541.1,XM_018052497.1,XM_018052771.1,XM_018052829.1,XM_018052795.1,XM_018052677.1	NC_030808.1	-	19775267	19786790	462	annot_exons
novel_circ_000081	ncbi_102177278	XM_018052748.1,XM_018052607.1,XM_018052437.1,XM_018052541.1,XM_018052497.1,XM_018052771.1,XM_018052829.1,XM_018052795.1,XM_018052677.1	NC_030808.1	-	19779496	19786790	338	annot_exons
novel_circ_000082	ncbi_102177278	XM_018052748.1,XM_018052607.1,XM_018052437.1,XM_018052541.1,XM_018052497.1,XM_018052771.1,XM_018052829.1,XM_018052795.1,XM_018052677.1	NC_030808.1	-	19824288	19844202	1337	annot_exons
novel_circ_000083	ncbi_102177278	XM_018052748.1,XM_018052607.1,XM_018052437.1,XM_018052541.1,XM_018052497.1,XM_018052771.1,XM_018052829.1,XM_018052795.1,XM_018052677.1	NC_030808.1	-	19824288	19873123	1802	annot_exons
novel_circ_000084	ncbi_102177278	XM_018052748.1,XM_018052607.1,XM_018052437.1,XM_018052541.1,XM_018052497.1,XM_018052771.1,XM_018052829.1,XM_018052795.1,XM_018052677.1	NC_030808.1	-	19829790	19888444	1473	annot_exons
novel_circ_000085	ncbi_102177278	XM_018052748.1,XM_018052607.1,XM_018052437.1,XM_018052541.1,XM_018052497.1,XM_018052771.1,XM_018052829.1,XM_018052795.1,XM_018052677.1	NC_030808.1	-	19839369	19854693	438	annot_exons
novel_circ_000086	ncbi_102177278	XM_018052748.1,XM_018052607.1,XM_018052437.1,XM_018052541.1,XM_018052497.1,XM_018052771.1,XM_018052829.1,XM_018052795.1,XM_018052677.1	NC_030808.1	-	19839369	19873121	686	annot_exons
novel_circ_000087	ncbi_102177278	XM_018052748.1,XM_018052607.1,XM_018052437.1,XM_018052541.1,XM_018052497.1,XM_018052771.1,XM_018052829.1,XM_018052795.1,XM_018052677.1	NC_030808.1	-	19839369	19873123	688	annot_exons
novel_circ_000088	ncbi_102177278	XM_018052748.1,XM_018052607.1,XM_018052437.1,XM_018052541.1,XM_018052497.1,XM_018052771.1,XM_018052829.1,XM_018052795.1,XM_018052677.1	NC_030808.1	-	19839369	19888444	860	annot_exons
novel_circ_000089	ncbi_102177278	XM_018052748.1,XM_018052607.1,XM_018052437.1,XM_018052541.1,XM_018052497.1,XM_018052771.1,XM_018052829.1,XM_018052795.1,XM_018052677.1	NC_030808.1	-	19839369	19888457	873	annot_exons
novel_circ_000090	ncbi_102177278	XM_018052748.1,XM_018052607.1,XM_018052437.1,XM_018052541.1,XM_018052497.1,XM_018052771.1,XM_018052829.1,XM_018052795.1,XM_018052677.1	NC_030808.1	-	19839369	19907621	1180	annot_exons
novel_circ_000091	ncbi_102177278	XM_018052748.1,XM_018052607.1,XM_018052437.1,XM_018052541.1,XM_018052497.1,XM_018052771.1,XM_018052829.1,XM_018052795.1,XM_018052677.1	NC_030808.1	-	19851960	19888444	637	annot_exons
novel_circ_000092	ncbi_102177278	XM_018052748.1,XM_018052607.1,XM_018052437.1,XM_018052541.1,XM_018052497.1,XM_018052771.1,XM_018052829.1,XM_018052795.1,XM_018052677.1	NC_030808.1	-	19854556	19903558	802	annot_exons
novel_circ_000093	ncbi_102177278	XM_018052748.1,XM_018052607.1,XM_018052437.1,XM_018052541.1,XM_018052497.1,XM_018052771.1,XM_018052829.1,XM_018052795.1,XM_018052677.1	NC_030808.1	-	19888321	19907621	444	annot_exons
novel_circ_000094	ncbi_102177278	XM_018052748.1,XM_018052607.1,XM_018052437.1,XM_018052541.1,XM_018052497.1,XM_018052771.1,XM_018052829.1,XM_018052795.1,XM_018052677.1	NC_030808.1	-	19898766	19907621	307	annot_exons
novel_circ_000095	ncbi_102177278	XM_018052748.1,XM_018052607.1,XM_018052437.1,XM_018052541.1,XM_018052497.1,XM_018052771.1,XM_018052829.1,XM_018052795.1,XM_018052677.1	NC_030808.1	-	19903414	19907621	223	annot_exons
novel_circ_000096	ncbi_108636217	XM_018049328.1	NC_030808.1	+	20722547	20751874	2484	exon_intron
novel_circ_000097	ncbi_108636217	XM_018049328.1	NC_030808.1	+	20722551	20751874	2480	exon_intron
novel_circ_000098	ncbi_108636217	XM_018049328.1	NC_030808.1	+	20724717	20751874	314	exon_intron
novel_circ_000099	ncbi_102178209	XM_018052861.1	NC_030808.1	-	20782119	20782925	807	antisense
novel_circ_000100	NA	-	NC_030808.1	-	20860366	20860799	434	intergenic
novel_circ_000101	ncbi_102181811	XM_018053229.1,XM_018053178.1	NC_030808.1	-	21489624	21496228	469	annot_exons
novel_circ_000102	ncbi_102182257	XM_018053546.1,XM_005674776.3,XM_018053521.1,XM_018053534.1,XM_005674777.3,XM_018053603.1	NC_030808.1	+	23161546	23162824	1279	intronic
novel_circ_000103	ncbi_102182257	XM_018053546.1,XM_005674776.3,XM_018053521.1,XM_018053534.1,XM_005674777.3,XM_018053603.1	NC_030808.1	+	23293059	23295019	1961	intronic
novel_circ_000104	ncbi_102182257	XM_018053546.1,XM_005674776.3,XM_018053521.1,XM_018053534.1,XM_005674777.3,XM_018053603.1	NC_030808.1	+	23485662	23488845	279	annot_exons
novel_circ_000105	ncbi_102182257	XM_018053546.1,XM_005674776.3,XM_018053521.1,XM_018053534.1,XM_005674777.3,XM_018053603.1	NC_030808.1	+	23485662	23508700	418	annot_exons
novel_circ_000106	ncbi_102182257	XM_018053546.1,XM_005674776.3,XM_018053521.1,XM_018053534.1,XM_005674777.3,XM_018053603.1	NC_030808.1	+	23510665	23511223	559	intronic
novel_circ_000107	ncbi_102182257	XM_018053546.1,XM_005674776.3,XM_018053521.1,XM_018053534.1,XM_005674777.3,XM_018053603.1	NC_030808.1	+	23562021	23567323	297	annot_exons
novel_circ_000108	ncbi_102182257	XM_018053546.1,XM_005674776.3,XM_018053521.1,XM_018053534.1,XM_005674777.3,XM_018053603.1	NC_030808.1	+	23562021	23597118	1394	annot_exons
novel_circ_000109	ncbi_102182257	XM_018053546.1,XM_005674776.3,XM_018053521.1,XM_018053534.1,XM_005674777.3,XM_018053603.1	NC_030808.1	+	23573204	23585765	740	annot_exons
novel_circ_000110	ncbi_102182257	XM_018053546.1,XM_005674776.3,XM_018053521.1,XM_018053534.1,XM_005674777.3,XM_018053603.1	NC_030808.1	+	23573204	23597118	1097	annot_exons
novel_circ_000111	ncbi_102182257	XM_018053546.1,XM_005674776.3,XM_018053521.1,XM_018053534.1,XM_005674777.3,XM_018053603.1	NC_030808.1	+	23573204	23601830	1269	annot_exons
novel_circ_000112	ncbi_102182257	XM_018053546.1,XM_005674776.3,XM_018053521.1,XM_018053534.1,XM_005674777.3,XM_018053603.1	NC_030808.1	+	23573204	23615922	1452	annot_exons
novel_circ_000113	ncbi_102182257	XM_018053546.1,XM_005674776.3,XM_018053521.1,XM_018053534.1,XM_005674777.3,XM_018053603.1	NC_030808.1	+	23579343	23581771	412	annot_exons
novel_circ_000114	ncbi_102182257	XM_018053546.1,XM_005674776.3,XM_018053521.1,XM_018053534.1,XM_005674777.3,XM_018053603.1	NC_030808.1	+	23581605	23597118	646	annot_exons
novel_circ_000115	ncbi_102182257	XM_018053546.1,XM_005674776.3,XM_018053521.1,XM_018053534.1,XM_005674777.3,XM_018053603.1	NC_030808.1	+	23581605	23633118	1454	annot_exons
novel_circ_000116	ncbi_102182257	XM_018053546.1,XM_005674776.3,XM_018053521.1,XM_018053534.1,XM_005674777.3,XM_018053603.1	NC_030808.1	+	23585644	23597118	479	annot_exons
novel_circ_000117	ncbi_102182257	XM_018053546.1,XM_005674776.3,XM_018053521.1,XM_018053534.1,XM_005674777.3,XM_018053603.1	NC_030808.1	+	23585644	23601830	651	annot_exons
novel_circ_000118	ncbi_102182257	XM_018053546.1,XM_005674776.3,XM_018053521.1,XM_018053534.1,XM_005674777.3,XM_018053603.1	NC_030808.1	+	23648635	23666275	824	annot_exons
novel_circ_000119	ncbi_102182257	XM_018053546.1,XM_005674776.3,XM_018053521.1,XM_018053534.1,XM_005674777.3,XM_018053603.1	NC_030808.1	-	23654793	23655181	389	antisense
novel_circ_000120	ncbi_102183726	XM_005674780.3,XM_005674785.3,XM_005674783.3,XM_013968306.2,XM_013968475.2,XM_018053813.1,XM_013968529.2	NC_030808.1	-	24914070	24918075	388	annot_exons
novel_circ_000121	ncbi_102183726	XM_005674780.3,XM_005674785.3,XM_005674783.3,XM_013968306.2,XM_013968475.2,XM_018053813.1,XM_013968529.2	NC_030808.1	-	25166260	25166586	327	one_exon
novel_circ_000122	ncbi_102186052	XM_018054118.1	NC_030808.1	-	27901082	27923075	626	annot_exons
novel_circ_000123	ncbi_102186052	XM_018054118.1	NC_030808.1	-	27901082	27978049	1189	annot_exons
novel_circ_000124	ncbi_102186052	XM_018054118.1	NC_030808.1	-	27906495	27969332	512	annot_exons
novel_circ_000125	ncbi_102186052	XM_018054118.1	NC_030808.1	-	27969213	27978049	563	annot_exons
novel_circ_000126	ncbi_102186052	XM_018054118.1	NC_030808.1	-	28024683	28065245	286	annot_exons
novel_circ_000127	ncbi_102189621	XM_018054696.1,XM_018054719.1	NC_030808.1	+	34930862	34934733	479	annot_exons
novel_circ_000128	ncbi_102191271	XM_005674804.3	NC_030808.1	-	36985708	37004698	651	annot_exons
novel_circ_000129	ncbi_102191271	XM_005674804.3	NC_030808.1	-	36994058	37004698	525	annot_exons
novel_circ_000130	ncbi_102168387	XM_005674807.3	NC_030808.1	+	37059048	37069707	321	annot_exons
novel_circ_000131	ncbi_102168387	XM_005674807.3	NC_030808.1	+	37059048	37071486	2100	exon_intron
novel_circ_000132	ncbi_102168387	XM_005674807.3	NC_030808.1	+	37069458	37071486	2029	exon_intron
novel_circ_000133	ncbi_102168387	XM_005674807.3	NC_030808.1	+	37069458	37101041	559	annot_exons
novel_circ_000134	ncbi_102168387	XM_005674807.3	NC_030808.1	+	37069458	37111079	1083	annot_exons
novel_circ_000135	ncbi_102168387	XM_005674807.3	NC_030808.1	+	37099837	37107269	647	annot_exons
novel_circ_000136	ncbi_102168387	XM_005674807.3	NC_030808.1	+	37109929	37111079	186	annot_exons
novel_circ_000137	ncbi_102170633	XM_013972057.2	NC_030808.1	+	40203669	40234775	9014	exon_intron
novel_circ_000138	ncbi_102170911	XM_018055720.1,XM_018055650.1	NC_030808.1	+	40795628	40805177	393	annot_exons
novel_circ_000139	ncbi_102168299	XM_018055819.1,XM_018055891.1	NC_030808.1	+	41290327	41293227	334	annot_exons
novel_circ_000140	ncbi_102170087	XM_018056868.1	NC_030808.1	-	41725138	41725583	446	intronic
novel_circ_000141	ncbi_102187986	XM_018056904.1,XM_018056951.1	NC_030808.1	+	41966924	41976958	570	annot_exons
novel_circ_000142	ncbi_102187986	XM_018056904.1,XM_018056951.1	NC_030808.1	+	41988125	42000031	543	annot_exons
novel_circ_000143	ncbi_102175162	XM_018057940.1,XM_018058015.1,XM_018057820.1,XM_018057883.1,XM_018058062.1	NC_030808.1	+	42808510	42823396	14887	exon_intron
novel_circ_000144	ncbi_102175162	XM_018057940.1,XM_018058015.1,XM_018057820.1,XM_018057883.1,XM_018058062.1	NC_030808.1	+	42823244	42823396	153	one_exon
novel_circ_000145	ncbi_102175162	XM_018057940.1,XM_018058015.1,XM_018057820.1,XM_018057883.1,XM_018058062.1	NC_030808.1	+	42823244	42847994	342	annot_exons
novel_circ_000146	ncbi_102175162	XM_018057940.1,XM_018058015.1,XM_018057820.1,XM_018057883.1,XM_018058062.1	NC_030808.1	+	42823244	42857997	588	annot_exons
novel_circ_000147	ncbi_102175162	XM_018057940.1,XM_018058015.1,XM_018057820.1,XM_018057883.1,XM_018058062.1	NC_030808.1	+	42887311	42889480	2170	exon_intron
novel_circ_000148	ncbi_102169054	XM_005674883.3	NC_030808.1	-	42908890	42928640	779	annot_exons
novel_circ_000149	ncbi_102169054	XM_005674883.3	NC_030808.1	-	42909014	42910038	1025	intronic
novel_circ_000150	ncbi_102169054	XM_005674883.3	NC_030808.1	-	42928503	42946654	366	annot_exons
novel_circ_000151	ncbi_102176560	XM_018058277.1,XM_018058386.1,XM_005674833.3,XM_013972898.2	NC_030808.1	-	43908403	43911178	2776	one_exon
novel_circ_000152	ncbi_102177469	XM_005674837.3,XM_018058802.1	NC_030808.1	+	44373559	44377070	423	annot_exons
novel_circ_000153	ncbi_102177469	XM_005674837.3,XM_018058802.1	NC_030808.1	+	44375513	44377070	311	annot_exons
novel_circ_000154	ncbi_102177469	XM_005674837.3,XM_018058802.1	NC_030808.1	+	44376866	44388439	821	annot_exons
novel_circ_000155	ncbi_102177469	XM_005674837.3,XM_018058802.1	NC_030808.1	+	44394341	44394495	155	intronic
novel_circ_000156	ncbi_102178662	XM_005674841.3	NC_030808.1	-	44456509	44466897	789	annot_exons
novel_circ_000157	ncbi_102178662	XM_005674841.3	NC_030808.1	-	44456509	44475322	1349	annot_exons
novel_circ_000158	ncbi_102178662	XM_005674841.3	NC_030808.1	-	44462218	44475322	1128	annot_exons
novel_circ_000159	ncbi_102178662	XM_005674841.3	NC_030808.1	-	44469914	44472688	386	annot_exons
novel_circ_000160	ncbi_102178662	XM_005674841.3	NC_030808.1	-	44469914	44475322	560	annot_exons
novel_circ_000161	ncbi_102180889	XM_005674853.3,XM_005674852.3,XM_018059361.1,XM_005674851.3	NC_030808.1	+	44775766	44792088	736	annot_exons
novel_circ_000162	ncbi_102180889	XM_005674853.3,XM_005674852.3,XM_018059361.1,XM_005674851.3	NC_030808.1	+	44779262	44792088	331	annot_exons
novel_circ_000163	ncbi_102182911	XM_013974409.2,XM_013973792.2,XM_013974524.2,XM_013974439.2,XM_013974705.2,XM_013974580.2,XM_013974866.2,XM_013974785.2,XM_013974742.2,XM_018059917.1	NC_030808.1	-	44968145	44973110	319	annot_exons
novel_circ_000164	ncbi_102183182	XM_018060357.1	NC_030808.1	-	45492950	45552900	2911	annot_exons
novel_circ_000165	ncbi_102183182	XM_018060357.1	NC_030808.1	-	45513035	45515088	331	annot_exons
novel_circ_000166	ncbi_102183182	XM_018060357.1	NC_030808.1	-	45513035	45552900	881	annot_exons
novel_circ_000167	ncbi_102183182	XM_018060357.1	NC_030808.1	-	45531215	45552900	470	annot_exons
novel_circ_000168	ncbi_102183182	XM_018060357.1	NC_030808.1	-	45538242	45552900	308	annot_exons
novel_circ_000169	ncbi_102183182	XM_018060357.1	NC_030808.1	-	45549954	45552900	199	annot_exons
novel_circ_000170	ncbi_102183912	XM_013975109.2,XM_018060636.1,XM_005674864.3,XM_013975214.2,XM_018060691.1	NC_030808.1	-	45576197	45604754	1678	annot_exons
novel_circ_000171	ncbi_102183912	XM_013975109.2,XM_018060636.1,XM_005674864.3,XM_013975214.2,XM_018060691.1	NC_030808.1	-	45585561	45601980	1122	annot_exons
novel_circ_000172	ncbi_102183912	XM_013975109.2,XM_018060636.1,XM_005674864.3,XM_013975214.2,XM_018060691.1	NC_030808.1	-	45597694	45601976	641	annot_exons
novel_circ_000173	ncbi_102183912	XM_013975109.2,XM_018060636.1,XM_005674864.3,XM_013975214.2,XM_018060691.1	NC_030808.1	-	45597694	45601980	645	annot_exons
novel_circ_000174	ncbi_102183912	XM_013975109.2,XM_018060636.1,XM_005674864.3,XM_013975214.2,XM_018060691.1	NC_030808.1	-	45597694	45604754	827	annot_exons
novel_circ_000175	ncbi_102183912	XM_013975109.2,XM_018060636.1,XM_005674864.3,XM_013975214.2,XM_018060691.1	NC_030808.1	-	45626117	45688410	753	annot_exons
novel_circ_000176	ncbi_102183912	XM_013975109.2,XM_018060636.1,XM_005674864.3,XM_013975214.2,XM_018060691.1	NC_030808.1	-	45646375	45654952	393	annot_exons
novel_circ_000177	ncbi_102183912	XM_013975109.2,XM_018060636.1,XM_005674864.3,XM_013975214.2,XM_018060691.1	NC_030808.1	-	45646375	45671954	491	annot_exons
novel_circ_000178	ncbi_102183912	XM_013975109.2,XM_018060636.1,XM_005674864.3,XM_013975214.2,XM_018060691.1	NC_030808.1	-	45646375	45688410	643	annot_exons
novel_circ_000179	ncbi_102183912	XM_013975109.2,XM_018060636.1,XM_005674864.3,XM_013975214.2,XM_018060691.1	NC_030808.1	-	45654755	45688410	448	annot_exons
novel_circ_000180	ncbi_102169907	XM_013975550.2	NC_030808.1	+	45748158	45748482	325	intronic
novel_circ_000181	ncbi_102185605	XM_018061452.1	NC_030808.1	+	45822650	45823480	281	annot_exons
novel_circ_000182	ncbi_102185605	XM_018061452.1	NC_030808.1	+	45826400	45827586	290	annot_exons
novel_circ_000183	ncbi_102186156	XM_018061583.1,XM_018061530.1	NC_030808.1	+	45889516	45890270	755	one_exon
novel_circ_000184	ncbi_102186156	XM_018061583.1,XM_018061530.1	NC_030808.1	+	45889516	45893494	829	annot_exons
novel_circ_000185	ncbi_102171011	XM_018061867.1,XM_018061798.1	NC_030808.1	+	49999052	50003702	321	annot_exons
novel_circ_000186	ncbi_102186998	XM_018062089.1,XM_018062245.1,XM_018062197.1,XM_018062153.1,XM_018061981.1,XM_018062444.1,XM_018062378.1,XM_013975817.2,XM_013975802.2	NC_030808.1	-	50172587	50186023	638	annot_exons
novel_circ_000187	ncbi_102186998	XM_018062089.1,XM_018062245.1,XM_018062197.1,XM_018062153.1,XM_018061981.1,XM_018062444.1,XM_018062378.1,XM_013975817.2,XM_013975802.2	NC_030808.1	-	50172587	50200621	733	annot_exons
novel_circ_000188	ncbi_102186998	XM_018062089.1,XM_018062245.1,XM_018062197.1,XM_018062153.1,XM_018061981.1,XM_018062444.1,XM_018062378.1,XM_013975817.2,XM_013975802.2	NC_030808.1	-	50210414	50212707	552	annot_exons
novel_circ_000189	ncbi_102186998	XM_018062089.1,XM_018062245.1,XM_018062197.1,XM_018062153.1,XM_018061981.1,XM_018062444.1,XM_018062378.1,XM_013975817.2,XM_013975802.2	NC_030808.1	-	50232323	50250902	424	annot_exons
novel_circ_000190	ncbi_102186998	XM_018062089.1,XM_018062245.1,XM_018062197.1,XM_018062153.1,XM_018061981.1,XM_018062444.1,XM_018062378.1,XM_013975817.2,XM_013975802.2	NC_030808.1	-	50232323	50254661	562	annot_exons
novel_circ_000191	ncbi_102186998	XM_018062089.1,XM_018062245.1,XM_018062197.1,XM_018062153.1,XM_018061981.1,XM_018062444.1,XM_018062378.1,XM_013975817.2,XM_013975802.2	NC_030808.1	-	50232323	50257747	684	annot_exons
novel_circ_000192	ncbi_102186998	XM_018062089.1,XM_018062245.1,XM_018062197.1,XM_018062153.1,XM_018061981.1,XM_018062444.1,XM_018062378.1,XM_013975817.2,XM_013975802.2	NC_030808.1	-	50247811	50257747	480	annot_exons
novel_circ_000193	ncbi_102186998	XM_018062089.1,XM_018062245.1,XM_018062197.1,XM_018062153.1,XM_018061981.1,XM_018062444.1,XM_018062378.1,XM_013975817.2,XM_013975802.2	NC_030808.1	-	50258789	50259058	270	intronic
novel_circ_000194	ncbi_102186998	XM_018062089.1,XM_018062245.1,XM_018062197.1,XM_018062153.1,XM_018061981.1,XM_018062444.1,XM_018062378.1,XM_013975817.2,XM_013975802.2	NC_030808.1	-	50364324	50364574	251	one_exon
novel_circ_000195	NA	-	NC_030808.1	-	51355373	51369439	14067	intergenic
novel_circ_000196	ncbi_102172663	XM_018062653.1,XM_018062985.1,XM_018063039.1,XM_018062921.1,XM_018062715.1,XM_018062583.1,XM_018062849.1,XM_018062778.1	NC_030808.1	-	52048273	52048600	328	antisense
novel_circ_000197	ncbi_102172663	XM_018062653.1,XM_018062985.1,XM_018063039.1,XM_018062921.1,XM_018062715.1,XM_018062583.1,XM_018062849.1,XM_018062778.1	NC_030808.1	+	52230201	52236204	414	annot_exons
novel_circ_000198	ncbi_102171100	XM_018063270.1,XM_018063189.1,XM_018063239.1	NC_030808.1	+	52603182	52603783	602	antisense
novel_circ_000199	ncbi_102171100	XM_018063270.1,XM_018063189.1,XM_018063239.1	NC_030808.1	-	52616412	52622359	294	annot_exons
novel_circ_000200	ncbi_102171100	XM_018063270.1,XM_018063189.1,XM_018063239.1	NC_030808.1	-	52642508	52651918	438	annot_exons
novel_circ_000201	ncbi_102175617	XM_005674898.3,XM_018063907.1,XM_018063982.1,XM_018064006.1	NC_030808.1	-	53176627	53180971	899	annot_exons
novel_circ_000202	ncbi_102175617	XM_005674898.3,XM_018063907.1,XM_018063982.1,XM_018064006.1	NC_030808.1	-	53177707	53180971	678	annot_exons
novel_circ_000203	ncbi_102175617	XM_005674898.3,XM_018063907.1,XM_018063982.1,XM_018064006.1	NC_030808.1	-	53182653	53186385	601	annot_exons
novel_circ_000204	ncbi_102175617	XM_005674898.3,XM_018063907.1,XM_018063982.1,XM_018064006.1	NC_030808.1	-	53182653	53195454	1564	annot_exons
novel_circ_000205	ncbi_102175617	XM_005674898.3,XM_018063907.1,XM_018063982.1,XM_018064006.1	NC_030808.1	-	53183601	53186385	415	annot_exons
novel_circ_000206	ncbi_102171374	XM_018063563.1,XM_018063737.1,XM_018063598.1,XM_018063670.1	NC_030808.1	+	53215907	53231334	445	annot_exons
novel_circ_000207	ncbi_102171374	XM_018063563.1,XM_018063737.1,XM_018063598.1,XM_018063670.1	NC_030808.1	+	53215907	53238215	766	annot_exons
novel_circ_000208	ncbi_102171374	XM_018063563.1,XM_018063737.1,XM_018063598.1,XM_018063670.1	NC_030808.1	+	53221239	53238215	664	annot_exons
novel_circ_000209	ncbi_102171374	XM_018063563.1,XM_018063737.1,XM_018063598.1,XM_018063670.1	NC_030808.1	+	53290607	53293628	317	annot_exons
novel_circ_000210	ncbi_102173039	XM_018064281.1,XM_018064224.1	NC_030808.1	+	55719955	55742481	22527	exon_intron
novel_circ_000211	ncbi_102173039	XM_018064281.1,XM_018064224.1	NC_030808.1	+	55742140	55742481	342	one_exon
novel_circ_000212	ncbi_102173039	XM_018064281.1,XM_018064224.1	NC_030808.1	+	55742140	55754585	757	annot_exons
novel_circ_000213	ncbi_102173039	XM_018064281.1,XM_018064224.1	NC_030808.1	+	55742140	55758915	909	annot_exons
novel_circ_000214	ncbi_102173039	XM_018064281.1,XM_018064224.1	NC_030808.1	+	55742140	55778563	2470	annot_exons
novel_circ_000215	ncbi_102173039	XM_018064281.1,XM_018064224.1	NC_030808.1	+	55742140	55821093	2715	annot_exons
novel_circ_000216	ncbi_102178395	XM_005674905.3,XM_005674907.3,XM_013962498.2,XM_005674906.3,XM_018065014.1,XM_018064768.1	NC_030808.1	+	56429783	56441171	663	annot_exons
novel_circ_000217	ncbi_102178395	XM_005674905.3,XM_005674907.3,XM_013962498.2,XM_005674906.3,XM_018065014.1,XM_018064768.1	NC_030808.1	+	56439857	56441171	282	annot_exons
novel_circ_000218	ncbi_102178395	XM_005674905.3,XM_005674907.3,XM_013962498.2,XM_005674906.3,XM_018065014.1,XM_018064768.1	NC_030808.1	+	56468359	56480276	593	annot_exons
novel_circ_000219	ncbi_102178395	XM_005674905.3,XM_005674907.3,XM_013962498.2,XM_005674906.3,XM_018065014.1,XM_018064768.1	NC_030808.1	+	56471428	56480276	449	annot_exons
novel_circ_000220	ncbi_102178395	XM_005674905.3,XM_005674907.3,XM_013962498.2,XM_005674906.3,XM_018065014.1,XM_018064768.1	NC_030808.1	+	56471428	56491329	687	annot_exons
novel_circ_000221	ncbi_102178395	XM_005674905.3,XM_005674907.3,XM_013962498.2,XM_005674906.3,XM_018065014.1,XM_018064768.1	NC_030808.1	+	56472768	56480276	308	annot_exons
novel_circ_000222	ncbi_102178395	XM_005674905.3,XM_005674907.3,XM_013962498.2,XM_005674906.3,XM_018065014.1,XM_018064768.1	NC_030808.1	+	56493444	56497902	306	annot_exons
novel_circ_000223	ncbi_102179319	XM_013962506.2	NC_030808.1	+	56513033	56513687	250	annot_exons
novel_circ_000224	ncbi_102181162	XM_018065468.1,XM_005674916.3,XM_018065525.1,XM_018065460.1,XM_018065491.1	NC_030808.1	+	56875434	56880989	702	annot_exons
novel_circ_000225	ncbi_102173884	XM_018065994.1	NC_030808.1	-	57133888	57135922	286	annot_exons
novel_circ_000226	ncbi_102183823	XM_018066732.1,XM_018066620.1,XM_018066680.1,XM_018066629.1,XM_018066798.1	NC_030808.1	+	57744492	57745614	459	annot_exons
novel_circ_000227	ncbi_102183823	XM_018066732.1,XM_018066620.1,XM_018066680.1,XM_018066629.1,XM_018066798.1	NC_030808.1	+	57744495	57745614	456	annot_exons
novel_circ_000228	ncbi_102184376	XM_005674931.2,XM_005674929.3,XM_018038226.1,XM_018067216.1,XM_018067095.1,XM_018067147.1,XM_013962587.2,XM_018038348.1	NC_030808.1	-	57925203	57926710	370	annot_exons
novel_circ_000229	ncbi_102184376	XM_005674931.2,XM_005674929.3,XM_018038226.1,XM_018067216.1,XM_018067095.1,XM_018067147.1,XM_013962587.2,XM_018038348.1	NC_030808.1	-	57926566	57951095	1282	annot_exons
novel_circ_000230	ncbi_102184376	XM_005674931.2,XM_005674929.3,XM_018038226.1,XM_018067216.1,XM_018067095.1,XM_018067147.1,XM_013962587.2,XM_018038348.1	NC_030808.1	-	57957031	57965546	395	exon_intron
novel_circ_000231	ncbi_102185038	XM_018038422.1,XM_018038492.1,XM_018038468.1	NC_030808.1	-	58000292	58000394	103	antisense
novel_circ_000232	ncbi_102185311	XM_018038623.1,XM_018038532.1,XM_018038564.1	NC_030808.1	-	58108787	58114426	5640	exon_intron
novel_circ_000233	ncbi_102185311	XM_018038623.1,XM_018038532.1,XM_018038564.1	NC_030808.1	-	58123411	58138037	399	annot_exons
novel_circ_000234	ncbi_102185311	XM_018038623.1,XM_018038532.1,XM_018038564.1	NC_030808.1	-	58130481	58138037	302	annot_exons
novel_circ_000235	ncbi_102185606	XM_018039131.1,XM_018039062.1,XM_018039011.1,XM_018038952.1	NC_030808.1	-	58176034	58177073	324	annot_exons
novel_circ_000236	ncbi_102186053	XM_005674936.3,XM_005674937.3	NC_030808.1	+	58237529	58240386	344	annot_exons
novel_circ_000237	ncbi_102186521	XM_018039330.1,XM_013962641.2,XM_013962638.2,XM_018039336.1,XM_013962648.2	NC_030808.1	+	58349103	58352498	252	annot_exons
novel_circ_000238	ncbi_102187529	XM_005674941.3	NC_030808.1	-	58406555	58442399	725	annot_exons
novel_circ_000239	ncbi_102187529	XM_005674941.3	NC_030808.1	-	58425445	58442399	246	annot_exons
novel_circ_000240	NA	-	NC_030808.1	+	58720754	58721230	477	intergenic
novel_circ_000241	NA	-	NC_030808.1	-	58725672	58728400	2729	intergenic
novel_circ_000242	ncbi_102174975	XM_018040121.1,XM_018039867.1,XM_018040637.1,XM_018039833.1,XM_018039991.1,XM_018039934.1,XM_018040060.1,XM_018040694.1,XM_018040182.1,XM_018040264.1,XM_018040768.1,XM_018040407.1,XM_018040347.1,XM_018040492.1,XM_018040565.1	NC_030808.1	-	58735320	58738518	3199	exon_intron
novel_circ_000243	ncbi_102174975	XM_018040121.1,XM_018039867.1,XM_018040637.1,XM_018039833.1,XM_018039991.1,XM_018039934.1,XM_018040060.1,XM_018040694.1,XM_018040182.1,XM_018040264.1,XM_018040768.1,XM_018040407.1,XM_018040347.1,XM_018040492.1,XM_018040565.1	NC_030808.1	-	58755270	58756874	1605	one_exon
novel_circ_000244	ncbi_102174975	XM_018040121.1,XM_018039867.1,XM_018040637.1,XM_018039833.1,XM_018039991.1,XM_018039934.1,XM_018040060.1,XM_018040694.1,XM_018040182.1,XM_018040264.1,XM_018040768.1,XM_018040407.1,XM_018040347.1,XM_018040492.1,XM_018040565.1	NC_030808.1	-	58856737	58857058	322	intronic
novel_circ_000245	ncbi_102174975	XM_018040121.1,XM_018039867.1,XM_018040637.1,XM_018039833.1,XM_018039991.1,XM_018039934.1,XM_018040060.1,XM_018040694.1,XM_018040182.1,XM_018040264.1,XM_018040768.1,XM_018040407.1,XM_018040347.1,XM_018040492.1,XM_018040565.1	NC_030808.1	-	58905930	58906163	234	intronic
novel_circ_000246	ncbi_102174975	XM_018040121.1,XM_018039867.1,XM_018040637.1,XM_018039833.1,XM_018039991.1,XM_018039934.1,XM_018040060.1,XM_018040694.1,XM_018040182.1,XM_018040264.1,XM_018040768.1,XM_018040407.1,XM_018040347.1,XM_018040492.1,XM_018040565.1	NC_030808.1	-	59032129	59032393	265	intronic
novel_circ_000247	ncbi_102174975	XM_018040121.1,XM_018039867.1,XM_018040637.1,XM_018039833.1,XM_018039991.1,XM_018039934.1,XM_018040060.1,XM_018040694.1,XM_018040182.1,XM_018040264.1,XM_018040768.1,XM_018040407.1,XM_018040347.1,XM_018040492.1,XM_018040565.1	NC_030808.1	-	59049599	59050515	917	intronic
novel_circ_000248	ncbi_102174975	XM_018040121.1,XM_018039867.1,XM_018040637.1,XM_018039833.1,XM_018039991.1,XM_018039934.1,XM_018040060.1,XM_018040694.1,XM_018040182.1,XM_018040264.1,XM_018040768.1,XM_018040407.1,XM_018040347.1,XM_018040492.1,XM_018040565.1	NC_030808.1	+	59072307	59072696	390	antisense
novel_circ_000249	ncbi_102174975	XM_018040121.1,XM_018039867.1,XM_018040637.1,XM_018039833.1,XM_018039991.1,XM_018039934.1,XM_018040060.1,XM_018040694.1,XM_018040182.1,XM_018040264.1,XM_018040768.1,XM_018040407.1,XM_018040347.1,XM_018040492.1,XM_018040565.1	NC_030808.1	-	59303981	59305490	1510	intronic
novel_circ_000250	ncbi_102174975	XM_018040121.1,XM_018039867.1,XM_018040637.1,XM_018039833.1,XM_018039991.1,XM_018039934.1,XM_018040060.1,XM_018040694.1,XM_018040182.1,XM_018040264.1,XM_018040768.1,XM_018040407.1,XM_018040347.1,XM_018040492.1,XM_018040565.1	NC_030808.1	+	59414196	59414364	169	antisense
novel_circ_000251	ncbi_102189071	XM_005674948.3,XM_005674947.3	NC_030808.1	-	60464109	60549819	359	annot_exons
novel_circ_000252	NA	-	NC_030808.1	-	62187022	62187304	283	intergenic
novel_circ_000253	ncbi_102190262	XM_018041313.1,XM_018041382.1,XM_018041442.1	NC_030808.1	-	63733037	63747883	1041	annot_exons
novel_circ_000254	ncbi_102190735	XM_005674953.3	NC_030808.1	+	63860185	63873277	582	annot_exons
novel_circ_000255	ncbi_102190735	XM_005674953.3	NC_030808.1	+	63877814	63882397	324	annot_exons
novel_circ_000256	ncbi_102190735	XM_005674953.3	NC_030808.1	+	63877814	63892424	387	annot_exons
novel_circ_000257	ncbi_102190735	XM_005674953.3	NC_030808.1	+	63877814	63895667	963	annot_exons
novel_circ_000258	ncbi_102191736	XM_005674956.3	NC_030808.1	+	63987411	63987576	166	one_exon
novel_circ_000259	ncbi_102170550	XM_013962739.2,XM_013962742.2	NC_030808.1	+	64170253	64201942	1220	annot_exons
novel_circ_000260	ncbi_102176363	XM_018042977.1,XM_018043204.1,XM_018043122.1,XM_018043043.1,XM_005674982.3	NC_030808.1	-	64355232	64368909	286	annot_exons
novel_circ_000261	ncbi_102176363	XM_018042977.1,XM_018043204.1,XM_018043122.1,XM_018043043.1,XM_005674982.3	NC_030808.1	-	64403979	64413475	447	annot_exons
novel_circ_000262	ncbi_102176363	XM_018042977.1,XM_018043204.1,XM_018043122.1,XM_018043043.1,XM_005674982.3	NC_030808.1	-	64479730	64479923	194	one_exon
novel_circ_000263	ncbi_102177471	XM_018043569.1,XM_018043521.1,XM_018043466.1	NC_030808.1	-	64831416	64831772	357	one_exon
novel_circ_000264	ncbi_102177471	XM_018043569.1,XM_018043521.1,XM_018043466.1	NC_030808.1	-	64831744	64832290	547	one_exon
novel_circ_000265	ncbi_102177471	XM_018043569.1,XM_018043521.1,XM_018043466.1	NC_030808.1	+	64834054	64834413	360	antisense
novel_circ_000266	ncbi_102178947	XM_005674994.3,XM_018043725.1,XM_018043823.1,XM_018043773.1	NC_030808.1	+	65121870	65122347	478	one_exon
novel_circ_000267	ncbi_102180258	XM_005674997.3	NC_030808.1	-	65624658	65671090	4153	exon_intron
novel_circ_000268	ncbi_102180258	XM_005674997.3	NC_030808.1	-	65647220	65671090	1523	annot_exons
novel_circ_000269	ncbi_102180258	XM_005674997.3	NC_030808.1	-	65711814	65723631	617	annot_exons
novel_circ_000270	ncbi_102181721	XM_005675002.3	NC_030808.1	-	65826187	65856942	4516	annot_exons
novel_circ_000271	ncbi_102181721	XM_005675002.3	NC_030808.1	-	65835527	65846100	480	annot_exons
novel_circ_000272	ncbi_102181721	XM_005675002.3	NC_030808.1	-	65855303	65857633	1476	annot_exons
novel_circ_000273	ncbi_102181721	XM_005675002.3	NC_030808.1	+	65855328	65857965	2638	antisense
novel_circ_000274	ncbi_102181721	XM_005675002.3	NC_030808.1	-	65881786	65883355	519	annot_exons
novel_circ_000275	ncbi_102181721	XM_005675002.3	NC_030808.1	-	65881786	65894753	1406	annot_exons
novel_circ_000276	ncbi_102182541	XM_013963168.2,XM_005675006.3	NC_030808.1	-	65940506	65941324	220	annot_exons
novel_circ_000277	ncbi_102184760	XM_005675017.2,XM_005675019.3,XM_018045277.1,XM_018045106.1,XM_018045360.1,XM_018045320.1,XM_018045206.1	NC_030808.1	+	66248802	66252181	453	annot_exons
novel_circ_000278	ncbi_102187165	XM_018045578.1	NC_030808.1	+	66535330	66535895	566	antisense
novel_circ_000279	ncbi_102187165	XM_018045578.1	NC_030808.1	-	66551344	66556523	564	annot_exons
novel_circ_000280	ncbi_102187165	XM_018045578.1	NC_030808.1	-	66561385	66566965	3354	exon_intron
novel_circ_000281	ncbi_102188085	XM_005675030.3	NC_030808.1	+	66691240	66697975	688	annot_exons
novel_circ_000282	ncbi_102188353	XM_013963313.2,XM_005675032.3,XM_005675031.3	NC_030808.1	-	66727018	66741650	491	annot_exons
novel_circ_000283	ncbi_102188353	XM_013963313.2,XM_005675032.3,XM_005675031.3	NC_030808.1	-	66741469	66754741	368	annot_exons
novel_circ_000284	ncbi_102188802	XM_018045690.1	NC_030808.1	+	66805380	66819553	396	annot_exons
novel_circ_000285	ncbi_102188802	XM_018045690.1	NC_030808.1	+	66805380	66827464	505	annot_exons
novel_circ_000286	ncbi_102188802	XM_018045690.1	NC_030808.1	+	66819424	66827464	239	annot_exons
novel_circ_000287	ncbi_102188802	XM_018045690.1	NC_030808.1	+	66819424	66843323	435	annot_exons
novel_circ_000288	ncbi_102188802	XM_018045690.1	NC_030808.1	+	66827356	66843323	305	annot_exons
novel_circ_000289	ncbi_102188802	XM_018045690.1	NC_030808.1	+	66838641	66843323	196	annot_exons
novel_circ_000290	ncbi_102189350	XM_005675036.2,XM_018045723.1,XM_018045739.1	NC_030808.1	+	67334631	67347450	560	annot_exons
novel_circ_000291	ncbi_102189350	XM_005675036.2,XM_018045723.1,XM_018045739.1	NC_030808.1	+	67345976	67392005	541	annot_exons
novel_circ_000292	ncbi_102189798	XM_018045751.1	NC_030808.1	-	67436879	67438365	469	annot_exons
novel_circ_000293	ncbi_102190641	XM_018045771.1	NC_030808.1	+	67746022	67746419	398	antisense
novel_circ_000294	ncbi_102190641	XM_018045771.1	NC_030808.1	-	67746738	67749525	259	annot_exons
novel_circ_000295	ncbi_102190641	XM_018045771.1	NC_030808.1	+	67772786	67773687	902	antisense
novel_circ_000296	ncbi_102190641	XM_018045771.1	NC_030808.1	-	67787302	67787607	306	one_exon
novel_circ_000297	ncbi_102190641	XM_018045771.1	NC_030808.1	-	67853629	67863771	1019	annot_exons
novel_circ_000298	ncbi_102190641	XM_018045771.1	NC_030808.1	-	67866397	67867645	332	annot_exons
novel_circ_000299	NA	-	NC_030808.1	-	67994349	68000285	5937	intergenic
novel_circ_000300	ncbi_102191274	XM_005675042.3	NC_030808.1	-	68107046	68108031	322	annot_exons
novel_circ_000301	ncbi_102173333	XM_018045796.1,XM_018045804.1,XM_018045808.1,XM_018045812.1,XM_018045817.1	NC_030808.1	+	68591399	68605679	371	annot_exons
novel_circ_000302	ncbi_102173333	XM_018045796.1,XM_018045804.1,XM_018045808.1,XM_018045812.1,XM_018045817.1	NC_030808.1	+	68632383	68635017	265	annot_exons
novel_circ_000303	ncbi_102173333	XM_018045796.1,XM_018045804.1,XM_018045808.1,XM_018045812.1,XM_018045817.1	NC_030808.1	+	68653322	68658350	479	annot_exons
novel_circ_000304	ncbi_108635581	XM_018045834.1,XM_018045830.1,XM_018045824.1,XM_018045836.1,XM_018045832.1	NC_030808.1	+	68825176	68826966	389	annot_exons
novel_circ_000305	ncbi_108635581	XM_018045834.1,XM_018045830.1,XM_018045824.1,XM_018045836.1,XM_018045832.1	NC_030808.1	+	68825176	68840424	616	annot_exons
novel_circ_000306	ncbi_102168204	XM_005675044.2	NC_030808.1	+	68929663	68935907	1117	annot_exons
novel_circ_000307	ncbi_102173608	XM_018045853.1	NC_030808.1	-	69004754	69047626	1082	annot_exons
novel_circ_000308	ncbi_102173608	XM_018045853.1	NC_030808.1	-	69013563	69047626	652	annot_exons
novel_circ_000309	ncbi_102173608	XM_018045853.1	NC_030808.1	-	69013563	69077695	1193	annot_exons
novel_circ_000310	ncbi_102173608	XM_018045853.1	NC_030808.1	-	69020607	69024339	348	annot_exons
novel_circ_000311	ncbi_102173608	XM_018045853.1	NC_030808.1	-	69047458	69077695	710	annot_exons
novel_circ_000312	ncbi_102173608	XM_018045853.1	NC_030808.1	-	69059465	69077695	541	annot_exons
novel_circ_000313	ncbi_102173608	XM_018045853.1	NC_030808.1	-	69069565	69077695	291	annot_exons
novel_circ_000314	ncbi_102174161	XM_018050126.1	NC_030808.1	-	69192711	69196892	263	annot_exons
novel_circ_000315	ncbi_102169055	XM_018045895.1,XM_018045902.1,XM_005675046.3,XM_013963386.2,XM_018045912.1,XM_018045911.1	NC_030808.1	-	69447909	69448309	401	one_exon
novel_circ_000316	ncbi_102169055	XM_018045895.1,XM_018045902.1,XM_005675046.3,XM_013963386.2,XM_018045912.1,XM_018045911.1	NC_030808.1	-	69493384	69503441	334	annot_exons
novel_circ_000317	ncbi_102169055	XM_018045895.1,XM_018045902.1,XM_005675046.3,XM_013963386.2,XM_018045912.1,XM_018045911.1	NC_030808.1	-	69493384	69530360	683	annot_exons
novel_circ_000318	ncbi_102169055	XM_018045895.1,XM_018045902.1,XM_005675046.3,XM_013963386.2,XM_018045912.1,XM_018045911.1	NC_030808.1	-	69530012	69530360	349	one_exon
novel_circ_000319	ncbi_102169055	XM_018045895.1,XM_018045902.1,XM_005675046.3,XM_013963386.2,XM_018045912.1,XM_018045911.1	NC_030808.1	-	69530012	69539989	529	annot_exons
novel_circ_000320	ncbi_102169055	XM_018045895.1,XM_018045902.1,XM_005675046.3,XM_013963386.2,XM_018045912.1,XM_018045911.1	NC_030808.1	-	69530012	69548742	610	annot_exons
novel_circ_000321	ncbi_102169335	XM_018045920.1,XM_018045925.1	NC_030808.1	+	69657050	69659371	2322	antisense
novel_circ_000322	ncbi_102169335	XM_018045920.1,XM_018045925.1	NC_030808.1	-	69657503	69672120	732	annot_exons
novel_circ_000323	ncbi_102169335	XM_018045920.1,XM_018045925.1	NC_030808.1	-	69657512	69662393	505	annot_exons
novel_circ_000324	ncbi_102169335	XM_018045920.1,XM_018045925.1	NC_030808.1	-	69657512	69672120	723	annot_exons
novel_circ_000325	ncbi_102169335	XM_018045920.1,XM_018045925.1	NC_030808.1	-	69664118	69672120	218	annot_exons
novel_circ_000326	ncbi_102169335	XM_018045920.1,XM_018045925.1	NC_030808.1	-	69679281	69696696	585	annot_exons
novel_circ_000327	ncbi_102169335	XM_018045920.1,XM_018045925.1	NC_030808.1	-	69689998	69690873	334	annot_exons
novel_circ_000328	ncbi_102169629	XM_005675048.3	NC_030808.1	-	69753767	69784209	1608	annot_exons
novel_circ_000329	ncbi_102169629	XM_005675048.3	NC_030808.1	-	69763708	69825317	1210	annot_exons
novel_circ_000330	ncbi_102169629	XM_005675048.3	NC_030808.1	-	69781441	69784209	433	annot_exons
novel_circ_000331	ncbi_102174433	XM_013963402.2	NC_030808.1	-	69896893	69912714	933	annot_exons
novel_circ_000332	ncbi_102174433	XM_013963402.2	NC_030808.1	-	69899378	69901405	293	annot_exons
novel_circ_000333	ncbi_102174433	XM_013963402.2	NC_030808.1	-	69902905	69908816	414	annot_exons
novel_circ_000334	ncbi_102170820	XM_018045974.1,XM_018045983.1,XM_018045948.1,XM_018045955.1,XM_018045971.1,XM_018045944.1,XM_018045980.1,XM_018045967.1,XM_018045952.1,XM_018045957.1	NC_030808.1	-	69992914	69993125	212	one_exon
novel_circ_000335	ncbi_102170820	XM_018045974.1,XM_018045983.1,XM_018045948.1,XM_018045955.1,XM_018045971.1,XM_018045944.1,XM_018045980.1,XM_018045967.1,XM_018045952.1,XM_018045957.1	NC_030808.1	-	70012056	70030025	793	annot_exons
novel_circ_000336	ncbi_102170820	XM_018045974.1,XM_018045983.1,XM_018045948.1,XM_018045955.1,XM_018045971.1,XM_018045944.1,XM_018045980.1,XM_018045967.1,XM_018045952.1,XM_018045957.1	NC_030808.1	+	70012056	70030043	17988	antisense
novel_circ_000337	ncbi_102170820	XM_018045974.1,XM_018045983.1,XM_018045948.1,XM_018045955.1,XM_018045971.1,XM_018045944.1,XM_018045980.1,XM_018045967.1,XM_018045952.1,XM_018045957.1	NC_030808.1	-	70029441	70042204	428	annot_exons
novel_circ_000338	ncbi_102170820	XM_018045974.1,XM_018045983.1,XM_018045948.1,XM_018045955.1,XM_018045971.1,XM_018045944.1,XM_018045980.1,XM_018045967.1,XM_018045952.1,XM_018045957.1	NC_030808.1	-	70029441	70045110	643	annot_exons
novel_circ_000339	ncbi_102170820	XM_018045974.1,XM_018045983.1,XM_018045948.1,XM_018045955.1,XM_018045971.1,XM_018045944.1,XM_018045980.1,XM_018045967.1,XM_018045952.1,XM_018045957.1	NC_030808.1	-	70029441	70052993	890	annot_exons
novel_circ_000340	ncbi_102170820	XM_018045974.1,XM_018045983.1,XM_018045948.1,XM_018045955.1,XM_018045971.1,XM_018045944.1,XM_018045980.1,XM_018045967.1,XM_018045952.1,XM_018045957.1	NC_030808.1	-	70029441	70058752	1268	annot_exons
novel_circ_000341	ncbi_102170820	XM_018045974.1,XM_018045983.1,XM_018045948.1,XM_018045955.1,XM_018045971.1,XM_018045944.1,XM_018045980.1,XM_018045967.1,XM_018045952.1,XM_018045957.1	NC_030808.1	-	70042056	70043810	270	annot_exons
novel_circ_000342	ncbi_102170820	XM_018045974.1,XM_018045983.1,XM_018045948.1,XM_018045955.1,XM_018045971.1,XM_018045944.1,XM_018045980.1,XM_018045967.1,XM_018045952.1,XM_018045957.1	NC_030808.1	-	70042056	70045110	364	annot_exons
novel_circ_000343	ncbi_102170820	XM_018045974.1,XM_018045983.1,XM_018045948.1,XM_018045955.1,XM_018045971.1,XM_018045944.1,XM_018045980.1,XM_018045967.1,XM_018045952.1,XM_018045957.1	NC_030808.1	-	70042056	70058752	989	annot_exons
novel_circ_000344	ncbi_102170820	XM_018045974.1,XM_018045983.1,XM_018045948.1,XM_018045955.1,XM_018045971.1,XM_018045944.1,XM_018045980.1,XM_018045967.1,XM_018045952.1,XM_018045957.1	NC_030808.1	-	70051532	70058752	625	annot_exons
novel_circ_000345	ncbi_102172197	XM_013963470.2,XM_013963472.2,XM_018046130.1,XM_018046135.1,XM_018046142.1	NC_030808.1	-	70408585	70410491	527	annot_exons
novel_circ_000346	ncbi_102172197	XM_013963470.2,XM_013963472.2,XM_018046130.1,XM_018046135.1,XM_018046142.1	NC_030808.1	+	70408585	70410491	1907	antisense
novel_circ_000347	ncbi_102172197	XM_013963470.2,XM_013963472.2,XM_018046130.1,XM_018046135.1,XM_018046142.1	NC_030808.1	-	70416766	70417755	278	annot_exons
novel_circ_000348	ncbi_102172197	XM_013963470.2,XM_013963472.2,XM_018046130.1,XM_018046135.1,XM_018046142.1	NC_030808.1	-	70419424	70425826	462	annot_exons
novel_circ_000349	ncbi_102172197	XM_013963470.2,XM_013963472.2,XM_018046130.1,XM_018046135.1,XM_018046142.1	NC_030808.1	-	70419424	70426572	612	annot_exons
novel_circ_000350	ncbi_102172666	XM_013963486.2,XM_005675060.3	NC_030808.1	-	70587519	70590113	231	annot_exons
novel_circ_000351	ncbi_102172666	XM_013963486.2,XM_005675060.3	NC_030808.1	-	70599723	70608574	227	annot_exons
novel_circ_000352	ncbi_102172666	XM_013963486.2,XM_005675060.3	NC_030808.1	-	70599723	70608673	326	exon_intron
novel_circ_000353	ncbi_102173970	XM_018046200.1,XM_018046206.1	NC_030808.1	-	70709085	70712923	216	annot_exons
novel_circ_000354	ncbi_102176919	XM_018046304.1	NC_030808.1	+	71046611	71047185	249	annot_exons
novel_circ_000355	ncbi_102176919	XM_018046304.1	NC_030808.1	+	71051202	71054851	359	annot_exons
novel_circ_000356	ncbi_102176919	XM_018046304.1	NC_030808.1	+	71051202	71056422	477	annot_exons
novel_circ_000357	ncbi_102176919	XM_018046304.1	NC_030808.1	+	71056305	71058761	218	annot_exons
novel_circ_000358	ncbi_102176919	XM_018046304.1	NC_030808.1	+	71056305	71061183	415	annot_exons
novel_circ_000359	NA	-	NC_030808.1	+	71076755	71076925	171	intergenic
novel_circ_000360	ncbi_102177195	XM_013963585.2,XM_005675076.3,XM_013963575.2	NC_030808.1	+	71102881	71117943	1912	annot_exons
novel_circ_000361	ncbi_102177195	XM_013963585.2,XM_005675076.3,XM_013963575.2	NC_030808.1	+	71111108	71129756	795	annot_exons
novel_circ_000362	ncbi_102177473	XM_005675077.3	NC_030808.1	-	71134704	71137922	460	annot_exons
novel_circ_000363	ncbi_102178485	XM_013963634.2,XM_013963625.2,XM_013963629.2,XM_013963622.2,XM_013963613.2,XM_005675082.3,XM_013963609.2,XM_018046434.1,XM_018046439.1	NC_030808.1	-	71291945	71328596	496	annot_exons
novel_circ_000364	ncbi_102178485	XM_013963634.2,XM_013963625.2,XM_013963629.2,XM_013963622.2,XM_013963613.2,XM_005675082.3,XM_013963609.2,XM_018046434.1,XM_018046439.1	NC_030808.1	-	71308110	71328596	381	annot_exons
novel_circ_000365	ncbi_102178485	XM_013963634.2,XM_013963625.2,XM_013963629.2,XM_013963622.2,XM_013963613.2,XM_005675082.3,XM_013963609.2,XM_018046434.1,XM_018046439.1	NC_030808.1	-	71320929	71328596	278	annot_exons
novel_circ_000366	ncbi_102178485	XM_013963634.2,XM_013963625.2,XM_013963629.2,XM_013963622.2,XM_013963613.2,XM_005675082.3,XM_013963609.2,XM_018046434.1,XM_018046439.1	NC_030808.1	-	71320929	71381893	1059	annot_exons
novel_circ_000367	ncbi_102178485	XM_013963634.2,XM_013963625.2,XM_013963629.2,XM_013963622.2,XM_013963613.2,XM_005675082.3,XM_013963609.2,XM_018046434.1,XM_018046439.1	NC_030808.1	-	71339030	71368349	682	annot_exons
novel_circ_000368	ncbi_102178485	XM_013963634.2,XM_013963625.2,XM_013963629.2,XM_013963622.2,XM_013963613.2,XM_005675082.3,XM_013963609.2,XM_018046434.1,XM_018046439.1	NC_030808.1	-	71339030	71381893	781	annot_exons
novel_circ_000369	ncbi_102178485	XM_013963634.2,XM_013963625.2,XM_013963629.2,XM_013963622.2,XM_013963613.2,XM_005675082.3,XM_013963609.2,XM_018046434.1,XM_018046439.1	NC_030808.1	-	71344983	71346438	307	annot_exons
novel_circ_000370	ncbi_102178485	XM_013963634.2,XM_013963625.2,XM_013963629.2,XM_013963622.2,XM_013963613.2,XM_005675082.3,XM_013963609.2,XM_018046434.1,XM_018046439.1	NC_030808.1	-	71344983	71368349	537	annot_exons
novel_circ_000371	ncbi_102181073	XM_005675093.3	NC_030808.1	-	71809006	71809275	270	antisense
novel_circ_000372	ncbi_102176644	XM_018046482.1,XM_018046492.1,XM_018046486.1,XM_018046496.1	NC_030808.1	+	71989036	72023311	864	annot_exons
novel_circ_000373	ncbi_102176644	XM_018046482.1,XM_018046492.1,XM_018046486.1,XM_018046496.1	NC_030808.1	+	71992448	72001238	325	annot_exons
novel_circ_000374	ncbi_102176644	XM_018046482.1,XM_018046492.1,XM_018046486.1,XM_018046496.1	NC_030808.1	+	71992448	72008177	400	annot_exons
novel_circ_000375	ncbi_102176644	XM_018046482.1,XM_018046492.1,XM_018046486.1,XM_018046496.1	NC_030808.1	+	72001143	72023311	576	annot_exons
novel_circ_000376	ncbi_102176644	XM_018046482.1,XM_018046492.1,XM_018046486.1,XM_018046496.1	NC_030808.1	+	72008103	72023311	480	annot_exons
novel_circ_000377	ncbi_102176644	XM_018046482.1,XM_018046492.1,XM_018046486.1,XM_018046496.1	NC_030808.1	+	72013730	72023311	393	annot_exons
novel_circ_000378	ncbi_102176644	XM_018046482.1,XM_018046492.1,XM_018046486.1,XM_018046496.1	NC_030808.1	+	72032974	72037644	556	annot_exons
novel_circ_000379	ncbi_102176644	XM_018046482.1,XM_018046492.1,XM_018046486.1,XM_018046496.1	NC_030808.1	+	72033005	72037644	525	annot_exons
novel_circ_000380	ncbi_102176644	XM_018046482.1,XM_018046492.1,XM_018046486.1,XM_018046496.1	NC_030808.1	+	72035997	72037644	277	annot_exons
novel_circ_000381	NA	-	NC_030808.1	+	72053018	72054577	1560	intergenic
novel_circ_000382	ncbi_102181630	XM_005675095.3	NC_030808.1	+	72087319	72094665	7347	exon_intron
novel_circ_000383	ncbi_102181630	XM_005675095.3	NC_030808.1	+	72087319	72160060	281	annot_exons
novel_circ_000384	ncbi_102177196	XM_018046509.1,XM_018046511.1,XM_018046515.1,XM_018046518.1	NC_030808.1	+	72662515	72678631	576	annot_exons
novel_circ_000385	ncbi_102183728	XM_018046535.1,XM_018046525.1,XM_018046531.1,XM_018046528.1,XM_018046533.1	NC_030808.1	+	72836515	72839554	504	annot_exons
novel_circ_000386	ncbi_102185118	XM_005675107.3,XM_005675106.3,XM_005675103.3,XM_005675105.2	NC_030808.1	-	73534687	73556572	1301	annot_exons
novel_circ_000387	ncbi_102185118	XM_005675107.3,XM_005675106.3,XM_005675103.3,XM_005675105.2	NC_030808.1	-	73550034	73556572	535	annot_exons
novel_circ_000388	ncbi_102185118	XM_005675107.3,XM_005675106.3,XM_005675103.3,XM_005675105.2	NC_030808.1	-	73578288	73582542	646	annot_exons
novel_circ_000389	ncbi_102178015	XM_018046608.1,XM_018046607.1	NC_030808.1	-	75700490	75717954	3182	exon_intron
novel_circ_000390	ncbi_102178015	XM_018046608.1,XM_018046607.1	NC_030808.1	-	75705699	75717954	453	annot_exons
novel_circ_000391	ncbi_102178015	XM_018046608.1,XM_018046607.1	NC_030808.1	-	75717839	75741611	850	annot_exons
novel_circ_000392	ncbi_102178015	XM_018046608.1,XM_018046607.1	NC_030808.1	-	75731776	75745838	399	annot_exons
novel_circ_000393	ncbi_102188711	XM_005675119.3,XM_005675120.3	NC_030808.1	-	76377089	76382652	514	annot_exons
novel_circ_000394	ncbi_102188711	XM_005675119.3,XM_005675120.3	NC_030808.1	-	76396786	76401607	473	annot_exons
novel_circ_000395	ncbi_102189992	XM_018046610.1,XM_018046612.1,XM_005675124.3	NC_030808.1	+	76968863	76969200	338	intronic
novel_circ_000396	ncbi_102189992	XM_018046610.1,XM_018046612.1,XM_005675124.3	NC_030808.1	-	76996944	76999493	2550	antisense
novel_circ_000397	ncbi_102189992	XM_018046610.1,XM_018046612.1,XM_005675124.3	NC_030808.1	+	77040536	77043092	343	annot_exons
novel_circ_000398	ncbi_102189992	XM_018046610.1,XM_018046612.1,XM_005675124.3	NC_030808.1	+	77068607	77069312	706	intronic
novel_circ_000399	ncbi_102189992	XM_018046610.1,XM_018046612.1,XM_005675124.3	NC_030808.1	+	77070955	77075195	569	annot_exons
novel_circ_000400	ncbi_102189992	XM_018046610.1,XM_018046612.1,XM_005675124.3	NC_030808.1	+	77071880	77073679	365	annot_exons
novel_circ_000401	NA	-	NC_030808.1	-	78151811	78152425	615	intergenic
novel_circ_000402	NA	-	NC_030808.1	+	78160318	78160892	575	intergenic
novel_circ_000403	ncbi_102168579	XM_018046708.1,XM_018046713.1,XM_018046723.1,XM_018046740.1,XM_018046727.1,XM_005675134.3,XM_018046735.1	NC_030808.1	+	78164159	78165066	908	antisense
novel_circ_000404	ncbi_102168579	XM_018046708.1,XM_018046713.1,XM_018046723.1,XM_018046740.1,XM_018046727.1,XM_005675134.3,XM_018046735.1	NC_030808.1	-	78269116	78270968	1853	intronic
novel_circ_000405	ncbi_102168579	XM_018046708.1,XM_018046713.1,XM_018046723.1,XM_018046740.1,XM_018046727.1,XM_005675134.3,XM_018046735.1	NC_030808.1	-	78281233	78350262	297	annot_exons
novel_circ_000406	ncbi_102168579	XM_018046708.1,XM_018046713.1,XM_018046723.1,XM_018046740.1,XM_018046727.1,XM_005675134.3,XM_018046735.1	NC_030808.1	-	78350136	78447723	817	annot_exons
novel_circ_000407	ncbi_102168579	XM_018046708.1,XM_018046713.1,XM_018046723.1,XM_018046740.1,XM_018046727.1,XM_005675134.3,XM_018046735.1	NC_030808.1	-	78447034	78545538	813	annot_exons
novel_circ_000408	ncbi_102168579	XM_018046708.1,XM_018046713.1,XM_018046723.1,XM_018046740.1,XM_018046727.1,XM_005675134.3,XM_018046735.1	NC_030808.1	-	78659582	78667846	296	annot_exons
novel_circ_000409	ncbi_102168579	XM_018046708.1,XM_018046713.1,XM_018046723.1,XM_018046740.1,XM_018046727.1,XM_005675134.3,XM_018046735.1	NC_030808.1	-	78659582	78720029	360	annot_exons
novel_circ_000410	ncbi_102168579	XM_018046708.1,XM_018046713.1,XM_018046723.1,XM_018046740.1,XM_018046727.1,XM_005675134.3,XM_018046735.1	NC_030808.1	+	78845022	78846539	1518	antisense
novel_circ_000411	ncbi_102174340	XM_005675153.3	NC_030808.1	+	80137590	80141460	682	exon_intron
novel_circ_000412	ncbi_102173784	XM_018046834.1,XM_005675152.3	NC_030808.1	+	80142241	80145590	3350	antisense
novel_circ_000413	ncbi_102173784	XM_018046834.1,XM_005675152.3	NC_030808.1	+	80142372	80142476	105	antisense
novel_circ_000414	ncbi_102176730	XM_013963912.2,XM_013963915.2,XM_005675163.3	NC_030808.1	+	80330589	80336115	1208	annot_exons
novel_circ_000415	ncbi_102178859	XM_013963962.2,XM_005675172.3,XM_005675173.3	NC_030808.1	-	81424083	81424642	560	one_exon
novel_circ_000416	ncbi_102180426	XM_018047043.1,XM_018047049.1,XM_005675177.3	NC_030808.1	-	81869816	81883698	582	annot_exons
novel_circ_000417	ncbi_102180426	XM_018047043.1,XM_018047049.1,XM_005675177.3	NC_030808.1	-	81869816	81943090	1371	annot_exons
novel_circ_000418	ncbi_102180426	XM_018047043.1,XM_018047049.1,XM_005675177.3	NC_030808.1	-	81967863	81986478	378	annot_exons
novel_circ_000419	ncbi_102180426	XM_018047043.1,XM_018047049.1,XM_005675177.3	NC_030808.1	-	82027832	82032296	339	annot_exons
novel_circ_000420	ncbi_102180426	XM_018047043.1,XM_018047049.1,XM_005675177.3	NC_030808.1	-	82027832	82049648	913	annot_exons
novel_circ_000421	ncbi_102180426	XM_018047043.1,XM_018047049.1,XM_005675177.3	NC_030808.1	-	82027832	82057498	1193	annot_exons
novel_circ_000422	ncbi_102180426	XM_018047043.1,XM_018047049.1,XM_005675177.3	NC_030808.1	-	82082232	82083325	307	annot_exons
novel_circ_000423	ncbi_102180892	XM_005675179.3	NC_030808.1	-	82185271	82185504	234	antisense
novel_circ_000424	ncbi_102184947	XM_005675196.3,XM_005675197.3,XM_018047286.1,XM_013964104.2	NC_030808.1	-	82653730	82654369	640	exon_intron
novel_circ_000425	ncbi_102184947	XM_005675196.3,XM_005675197.3,XM_018047286.1,XM_013964104.2	NC_030808.1	-	82657033	82658098	349	annot_exons
novel_circ_000426	ncbi_102182444	XM_018047320.1,XM_018047311.1	NC_030808.1	-	82665418	82665565	148	one_exon
novel_circ_000427	ncbi_102182730	XM_018047331.1,XM_005675263.3	NC_030808.1	-	82688403	82692850	1351	annot_exons
novel_circ_000428	ncbi_102186804	XM_005675204.3	NC_030808.1	+	82937896	82941720	3371	exon_intron
novel_circ_000429	ncbi_102186804	XM_005675204.3	NC_030808.1	+	82964030	82967563	317	annot_exons
novel_circ_000430	ncbi_102186804	XM_005675204.3	NC_030808.1	+	82983319	82984459	1141	intronic
novel_circ_000431	ncbi_102187533	XM_018047375.1,XM_018047382.1,XM_018047388.1,XM_013964174.2,XM_018047371.1	NC_030808.1	-	83025644	83032022	671	annot_exons
novel_circ_000432	ncbi_102187533	XM_018047375.1,XM_018047382.1,XM_018047388.1,XM_013964174.2,XM_018047371.1	NC_030808.1	-	83063009	83079053	715	annot_exons
novel_circ_000433	ncbi_102187533	XM_018047375.1,XM_018047382.1,XM_018047388.1,XM_013964174.2,XM_018047371.1	NC_030808.1	-	83073653	83082442	671	annot_exons
novel_circ_000434	ncbi_102187987	XM_018047438.1,XM_018047441.1,XM_018047428.1,XM_018047435.1	NC_030808.1	+	83136059	83142947	6889	antisense
novel_circ_000435	ncbi_102187987	XM_018047438.1,XM_018047441.1,XM_018047428.1,XM_018047435.1	NC_030808.1	-	83147495	83164420	1459	annot_exons
novel_circ_000436	ncbi_102187987	XM_018047438.1,XM_018047441.1,XM_018047428.1,XM_018047435.1	NC_030808.1	-	83159501	83162902	1023	annot_exons
novel_circ_000437	ncbi_102187987	XM_018047438.1,XM_018047441.1,XM_018047428.1,XM_018047435.1	NC_030808.1	-	83159501	83164420	1155	annot_exons
novel_circ_000438	ncbi_102187987	XM_018047438.1,XM_018047441.1,XM_018047428.1,XM_018047435.1	NC_030808.1	+	83159711	83160330	620	antisense
novel_circ_000439	ncbi_102184378	XM_018047459.1	NC_030808.1	+	83430561	83433010	211	annot_exons
novel_circ_000440	ncbi_102184662	XM_018047484.1,XM_018047485.1	NC_030808.1	-	83679965	83680923	959	antisense
novel_circ_000441	ncbi_102184662	XM_018047484.1,XM_018047485.1	NC_030808.1	+	83700193	83705097	394	annot_exons
novel_circ_000442	ncbi_102184662	XM_018047484.1,XM_018047485.1	NC_030808.1	-	83725412	83725664	253	antisense
novel_circ_000443	ncbi_102190461	XM_018047486.1,XM_005675218.3	NC_030808.1	+	83763637	83767496	517	annot_exons
novel_circ_000444	ncbi_102190461	XM_018047486.1,XM_005675218.3	NC_030808.1	+	83763637	83777606	697	annot_exons
novel_circ_000445	ncbi_102190912	XM_018047490.1,XM_005675219.3,XM_018047495.1	NC_030808.1	-	83865186	83868272	319	annot_exons
novel_circ_000446	ncbi_102168206	XM_005675223.3,XM_005675227.3,XM_013964234.2,XM_005675226.3,XM_005675222.3,XM_005675225.3	NC_030808.1	-	85761119	85761288	170	one_exon
novel_circ_000447	ncbi_102168206	XM_005675223.3,XM_005675227.3,XM_013964234.2,XM_005675226.3,XM_005675222.3,XM_005675225.3	NC_030808.1	-	85768859	85782421	810	annot_exons
novel_circ_000448	ncbi_102168206	XM_005675223.3,XM_005675227.3,XM_013964234.2,XM_005675226.3,XM_005675222.3,XM_005675225.3	NC_030808.1	+	85789839	85790265	427	antisense
novel_circ_000449	ncbi_102169422	XM_005675228.3	NC_030808.1	+	86059320	86077538	600	annot_exons
novel_circ_000450	ncbi_102187627	XM_018047535.1	NC_030808.1	-	87031635	87036229	465	annot_exons
novel_circ_000451	ncbi_102187627	XM_018047535.1	NC_030808.1	-	87031635	87041176	615	annot_exons
novel_circ_000452	ncbi_102187627	XM_018047535.1	NC_030808.1	-	87033531	87036229	311	annot_exons
novel_circ_000453	ncbi_102187627	XM_018047535.1	NC_030808.1	-	87083454	87087741	328	annot_exons
novel_circ_000454	ncbi_102187627	XM_018047535.1	NC_030808.1	-	87083454	87112948	637	annot_exons
novel_circ_000455	ncbi_102191178	XM_018047547.1	NC_030808.1	+	87377180	87377302	123	one_exon
novel_circ_000456	ncbi_102191461	XM_018047540.1	NC_030808.1	-	87406731	87410531	288	annot_exons
novel_circ_000457	ncbi_102191461	XM_018047540.1	NC_030808.1	-	87410369	87414001	415	annot_exons
novel_circ_000458	ncbi_102168667	XM_018047560.1,XM_013964515.2	NC_030808.1	+	87532363	87532794	432	one_exon
novel_circ_000459	ncbi_102168391	XM_018047551.1,XM_005675289.3	NC_030808.1	-	87553970	87554921	394	annot_exons
novel_circ_000460	ncbi_102168391	XM_018047551.1,XM_005675289.3	NC_030808.1	-	87553970	87564102	1615	annot_exons
novel_circ_000461	ncbi_102168391	XM_018047551.1,XM_005675289.3	NC_030808.1	-	87558643	87559647	332	annot_exons
novel_circ_000462	ncbi_102170182	XM_018047615.1,XM_018047609.1	NC_030808.1	+	89567550	89574922	7373	exon_intron
novel_circ_000463	ncbi_102170182	XM_018047615.1,XM_018047609.1	NC_030808.1	+	89574848	89591508	192	annot_exons
novel_circ_000464	ncbi_102170182	XM_018047615.1,XM_018047609.1	NC_030808.1	+	89620004	89620331	328	intronic
novel_circ_000465	ncbi_102170182	XM_018047615.1,XM_018047609.1	NC_030808.1	+	89634072	89639741	721	annot_exons
novel_circ_000466	ncbi_102170182	XM_018047615.1,XM_018047609.1	NC_030808.1	+	89634072	89653132	1212	annot_exons
novel_circ_000467	ncbi_102170182	XM_018047615.1,XM_018047609.1	NC_030808.1	+	89648065	89653132	491	annot_exons
novel_circ_000468	ncbi_102170637	XM_013964525.2,XM_005675296.3	NC_030808.1	-	91347320	91387164	563	annot_exons
novel_circ_000469	ncbi_102170637	XM_013964525.2,XM_005675296.3	NC_030808.1	-	91549933	91630261	271	annot_exons
novel_circ_000470	ncbi_102170914	XM_005675300.3	NC_030808.1	-	93325312	93325551	240	intronic
novel_circ_000471	ncbi_102170914	XM_005675300.3	NC_030808.1	+	93325312	93325551	240	antisense
novel_circ_000472	ncbi_102170914	XM_005675300.3	NC_030808.1	-	93430658	93431469	812	one_exon
novel_circ_000473	ncbi_102173887	XM_018047697.1,XM_018047701.1,XM_018047711.1,XM_018047713.1,XM_018047716.1	NC_030808.1	-	94713124	94750149	1754	annot_exons
novel_circ_000474	ncbi_102173887	XM_018047697.1,XM_018047701.1,XM_018047711.1,XM_018047713.1,XM_018047716.1	NC_030808.1	-	94727372	94750149	1541	annot_exons
novel_circ_000475	ncbi_102173887	XM_018047697.1,XM_018047701.1,XM_018047711.1,XM_018047713.1,XM_018047716.1	NC_030808.1	-	94734017	94734607	264	annot_exons
novel_circ_000476	ncbi_102173887	XM_018047697.1,XM_018047701.1,XM_018047711.1,XM_018047713.1,XM_018047716.1	NC_030808.1	-	94734017	94740181	662	annot_exons
novel_circ_000477	ncbi_102173887	XM_018047697.1,XM_018047701.1,XM_018047711.1,XM_018047713.1,XM_018047716.1	NC_030808.1	-	94781330	94834159	746	annot_exons
novel_circ_000478	ncbi_102173887	XM_018047697.1,XM_018047701.1,XM_018047711.1,XM_018047713.1,XM_018047716.1	NC_030808.1	-	94921354	94926590	5237	intronic
novel_circ_000479	ncbi_102173887	XM_018047697.1,XM_018047701.1,XM_018047711.1,XM_018047713.1,XM_018047716.1	NC_030808.1	-	94939473	94964404	215	annot_exons
novel_circ_000480	ncbi_102173887	XM_018047697.1,XM_018047701.1,XM_018047711.1,XM_018047713.1,XM_018047716.1	NC_030808.1	-	94939473	95020006	7327	exon_intron
novel_circ_000481	ncbi_102173887	XM_018047697.1,XM_018047701.1,XM_018047711.1,XM_018047713.1,XM_018047716.1	NC_030808.1	-	94939473	95030453	17774	exon_intron
novel_circ_000482	ncbi_102173887	XM_018047697.1,XM_018047701.1,XM_018047711.1,XM_018047713.1,XM_018047716.1	NC_030808.1	+	94982859	94984580	1722	antisense
novel_circ_000483	ncbi_102174434	XM_018047809.1,XM_018047781.1,XM_018047760.1,XM_018047765.1,XM_018047786.1,XM_018047802.1,XM_013964590.2	NC_030808.1	+	95337922	95346542	574	annot_exons
novel_circ_000484	ncbi_102174434	XM_018047809.1,XM_018047781.1,XM_018047760.1,XM_018047765.1,XM_018047786.1,XM_018047802.1,XM_013964590.2	NC_030808.1	+	95337922	95347712	640	annot_exons
novel_circ_000485	ncbi_102174434	XM_018047809.1,XM_018047781.1,XM_018047760.1,XM_018047765.1,XM_018047786.1,XM_018047802.1,XM_013964590.2	NC_030808.1	+	95361656	95376822	469	annot_exons
novel_circ_000486	ncbi_102174434	XM_018047809.1,XM_018047781.1,XM_018047760.1,XM_018047765.1,XM_018047786.1,XM_018047802.1,XM_013964590.2	NC_030808.1	+	95398257	95418102	314	annot_exons
novel_circ_000487	ncbi_102174434	XM_018047809.1,XM_018047781.1,XM_018047760.1,XM_018047765.1,XM_018047786.1,XM_018047802.1,XM_013964590.2	NC_030808.1	+	95398257	95447367	798	annot_exons
novel_circ_000488	ncbi_102174434	XM_018047809.1,XM_018047781.1,XM_018047760.1,XM_018047765.1,XM_018047786.1,XM_018047802.1,XM_013964590.2	NC_030808.1	+	95398257	95456472	952	annot_exons
novel_circ_000489	ncbi_102174699	XM_013964598.2,XM_005675313.3,XM_013964609.2,XM_005675314.3,XM_005675315.3,XM_005675316.3	NC_030808.1	-	95862767	95863799	1033	antisense
novel_circ_000490	ncbi_102180082	XM_013964669.2,XM_005675335.3,XM_005675336.3,XM_013964672.2,XM_013964680.2,XM_005675337.3,XM_013964682.2,XM_018047895.1	NC_030808.1	+	96760493	96762966	258	annot_exons
novel_circ_000491	ncbi_102180082	XM_013964669.2,XM_005675335.3,XM_005675336.3,XM_013964672.2,XM_013964680.2,XM_005675337.3,XM_013964682.2,XM_018047895.1	NC_030808.1	+	96760493	96769741	505	annot_exons
novel_circ_000492	ncbi_102180082	XM_013964669.2,XM_005675335.3,XM_005675336.3,XM_013964672.2,XM_013964680.2,XM_005675337.3,XM_013964682.2,XM_018047895.1	NC_030808.1	+	96760493	96791185	1990	annot_exons
novel_circ_000493	ncbi_102180082	XM_013964669.2,XM_005675335.3,XM_005675336.3,XM_013964672.2,XM_013964680.2,XM_005675337.3,XM_013964682.2,XM_018047895.1	NC_030808.1	+	96762868	96769741	346	annot_exons
novel_circ_000494	ncbi_102180082	XM_013964669.2,XM_005675335.3,XM_005675336.3,XM_013964672.2,XM_013964680.2,XM_005675337.3,XM_013964682.2,XM_018047895.1	NC_030808.1	+	96782454	96791185	565	annot_exons
novel_circ_000495	ncbi_102180082	XM_013964669.2,XM_005675335.3,XM_005675336.3,XM_013964672.2,XM_013964680.2,XM_005675337.3,XM_013964682.2,XM_018047895.1	NC_030808.1	+	96787367	96791185	411	annot_exons
novel_circ_000496	ncbi_102180702	XM_005675338.3	NC_030808.1	-	96920123	96930447	479	annot_exons
novel_circ_000497	ncbi_102180702	XM_005675338.3	NC_030808.1	-	96920123	96937762	694	annot_exons
novel_circ_000498	ncbi_102180702	XM_005675338.3	NC_030808.1	-	96929904	96930385	236	annot_exons
novel_circ_000499	ncbi_102180702	XM_005675338.3	NC_030808.1	-	96929904	96937762	513	annot_exons
novel_circ_000500	ncbi_102190357	XM_018050256.1	NC_030808.1	+	97097471	97102307	663	annot_exons
novel_circ_000501	NA	-	NC_030808.1	+	97138837	97139020	184	intergenic
novel_circ_000502	ncbi_102182261	XM_005675344.3,XM_013964721.2,XM_005675347.3,XM_005675345.2,XM_018048007.1,XM_005675350.2,XM_005675348.3,XM_005675351.3,XM_005675349.2,XM_018048054.1,XM_018048040.1	NC_030808.1	+	97842397	97843644	421	annot_exons
novel_circ_000503	ncbi_102184557	XM_005675353.3,XM_005675355.3,XM_005675354.3,XM_005675352.3	NC_030808.1	+	98898240	98903410	330	annot_exons
novel_circ_000504	ncbi_102184557	XM_005675353.3,XM_005675355.3,XM_005675354.3,XM_005675352.3	NC_030808.1	+	98933345	98933981	637	one_exon
novel_circ_000505	ncbi_102191180	XM_005675370.3	NC_030808.1	+	99437110	99437276	167	one_exon
novel_circ_000506	ncbi_102171656	XM_005675374.3	NC_030808.1	-	105732102	105741139	533	annot_exons
novel_circ_000507	ncbi_102171656	XM_005675374.3	NC_030808.1	-	105732619	105741139	442	annot_exons
novel_circ_000508	ncbi_102173418	XM_018048221.1	NC_030808.1	+	106496243	106501980	306	annot_exons
novel_circ_000509	ncbi_102173418	XM_018048221.1	NC_030808.1	-	106496590	106496845	256	antisense
novel_circ_000510	ncbi_102173418	XM_018048221.1	NC_030808.1	-	106496633	106496838	206	antisense
novel_circ_000511	ncbi_102173418	XM_018048221.1	NC_030808.1	-	106506651	106507941	1291	antisense
novel_circ_000512	ncbi_102173418	XM_018048221.1	NC_030808.1	+	106512407	106512560	154	one_exon
novel_circ_000513	ncbi_102180158	XM_018048228.1,XM_018048236.1	NC_030808.1	-	106581932	106584901	925	annot_exons
novel_circ_000514	ncbi_102180158	XM_018048228.1,XM_018048236.1	NC_030808.1	-	106594590	106596619	420	annot_exons
novel_circ_000515	ncbi_102180158	XM_018048228.1,XM_018048236.1	NC_030808.1	-	106594594	106596623	420	exon_intron
novel_circ_000516	ncbi_102180158	XM_018048228.1,XM_018048236.1	NC_030808.1	-	106609462	106610289	371	annot_exons
novel_circ_000517	ncbi_102175165	XM_018048286.1,XM_018048274.1,XM_018048290.1,XM_013965050.2,XM_013965061.2,XM_018048293.1	NC_030808.1	+	106625314	106628069	307	annot_exons
novel_circ_000518	ncbi_102175165	XM_018048286.1,XM_018048274.1,XM_018048290.1,XM_013965050.2,XM_013965061.2,XM_018048293.1	NC_030808.1	+	106625314	106656660	840	annot_exons
novel_circ_000519	ncbi_102175165	XM_018048286.1,XM_018048274.1,XM_018048290.1,XM_013965050.2,XM_013965061.2,XM_018048293.1	NC_030808.1	+	106625314	106683713	1020	annot_exons
novel_circ_000520	ncbi_102175165	XM_018048286.1,XM_018048274.1,XM_018048290.1,XM_013965050.2,XM_013965061.2,XM_018048293.1	NC_030808.1	+	106638989	106656660	518	annot_exons
novel_circ_000521	ncbi_102175165	XM_018048286.1,XM_018048274.1,XM_018048290.1,XM_013965050.2,XM_013965061.2,XM_018048293.1	NC_030808.1	+	106638989	106683713	698	annot_exons
novel_circ_000522	ncbi_102175165	XM_018048286.1,XM_018048274.1,XM_018048290.1,XM_013965050.2,XM_013965061.2,XM_018048293.1	NC_030808.1	+	106639012	106656660	495	annot_exons
novel_circ_000523	ncbi_102175165	XM_018048286.1,XM_018048274.1,XM_018048290.1,XM_013965050.2,XM_013965061.2,XM_018048293.1	NC_030808.1	+	106650479	106656660	338	annot_exons
novel_circ_000524	ncbi_102175165	XM_018048286.1,XM_018048274.1,XM_018048290.1,XM_013965050.2,XM_013965061.2,XM_018048293.1	NC_030808.1	+	106654641	106656660	228	annot_exons
novel_circ_000525	ncbi_102175165	XM_018048286.1,XM_018048274.1,XM_018048290.1,XM_013965050.2,XM_013965061.2,XM_018048293.1	NC_030808.1	+	106700932	106714713	948	annot_exons
novel_circ_000526	ncbi_102175165	XM_018048286.1,XM_018048274.1,XM_018048290.1,XM_013965050.2,XM_013965061.2,XM_018048293.1	NC_030808.1	+	106700949	106731460	1055	annot_exons
novel_circ_000527	ncbi_102180430	XM_018050332.1	NC_030808.1	+	106947896	106950954	274	annot_exons
novel_circ_000528	ncbi_102180704	XM_018048329.1,XM_018048339.1,XM_018048345.1,XM_018048362.1,XM_018048356.1	NC_030808.1	-	107090112	107093978	416	annot_exons
novel_circ_000529	ncbi_102180704	XM_018048329.1,XM_018048339.1,XM_018048345.1,XM_018048362.1,XM_018048356.1	NC_030808.1	-	107168063	107168291	229	intronic
novel_circ_000530	ncbi_102176167	XM_005675389.2,XM_013965094.2	NC_030808.1	-	108274054	108277087	314	annot_exons
novel_circ_000531	ncbi_102176167	XM_005675389.2,XM_013965094.2	NC_030808.1	-	108274054	108282536	423	annot_exons
novel_circ_000532	ncbi_100861135	XM_013965102.2	NC_030808.1	+	108424430	108425045	315	annot_exons
novel_circ_000533	ncbi_102176461	XM_005675390.3	NC_030808.1	-	108430223	108439369	675	annot_exons
novel_circ_000534	ncbi_102176461	XM_005675390.3	NC_030808.1	-	108434221	108456685	1239	annot_exons
novel_circ_000535	ncbi_102176461	XM_005675390.3	NC_030808.1	-	108454282	108456685	491	annot_exons
novel_circ_000536	ncbi_102178488	XM_013965131.2	NC_030808.1	+	109757633	109783289	829	annot_exons
novel_circ_000537	ncbi_102177006	XM_018048486.1,XM_005675566.3,XM_018048490.1,XM_018048493.1,XM_018048503.1,XM_018048498.1	NC_030808.1	+	110015407	110018900	1740	annot_exons
novel_circ_000538	ncbi_102182170	XM_005675405.3	NC_030808.1	+	110484767	110492023	7257	antisense
novel_circ_000539	ncbi_102182170	XM_005675405.3	NC_030808.1	-	110490377	110492023	330	annot_exons
novel_circ_000540	ncbi_102182170	XM_005675405.3	NC_030808.1	-	110504961	110505868	908	intronic
novel_circ_000541	ncbi_102178400	XM_018048573.1	NC_030808.1	-	111316478	111329458	499	annot_exons
novel_circ_000542	ncbi_102178400	XM_018048573.1	NC_030808.1	-	111325752	111329458	297	annot_exons
novel_circ_000543	ncbi_102178400	XM_018048573.1	NC_030808.1	+	111337325	111342902	5578	antisense
novel_circ_000544	ncbi_102183640	XM_005675410.3	NC_030808.1	-	111389587	111396563	6977	antisense
novel_circ_000545	ncbi_102183640	XM_005675410.3	NC_030808.1	+	111396190	111404862	906	annot_exons
novel_circ_000546	ncbi_102183640	XM_005675410.3	NC_030808.1	+	111401859	111404862	715	annot_exons
novel_circ_000547	NA	-	NC_030808.1	+	111623665	111628255	4591	intergenic
novel_circ_000548	ncbi_102178949	XM_013965621.2	NC_030808.1	+	112970141	112974057	567	annot_exons
novel_circ_000549	ncbi_102178949	XM_013965621.2	NC_030808.1	+	112971011	112971296	286	exon_intron
novel_circ_000550	ncbi_102178949	XM_013965621.2	NC_030808.1	+	112994145	113001470	562	annot_exons
novel_circ_000551	ncbi_102178949	XM_013965621.2	NC_030808.1	+	112994145	113004199	753	annot_exons
novel_circ_000552	ncbi_102185872	XM_018048732.1,XM_005675418.3	NC_030808.1	-	113058929	113077478	320	annot_exons
novel_circ_000553	ncbi_102185872	XM_018048732.1,XM_005675418.3	NC_030808.1	-	113129111	113154407	364	annot_exons
novel_circ_000554	ncbi_102186247	XM_018048768.1,XM_018048760.1	NC_030808.1	-	114569021	114572258	1078	annot_exons
novel_circ_000555	ncbi_102186525	XM_005675421.3,XM_005675428.3,XM_005675427.2,XM_013965694.2,XM_005675430.2,XM_013965698.2,XM_013965690.2,XM_005675429.3,XM_005675420.2,XM_005675432.3,XM_005675431.3,XM_005675426.2,XM_013965708.2,XM_018048798.1,XM_018048793.1,XM_005675423.3,XM_013965723.2,XM_005675433.3	NC_030808.1	+	114976033	114976811	779	antisense
novel_circ_000556	ncbi_102186525	XM_005675421.3,XM_005675428.3,XM_005675427.2,XM_013965694.2,XM_005675430.2,XM_013965698.2,XM_013965690.2,XM_005675429.3,XM_005675420.2,XM_005675432.3,XM_005675431.3,XM_005675426.2,XM_013965708.2,XM_018048798.1,XM_018048793.1,XM_005675423.3,XM_013965723.2,XM_005675433.3	NC_030808.1	-	114983792	114984281	490	intronic
novel_circ_000557	ncbi_102186525	XM_005675421.3,XM_005675428.3,XM_005675427.2,XM_013965694.2,XM_005675430.2,XM_013965698.2,XM_013965690.2,XM_005675429.3,XM_005675420.2,XM_005675432.3,XM_005675431.3,XM_005675426.2,XM_013965708.2,XM_018048798.1,XM_018048793.1,XM_005675423.3,XM_013965723.2,XM_005675433.3	NC_030808.1	-	114983793	114984281	489	intronic
novel_circ_000558	ncbi_102186525	XM_005675421.3,XM_005675428.3,XM_005675427.2,XM_013965694.2,XM_005675430.2,XM_013965698.2,XM_013965690.2,XM_005675429.3,XM_005675420.2,XM_005675432.3,XM_005675431.3,XM_005675426.2,XM_013965708.2,XM_018048798.1,XM_018048793.1,XM_005675423.3,XM_013965723.2,XM_005675433.3	NC_030808.1	+	114983794	114984281	488	antisense
novel_circ_000559	ncbi_102186525	XM_005675421.3,XM_005675428.3,XM_005675427.2,XM_013965694.2,XM_005675430.2,XM_013965698.2,XM_013965690.2,XM_005675429.3,XM_005675420.2,XM_005675432.3,XM_005675431.3,XM_005675426.2,XM_013965708.2,XM_018048798.1,XM_018048793.1,XM_005675423.3,XM_013965723.2,XM_005675433.3	NC_030808.1	-	114983794	114984281	488	intronic
novel_circ_000560	ncbi_102186525	XM_005675421.3,XM_005675428.3,XM_005675427.2,XM_013965694.2,XM_005675430.2,XM_013965698.2,XM_013965690.2,XM_005675429.3,XM_005675420.2,XM_005675432.3,XM_005675431.3,XM_005675426.2,XM_013965708.2,XM_018048798.1,XM_018048793.1,XM_005675423.3,XM_013965723.2,XM_005675433.3	NC_030808.1	-	114983795	114984281	487	intronic
novel_circ_000561	ncbi_102186525	XM_005675421.3,XM_005675428.3,XM_005675427.2,XM_013965694.2,XM_005675430.2,XM_013965698.2,XM_013965690.2,XM_005675429.3,XM_005675420.2,XM_005675432.3,XM_005675431.3,XM_005675426.2,XM_013965708.2,XM_018048798.1,XM_018048793.1,XM_005675423.3,XM_013965723.2,XM_005675433.3	NC_030808.1	-	114992027	115015993	838	annot_exons
novel_circ_000562	ncbi_102186525	XM_005675421.3,XM_005675428.3,XM_005675427.2,XM_013965694.2,XM_005675430.2,XM_013965698.2,XM_013965690.2,XM_005675429.3,XM_005675420.2,XM_005675432.3,XM_005675431.3,XM_005675426.2,XM_013965708.2,XM_018048798.1,XM_018048793.1,XM_005675423.3,XM_013965723.2,XM_005675433.3	NC_030808.1	-	115004821	115015993	372	annot_exons
novel_circ_000563	ncbi_102186525	XM_005675421.3,XM_005675428.3,XM_005675427.2,XM_013965694.2,XM_005675430.2,XM_013965698.2,XM_013965690.2,XM_005675429.3,XM_005675420.2,XM_005675432.3,XM_005675431.3,XM_005675426.2,XM_013965708.2,XM_018048798.1,XM_018048793.1,XM_005675423.3,XM_013965723.2,XM_005675433.3	NC_030808.1	+	115127408	115129492	2085	antisense
novel_circ_000564	ncbi_102186525	XM_005675421.3,XM_005675428.3,XM_005675427.2,XM_013965694.2,XM_005675430.2,XM_013965698.2,XM_013965690.2,XM_005675429.3,XM_005675420.2,XM_005675432.3,XM_005675431.3,XM_005675426.2,XM_013965708.2,XM_018048798.1,XM_018048793.1,XM_005675423.3,XM_013965723.2,XM_005675433.3	NC_030808.1	-	115127408	115129492	2085	intronic
novel_circ_000565	ncbi_102189713	XM_018048912.1,XM_018048919.1	NC_030808.1	-	115803892	115806991	465	annot_exons
novel_circ_000566	ncbi_102181438	XM_018049036.1	NC_030808.1	-	116327454	116336531	839	annot_exons
novel_circ_000567	ncbi_102181438	XM_018049036.1	NC_030808.1	-	116336400	116341698	559	annot_exons
novel_circ_000568	ncbi_102181438	XM_018049036.1	NC_030808.1	-	116510891	116551589	1589	annot_exons
novel_circ_000569	ncbi_102181438	XM_018049036.1	NC_030808.1	-	116542280	116551589	938	annot_exons
novel_circ_000570	ncbi_102169801	XM_005675452.3,XM_005675450.2	NC_030808.1	-	117799858	117800082	225	one_exon
novel_circ_000571	ncbi_102169801	XM_005675452.3,XM_005675450.2	NC_030808.1	-	117834975	117835068	94	one_exon
novel_circ_000572	ncbi_102169801	XM_005675452.3,XM_005675450.2	NC_030808.1	-	117834975	117848254	291	annot_exons
novel_circ_000573	ncbi_102169801	XM_005675452.3,XM_005675450.2	NC_030808.1	-	117834975	117855782	379	annot_exons
novel_circ_000574	ncbi_102169801	XM_005675452.3,XM_005675450.2	NC_030808.1	-	117834975	117876384	505	annot_exons
novel_circ_000575	ncbi_102169801	XM_005675452.3,XM_005675450.2	NC_030808.1	-	117834975	117898289	716	annot_exons
novel_circ_000576	ncbi_102169801	XM_005675452.3,XM_005675450.2	NC_030808.1	-	117843726	117898289	622	annot_exons
novel_circ_000577	ncbi_102169801	XM_005675452.3,XM_005675450.2	NC_030808.1	-	117855685	117898289	435	exon_intron
novel_circ_000578	ncbi_102169801	XM_005675452.3,XM_005675450.2	NC_030808.1	-	117855695	117898289	425	annot_exons
novel_circ_000579	ncbi_102169801	XM_005675452.3,XM_005675450.2	NC_030808.1	-	117876259	117898289	337	annot_exons
novel_circ_000580	ncbi_102169801	XM_005675452.3,XM_005675450.2	NC_030808.1	-	117891831	117898289	211	annot_exons
novel_circ_000581	NA	-	NC_030808.1	-	117922699	117923947	1249	intergenic
novel_circ_000582	ncbi_102170916	XM_018049081.1,XM_018049076.1	NC_030808.1	+	118143366	118176800	340	annot_exons
novel_circ_000583	ncbi_102183917	XM_013965835.2	NC_030808.1	-	118597532	118608686	1378	annot_exons
novel_circ_000584	ncbi_102183917	XM_013965835.2	NC_030808.1	-	118597532	118612682	1487	annot_exons
novel_circ_000585	ncbi_102183917	XM_013965835.2	NC_030808.1	-	118597532	118614488	1642	annot_exons
novel_circ_000586	ncbi_102183917	XM_013965835.2	NC_030808.1	-	118597532	118625237	2667	annot_exons
novel_circ_000587	ncbi_102183917	XM_013965835.2	NC_030808.1	-	118598648	118612682	1396	annot_exons
novel_circ_000588	ncbi_102183917	XM_013965835.2	NC_030808.1	-	118604168	118612682	1081	annot_exons
novel_circ_000589	ncbi_102183917	XM_013965835.2	NC_030808.1	-	118620038	118623944	451	annot_exons
novel_circ_000590	ncbi_102183917	XM_013965835.2	NC_030808.1	-	118620038	118625237	943	annot_exons
novel_circ_000591	ncbi_102183917	XM_013965835.2	NC_030808.1	-	118623588	118625237	750	annot_exons
novel_circ_000592	ncbi_102173043	XM_013965843.2,XM_013965848.2	NC_030808.1	+	118673285	118696459	1078	annot_exons
novel_circ_000593	ncbi_102173043	XM_013965843.2,XM_013965848.2	NC_030808.1	+	118684955	118696459	483	annot_exons
novel_circ_000594	ncbi_102175526	XM_013965882.2,XM_005675471.3,XM_018049167.1	NC_030808.1	+	121561927	121568306	629	annot_exons
novel_circ_000595	ncbi_102175526	XM_013965882.2,XM_005675471.3,XM_018049167.1	NC_030808.1	+	121561927	121571071	791	annot_exons
novel_circ_000596	ncbi_102176078	XM_018049184.1	NC_030808.1	+	121854538	121854773	236	one_exon
novel_circ_000597	ncbi_102176078	XM_018049184.1	NC_030808.1	+	121867366	121868087	722	one_exon
novel_circ_000598	NA	-	NC_030808.1	-	121879987	121881295	1309	intergenic
novel_circ_000599	ncbi_102176366	XM_018049191.1,XM_018049202.1	NC_030808.1	-	121927460	121927726	267	antisense
novel_circ_000600	ncbi_102176366	XM_018049191.1,XM_018049202.1	NC_030808.1	+	121934151	121981713	42970	exon_intron
novel_circ_000601	ncbi_102176366	XM_018049191.1,XM_018049202.1	NC_030808.1	+	121976892	121997882	506	annot_exons
novel_circ_000602	ncbi_102176366	XM_018049191.1,XM_018049202.1	NC_030808.1	+	121976892	122002234	668	annot_exons
novel_circ_000603	ncbi_102176366	XM_018049191.1,XM_018049202.1	NC_030808.1	+	122007522	122028778	8851	exon_intron
novel_circ_000604	ncbi_102176366	XM_018049191.1,XM_018049202.1	NC_030808.1	+	122015792	122028778	581	annot_exons
novel_circ_000605	ncbi_102176366	XM_018049191.1,XM_018049202.1	NC_030808.1	+	122024970	122028778	231	annot_exons
novel_circ_000606	ncbi_102176366	XM_018049191.1,XM_018049202.1	NC_030808.1	+	122031412	122039256	763	annot_exons
novel_circ_000607	NA	-	NC_030808.1	+	124477025	124477490	466	intergenic
novel_circ_000608	ncbi_102176830	XM_005675475.2	NC_030808.1	+	124649410	124683034	358	annot_exons
novel_circ_000609	ncbi_102176830	XM_005675475.2	NC_030808.1	-	124946886	125025597	78712	antisense
novel_circ_000610	ncbi_102176830	XM_005675475.2	NC_030808.1	+	124946886	125025597	313	exon_intron
novel_circ_000611	ncbi_102177101	XM_005675479.3,XM_018049514.1,XM_005675477.3,XM_005675476.3,XM_018049520.1	NC_030808.1	-	125512051	125536503	2223	annot_exons
novel_circ_000612	ncbi_102177101	XM_005675479.3,XM_018049514.1,XM_005675477.3,XM_005675476.3,XM_018049520.1	NC_030808.1	-	125523998	125536503	1452	annot_exons
novel_circ_000613	ncbi_102177101	XM_005675479.3,XM_018049514.1,XM_005675477.3,XM_005675476.3,XM_018049520.1	NC_030808.1	-	125531044	125531582	378	annot_exons
novel_circ_000614	ncbi_102187536	XM_018049534.1	NC_030808.1	+	125742244	125748570	320	annot_exons
novel_circ_000615	ncbi_102187536	XM_018049534.1	NC_030808.1	+	125748485	125752055	262	annot_exons
novel_circ_000616	ncbi_102187536	XM_018049534.1	NC_030808.1	+	125751919	125770550	544	annot_exons
novel_circ_000617	ncbi_102177932	XM_013965934.2,XM_005675480.3,XM_018049548.1,XM_018049540.1,XM_018049566.1	NC_030808.1	-	125794863	125837611	2018	annot_exons
novel_circ_000618	ncbi_102177932	XM_013965934.2,XM_005675480.3,XM_018049548.1,XM_018049540.1,XM_018049566.1	NC_030808.1	-	125800191	125837611	1621	annot_exons
novel_circ_000619	ncbi_102177932	XM_013965934.2,XM_005675480.3,XM_018049548.1,XM_018049540.1,XM_018049566.1	NC_030808.1	-	125808094	125827340	1152	annot_exons
novel_circ_000620	ncbi_102177932	XM_013965934.2,XM_005675480.3,XM_018049548.1,XM_018049540.1,XM_018049566.1	NC_030808.1	-	125808094	125831274	1254	annot_exons
novel_circ_000621	ncbi_102177932	XM_013965934.2,XM_005675480.3,XM_018049548.1,XM_018049540.1,XM_018049566.1	NC_030808.1	-	125808094	125837611	1409	annot_exons
novel_circ_000622	ncbi_102178489	XM_005675482.2	NC_030808.1	+	126020412	126030330	2008	annot_exons
novel_circ_000623	ncbi_102178489	XM_005675482.2	NC_030808.1	+	126020412	126055262	2917	annot_exons
novel_circ_000624	ncbi_102178489	XM_005675482.2	NC_030808.1	+	126020412	126059273	3033	annot_exons
novel_circ_000625	ncbi_102178489	XM_005675482.2	NC_030808.1	+	126028771	126068863	1876	annot_exons
novel_circ_000626	ncbi_102178771	XM_013965964.2,XM_018049601.1,XM_018049608.1,XM_005675483.3,XM_005675484.3	NC_030808.1	+	126133839	126135722	194	annot_exons
novel_circ_000627	ncbi_102178771	XM_013965964.2,XM_018049601.1,XM_018049608.1,XM_005675483.3,XM_005675484.3	NC_030808.1	+	126140691	126149429	540	annot_exons
novel_circ_000628	ncbi_102178771	XM_013965964.2,XM_018049601.1,XM_018049608.1,XM_005675483.3,XM_005675484.3	NC_030808.1	+	126167183	126173506	508	annot_exons
novel_circ_000629	ncbi_102187809	XM_018049623.1,XM_018049630.1	NC_030808.1	+	126301945	126317278	600	annot_exons
novel_circ_000630	ncbi_102187809	XM_018049623.1,XM_018049630.1	NC_030808.1	+	126304895	126325763	625	annot_exons
novel_circ_000631	ncbi_102187809	XM_018049623.1,XM_018049630.1	NC_030808.1	+	126323671	126325763	298	annot_exons
novel_circ_000632	ncbi_102179887	XM_018049648.1,XM_018049635.1,XM_018049643.1,XM_018049665.1,XM_018049669.1,XM_005675489.2	NC_030808.1	+	126394551	126407638	3624	exon_intron
novel_circ_000633	ncbi_102179887	XM_018049648.1,XM_018049635.1,XM_018049643.1,XM_018049665.1,XM_018049669.1,XM_005675489.2	NC_030808.1	+	126398005	126407638	170	annot_exons
novel_circ_000634	ncbi_102180541	XM_005675490.2	NC_030808.1	-	126680349	126680623	275	one_exon
novel_circ_000635	ncbi_102181436	XM_018049720.1,XM_018049712.1	NC_030808.1	-	126888121	126893485	346	annot_exons
novel_circ_000636	ncbi_102181436	XM_018049720.1,XM_018049712.1	NC_030808.1	-	126888124	126896969	450	annot_exons
novel_circ_000637	ncbi_102181436	XM_018049720.1,XM_018049712.1	NC_030808.1	-	126892868	126896969	269	annot_exons
novel_circ_000638	ncbi_102181436	XM_018049720.1,XM_018049712.1	NC_030808.1	-	126935541	126966802	7630	exon_intron
novel_circ_000639	ncbi_102181436	XM_018049720.1,XM_018049712.1	NC_030808.1	-	126942777	126966802	394	annot_exons
novel_circ_000640	ncbi_102181436	XM_018049720.1,XM_018049712.1	NC_030808.1	-	126952353	126966802	317	annot_exons
novel_circ_000641	ncbi_102181436	XM_018049720.1,XM_018049712.1	NC_030808.1	-	126961106	126966802	887	exon_intron
novel_circ_000642	ncbi_102181436	XM_018049720.1,XM_018049712.1	NC_030808.1	-	126961771	126966802	222	annot_exons
novel_circ_000643	ncbi_102183108	XM_018049770.1,XM_013966023.2	NC_030808.1	-	127222934	127224046	286	annot_exons
novel_circ_000644	ncbi_102189165	XM_018049798.1,XM_018049811.1	NC_030808.1	+	127520271	127523152	2882	antisense
novel_circ_000645	ncbi_102189165	XM_018049798.1,XM_018049811.1	NC_030808.1	+	127523108	127523633	526	antisense
novel_circ_000646	ncbi_102189165	XM_018049798.1,XM_018049811.1	NC_030808.1	-	127524700	127537171	536	annot_exons
novel_circ_000647	ncbi_102189715	XM_018049827.1	NC_030808.1	-	127906650	127909180	626	annot_exons
novel_circ_000648	ncbi_102189715	XM_018049827.1	NC_030808.1	+	128327061	128327317	257	antisense
novel_circ_000649	ncbi_102184200	XM_005675506.2	NC_030808.1	+	129262948	129268423	866	annot_exons
novel_circ_000650	ncbi_102184200	XM_005675506.2	NC_030808.1	+	129274447	129286088	1367	annot_exons
novel_circ_000651	ncbi_102185042	XM_018049899.1	NC_030808.1	+	129992955	130000401	531	annot_exons
novel_circ_000652	ncbi_102185042	XM_018049899.1	NC_030808.1	+	129994683	130025842	834	annot_exons
novel_circ_000653	ncbi_102185042	XM_018049899.1	NC_030808.1	+	129994683	130035547	1202	annot_exons
novel_circ_000654	ncbi_102185042	XM_018049899.1	NC_030808.1	+	129997849	130025842	737	annot_exons
novel_circ_000655	ncbi_102185042	XM_018049899.1	NC_030808.1	+	130033617	130035547	368	annot_exons
novel_circ_000656	ncbi_102185611	XM_018049916.1,XM_018049909.1,XM_018049919.1,XM_018049904.1,XM_018049913.1,XM_018049915.1	NC_030808.1	+	130101482	130122846	3525	exon_intron
novel_circ_000657	ncbi_102185611	XM_018049916.1,XM_018049909.1,XM_018049919.1,XM_018049904.1,XM_018049913.1,XM_018049915.1	NC_030808.1	+	130116103	130122846	521	annot_exons
novel_circ_000658	ncbi_102185611	XM_018049916.1,XM_018049909.1,XM_018049919.1,XM_018049904.1,XM_018049913.1,XM_018049915.1	NC_030808.1	+	130116103	130156638	997	annot_exons
novel_circ_000659	ncbi_102185611	XM_018049916.1,XM_018049909.1,XM_018049919.1,XM_018049904.1,XM_018049913.1,XM_018049915.1	NC_030808.1	+	130116103	130181589	1785	annot_exons
novel_circ_000660	ncbi_102185611	XM_018049916.1,XM_018049909.1,XM_018049919.1,XM_018049904.1,XM_018049913.1,XM_018049915.1	NC_030808.1	+	130122015	130122846	396	annot_exons
novel_circ_000661	ncbi_102185611	XM_018049916.1,XM_018049909.1,XM_018049919.1,XM_018049904.1,XM_018049913.1,XM_018049915.1	NC_030808.1	+	130142343	130156638	476	annot_exons
novel_circ_000662	ncbi_102185611	XM_018049916.1,XM_018049909.1,XM_018049919.1,XM_018049904.1,XM_018049913.1,XM_018049915.1	NC_030808.1	+	130142343	130181589	1264	annot_exons
novel_circ_000663	ncbi_102185611	XM_018049916.1,XM_018049909.1,XM_018049919.1,XM_018049904.1,XM_018049913.1,XM_018049915.1	NC_030808.1	+	130154785	130156638	249	annot_exons
novel_circ_000664	ncbi_102185611	XM_018049916.1,XM_018049909.1,XM_018049919.1,XM_018049904.1,XM_018049913.1,XM_018049915.1	NC_030808.1	+	130154785	130181589	1037	annot_exons
novel_circ_000665	ncbi_102185611	XM_018049916.1,XM_018049909.1,XM_018049919.1,XM_018049904.1,XM_018049913.1,XM_018049915.1	NC_030808.1	+	130179562	130181589	511	annot_exons
novel_circ_000666	ncbi_102186526	XM_018049962.1,XM_018049961.1,XM_018049953.1,XM_018049950.1,XM_018049960.1,XM_018049959.1,XM_018049963.1,XM_018049955.1	NC_030808.1	-	130413274	130418764	342	annot_exons
novel_circ_000667	ncbi_102187534	XM_005675520.3	NC_030808.1	+	130522653	130525151	206	annot_exons
novel_circ_000668	ncbi_102187534	XM_005675520.3	NC_030808.1	+	130522653	130528568	517	annot_exons
novel_circ_000669	ncbi_102187534	XM_005675520.3	NC_030808.1	+	130527167	130528566	311	exon_intron
novel_circ_000670	ncbi_102187534	XM_005675520.3	NC_030808.1	+	130528344	130528568	225	one_exon
novel_circ_000671	ncbi_102188258	XM_018049978.1,XM_018049983.1,XM_018049988.1,XM_013966110.2,XM_005675523.3	NC_030808.1	+	130614218	130621939	599	exon_intron
novel_circ_000672	ncbi_102188258	XM_018049978.1,XM_018049983.1,XM_018049988.1,XM_013966110.2,XM_005675523.3	NC_030808.1	+	130614319	130618631	369	annot_exons
novel_circ_000673	ncbi_102188258	XM_018049978.1,XM_018049983.1,XM_018049988.1,XM_013966110.2,XM_005675523.3	NC_030808.1	+	130614319	130621939	498	annot_exons
novel_circ_000674	ncbi_102188258	XM_018049978.1,XM_018049983.1,XM_018049988.1,XM_013966110.2,XM_005675523.3	NC_030808.1	+	130617713	130618631	284	annot_exons
novel_circ_000675	ncbi_102189995	XM_018050821.1,XM_018050839.1,XM_018050814.1,XM_018050830.1,XM_018050844.1	NC_030808.1	+	131807925	131808204	280	antisense
novel_circ_000676	ncbi_102189995	XM_018050821.1,XM_018050839.1,XM_018050814.1,XM_018050830.1,XM_018050844.1	NC_030808.1	-	131832282	131832520	239	one_exon
novel_circ_000677	ncbi_102189995	XM_018050821.1,XM_018050839.1,XM_018050814.1,XM_018050830.1,XM_018050844.1	NC_030808.1	-	131832282	131832525	244	one_exon
novel_circ_000678	ncbi_102190736	XM_018050852.1	NC_030808.1	+	132304125	132348030	555	annot_exons
novel_circ_000679	ncbi_102190736	XM_018050852.1	NC_030808.1	+	132322468	132324616	226	annot_exons
novel_circ_000680	ncbi_102190736	XM_018050852.1	NC_030808.1	+	132322468	132348030	350	annot_exons
novel_circ_000681	ncbi_102190736	XM_018050852.1	NC_030808.1	+	132347907	132380489	303	annot_exons
novel_circ_000682	ncbi_102190736	XM_018050852.1	NC_030808.1	+	132379822	132397145	520	annot_exons
novel_circ_000683	ncbi_102190736	XM_018050852.1	NC_030808.1	+	132379822	132411038	624	annot_exons
novel_circ_000684	ncbi_102190736	XM_018050852.1	NC_030808.1	+	132386774	132397145	341	annot_exons
novel_circ_000685	ncbi_102190736	XM_018050852.1	NC_030808.1	+	132427850	132431052	546	annot_exons
novel_circ_000686	ncbi_102190736	XM_018050852.1	NC_030808.1	+	132427850	132471459	1415	annot_exons
novel_circ_000687	ncbi_102190736	XM_018050852.1	NC_030808.1	+	132444108	132463178	349	annot_exons
novel_circ_000688	ncbi_102190736	XM_018050852.1	NC_030808.1	+	132479371	132482203	401	annot_exons
novel_circ_000689	ncbi_102191181	XM_005675535.3	NC_030808.1	-	132525637	132546726	436	annot_exons
novel_circ_000690	ncbi_102191181	XM_005675535.3	NC_030808.1	-	132525637	132563913	547	annot_exons
novel_circ_000691	ncbi_102191181	XM_005675535.3	NC_030808.1	-	132542503	132546726	312	annot_exons
novel_circ_000692	ncbi_102191740	XM_018050892.1,XM_018050870.1,XM_013966138.2,XM_005675537.3,XM_005675538.3	NC_030808.1	+	132675804	132677757	1954	antisense
novel_circ_000693	ncbi_102191740	XM_018050892.1,XM_018050870.1,XM_013966138.2,XM_005675537.3,XM_005675538.3	NC_030808.1	-	132757978	132765282	296	annot_exons
novel_circ_000694	ncbi_102191740	XM_018050892.1,XM_018050870.1,XM_013966138.2,XM_005675537.3,XM_005675538.3	NC_030808.1	-	132818277	132854981	3646	annot_exons
novel_circ_000695	ncbi_102191740	XM_018050892.1,XM_018050870.1,XM_013966138.2,XM_005675537.3,XM_005675538.3	NC_030808.1	-	132852521	132868885	2616	annot_exons
novel_circ_000696	ncbi_102191740	XM_018050892.1,XM_018050870.1,XM_013966138.2,XM_005675537.3,XM_005675538.3	NC_030808.1	-	132868731	132871091	506	annot_exons
novel_circ_000697	ncbi_102169803	XM_018050943.1,XM_018050951.1,XM_018050960.1,XM_018050970.1,XM_018050978.1	NC_030808.1	-	134335727	134355357	1781	annot_exons
novel_circ_000698	ncbi_102169803	XM_018050943.1,XM_018050951.1,XM_018050960.1,XM_018050970.1,XM_018050978.1	NC_030808.1	-	134344866	134346465	285	annot_exons
novel_circ_000699	ncbi_102169803	XM_018050943.1,XM_018050951.1,XM_018050960.1,XM_018050970.1,XM_018050978.1	NC_030808.1	-	134344866	134347876	400	annot_exons
novel_circ_000700	ncbi_102169803	XM_018050943.1,XM_018050951.1,XM_018050960.1,XM_018050970.1,XM_018050978.1	NC_030808.1	-	134344866	134355357	912	annot_exons
novel_circ_000701	ncbi_102169803	XM_018050943.1,XM_018050951.1,XM_018050960.1,XM_018050970.1,XM_018050978.1	NC_030808.1	-	134379278	134388663	386	exon_intron
novel_circ_000702	ncbi_102169803	XM_018050943.1,XM_018050951.1,XM_018050960.1,XM_018050970.1,XM_018050978.1	NC_030808.1	-	134387560	134388663	272	exon_intron
novel_circ_000703	ncbi_102169803	XM_018050943.1,XM_018050951.1,XM_018050960.1,XM_018050970.1,XM_018050978.1	NC_030808.1	-	134405843	134408570	247	annot_exons
novel_circ_000704	ncbi_102169708	XM_018051011.1,XM_018051032.1,XM_018051017.1,XM_018051024.1,XM_018051042.1	NC_030808.1	+	134538935	134540505	604	annot_exons
novel_circ_000705	ncbi_102170271	XM_018051063.1,XM_018051054.1	NC_030808.1	+	134679232	134692875	357	annot_exons
novel_circ_000706	ncbi_102170271	XM_018051063.1,XM_018051054.1	NC_030808.1	+	134679232	134700145	556	annot_exons
novel_circ_000707	ncbi_102170271	XM_018051063.1,XM_018051054.1	NC_030808.1	+	134679232	134731778	1352	annot_exons
novel_circ_000708	ncbi_102170271	XM_018051063.1,XM_018051054.1	NC_030808.1	+	134690831	134692875	235	annot_exons
novel_circ_000709	ncbi_102170271	XM_018051063.1,XM_018051054.1	NC_030808.1	+	134690831	134700145	434	annot_exons
novel_circ_000710	ncbi_102170271	XM_018051063.1,XM_018051054.1	NC_030808.1	+	134700001	134731778	941	annot_exons
novel_circ_000711	ncbi_102170271	XM_018051063.1,XM_018051054.1	NC_030808.1	+	134707240	134713425	323	annot_exons
novel_circ_000712	ncbi_102170271	XM_018051063.1,XM_018051054.1	NC_030808.1	+	134707240	134722926	393	annot_exons
novel_circ_000713	ncbi_102170271	XM_018051063.1,XM_018051054.1	NC_030808.1	+	134707240	134731778	796	annot_exons
novel_circ_000714	ncbi_102170271	XM_018051063.1,XM_018051054.1	NC_030808.1	+	134730322	134731778	403	annot_exons
novel_circ_000715	ncbi_102171926	XM_018051114.1	NC_030808.1	-	135104439	135113747	192	annot_exons
novel_circ_000716	ncbi_102172205	XM_005675551.3	NC_030808.1	-	135151380	135153281	198	annot_exons
novel_circ_000717	ncbi_102173130	XM_013966233.2,XM_005675555.3,XM_005675557.3	NC_030808.1	+	135295239	135309036	1034	annot_exons
novel_circ_000718	ncbi_102173130	XM_013966233.2,XM_005675555.3,XM_005675557.3	NC_030808.1	+	135295239	135330544	2462	annot_exons
novel_circ_000719	ncbi_102173130	XM_013966233.2,XM_005675555.3,XM_005675557.3	NC_030808.1	+	135296162	135312397	1285	annot_exons
novel_circ_000720	ncbi_102173130	XM_013966233.2,XM_005675555.3,XM_005675557.3	NC_030808.1	+	135308870	135323680	1096	annot_exons
novel_circ_000721	ncbi_102173130	XM_013966233.2,XM_005675555.3,XM_005675557.3	NC_030808.1	+	135322545	135330544	1013	annot_exons
novel_circ_000722	ncbi_102173130	XM_013966233.2,XM_005675555.3,XM_005675557.3	NC_030808.1	+	135340578	135348061	1054	annot_exons
novel_circ_000723	ncbi_102173132	XM_018051255.1,XM_005675605.3	NC_030808.1	+	136452006	136477159	1368	annot_exons
novel_circ_000724	ncbi_102173132	XM_018051255.1,XM_005675605.3	NC_030808.1	+	136454810	136472570	854	annot_exons
novel_circ_000725	ncbi_102173132	XM_018051255.1,XM_005675605.3	NC_030808.1	+	136477045	136485217	847	annot_exons
novel_circ_000726	ncbi_102173132	XM_018051255.1,XM_005675605.3	NC_030808.1	+	136483049	136502134	1641	annot_exons
novel_circ_000727	ncbi_102173421	XM_018051303.1,XM_018051294.1,XM_018051281.1,XM_018051285.1	NC_030808.1	-	136523620	136526516	405	annot_exons
novel_circ_000728	ncbi_102174702	XM_018051271.1	NC_030808.1	+	136556394	136558715	226	annot_exons
novel_circ_000729	ncbi_102173974	XM_018051322.1	NC_030808.1	-	136693335	136698030	852	annot_exons
novel_circ_000730	ncbi_102173974	XM_018051322.1	NC_030808.1	-	136723357	136734062	891	annot_exons
novel_circ_000731	ncbi_102173974	XM_018051322.1	NC_030808.1	-	136730424	136732250	215	annot_exons
novel_circ_000732	ncbi_102173974	XM_018051322.1	NC_030808.1	-	136737010	136741579	558	annot_exons
novel_circ_000733	ncbi_102173974	XM_018051322.1	NC_030808.1	-	136737010	136752850	1053	annot_exons
novel_circ_000734	ncbi_102173974	XM_018051322.1	NC_030808.1	-	136738675	136752850	851	annot_exons
novel_circ_000735	ncbi_102173974	XM_018051322.1	NC_030808.1	-	136768237	136784461	1632	annot_exons
novel_circ_000736	ncbi_102173974	XM_018051322.1	NC_030808.1	-	136777561	136784461	1113	annot_exons
novel_circ_000737	ncbi_102173974	XM_018051322.1	NC_030808.1	-	136780642	136784461	596	annot_exons
novel_circ_000738	ncbi_102175993	XM_018051495.1,XM_018051486.1	NC_030808.1	-	138247674	138335074	656	annot_exons
novel_circ_000739	ncbi_102175993	XM_018051495.1,XM_018051486.1	NC_030808.1	-	138271538	138327143	279	annot_exons
novel_circ_000740	ncbi_102175993	XM_018051495.1,XM_018051486.1	NC_030808.1	-	138327029	138335074	431	annot_exons
novel_circ_000741	ncbi_102175993	XM_018051495.1,XM_018051486.1	NC_030808.1	-	138327029	138347290	517	annot_exons
novel_circ_000742	ncbi_102175993	XM_018051495.1,XM_018051486.1	NC_030808.1	-	138327029	138351799	746	annot_exons
novel_circ_000743	ncbi_102175993	XM_018051495.1,XM_018051486.1	NC_030808.1	-	138464073	138464348	276	one_exon
novel_circ_000744	ncbi_102176274	XM_018051409.1,XM_018051436.1,XM_018051432.1,XM_018051417.1,XM_018051427.1	NC_030808.1	-	138501613	138502771	238	annot_exons
novel_circ_000745	ncbi_102176274	XM_018051409.1,XM_018051436.1,XM_018051432.1,XM_018051417.1,XM_018051427.1	NC_030808.1	-	138514315	138534798	940	annot_exons
novel_circ_000746	ncbi_102176274	XM_018051409.1,XM_018051436.1,XM_018051432.1,XM_018051417.1,XM_018051427.1	NC_030808.1	-	138516495	138527366	619	annot_exons
novel_circ_000747	ncbi_102176274	XM_018051409.1,XM_018051436.1,XM_018051432.1,XM_018051417.1,XM_018051427.1	NC_030808.1	-	138516495	138534798	842	annot_exons
novel_circ_000748	ncbi_102176274	XM_018051409.1,XM_018051436.1,XM_018051432.1,XM_018051417.1,XM_018051427.1	NC_030808.1	-	138563718	138575348	525	annot_exons
novel_circ_000749	ncbi_102176274	XM_018051409.1,XM_018051436.1,XM_018051432.1,XM_018051417.1,XM_018051427.1	NC_030808.1	-	138573833	138576593	292	annot_exons
novel_circ_000750	ncbi_102186725	XM_018051507.1	NC_030808.1	-	138880046	138949083	5435	annot_exons
novel_circ_000751	ncbi_102186725	XM_018051507.1	NC_030808.1	-	138890280	138897427	320	annot_exons
novel_circ_000752	ncbi_102186725	XM_018051507.1	NC_030808.1	-	138904359	138949083	2640	annot_exons
novel_circ_000753	ncbi_102186725	XM_018051507.1	NC_030808.1	-	138906300	138909861	330	annot_exons
novel_circ_000754	ncbi_102186725	XM_018051507.1	NC_030808.1	-	138909750	138949083	2175	annot_exons
novel_circ_000755	ncbi_102186725	XM_018051507.1	NC_030808.1	-	138919127	138927921	321	annot_exons
novel_circ_000756	ncbi_102186725	XM_018051507.1	NC_030808.1	-	138923112	138941771	951	annot_exons
novel_circ_000757	ncbi_102186725	XM_018051507.1	NC_030808.1	-	138923112	138949083	1336	annot_exons
novel_circ_000758	ncbi_102186725	XM_018051507.1	NC_030808.1	-	138923112	138972203	2283	annot_exons
novel_circ_000759	ncbi_102186725	XM_018051507.1	NC_030808.1	-	138927828	138949083	1204	annot_exons
novel_circ_000760	ncbi_102186725	XM_018051507.1	NC_030808.1	-	138931023	138949083	1110	annot_exons
novel_circ_000761	ncbi_102186725	XM_018051507.1	NC_030808.1	-	138937460	138972203	1873	annot_exons
novel_circ_000762	ncbi_102186725	XM_018051507.1	NC_030808.1	-	138945617	138969434	1082	annot_exons
novel_circ_000763	ncbi_102186725	XM_018051507.1	NC_030808.1	-	138948985	138969434	796	annot_exons
novel_circ_000764	ncbi_102186725	XM_018051507.1	NC_030808.1	-	138950619	138969434	697	annot_exons
novel_circ_000765	ncbi_102186725	XM_018051507.1	NC_030808.1	-	138960590	138972203	734	annot_exons
novel_circ_000766	ncbi_102186725	XM_018051507.1	NC_030808.1	-	138968000	138972203	633	annot_exons
novel_circ_000767	ncbi_102178019	XM_005675621.2	NC_030808.1	-	139102228	139117540	1140	annot_exons
novel_circ_000768	ncbi_102187812	XM_018051631.1	NC_030808.1	+	141004424	141023895	902	annot_exons
novel_circ_000769	ncbi_102180351	XM_005675629.3,XM_013966670.2	NC_030808.1	-	141283620	141283954	335	exon_intron
novel_circ_000770	ncbi_102190557	XM_018051698.1	NC_030808.1	+	142308878	142310643	223	annot_exons
novel_circ_000771	ncbi_102182915	XM_005675640.3,XM_005675639.3	NC_030808.1	-	142343135	142347803	482	annot_exons
novel_circ_000772	ncbi_102191087	XM_018051713.1,XM_018051708.1,XM_018051716.1,XM_018051712.1	NC_030808.1	+	142414872	142416673	244	annot_exons
novel_circ_000773	ncbi_102184202	XM_018051743.1,XM_005675643.3	NC_030808.1	+	142768631	142785180	920	annot_exons
novel_circ_000774	ncbi_102186527	XM_005675653.3	NC_030808.1	-	143400574	143427630	23373	exon_intron
novel_circ_000775	ncbi_102187537	XM_018051854.1,XM_018051841.1,XM_018051848.1	NC_030808.1	+	143673369	143694414	971	annot_exons
novel_circ_000776	ncbi_102188902	XM_018051956.1	NC_030808.1	+	144340538	144340824	287	one_exon
novel_circ_000777	ncbi_102174438	XM_018052188.1	NC_030808.1	-	145037201	145046833	755	annot_exons
novel_circ_000778	ncbi_102191085	XM_018052320.1	NC_030808.1	+	145636304	145636928	99	annot_exons
novel_circ_000779	ncbi_102191085	XM_018052320.1	NC_030808.1	+	145646815	145647684	165	annot_exons
novel_circ_000780	ncbi_102191378	XM_018052331.1,XM_018052339.1	NC_030808.1	+	145782984	145783187	204	one_exon
novel_circ_000781	ncbi_102191652	XM_005675671.3	NC_030808.1	-	145838965	145840214	1250	intronic
novel_circ_000782	ncbi_102168775	XM_018052376.1,XM_018052382.1	NC_030808.1	-	145923337	145925961	607	annot_exons
novel_circ_000783	ncbi_102168775	XM_018052376.1,XM_018052382.1	NC_030808.1	-	145928206	145936404	1958	annot_exons
novel_circ_000784	ncbi_102168775	XM_018052376.1,XM_018052382.1	NC_030808.1	-	145929682	145936404	1767	annot_exons
novel_circ_000785	ncbi_102176367	XM_018052426.1,XM_018052438.1,XM_018052480.1,XM_018052472.1,XM_018052453.1,XM_018052446.1,XM_018052460.1,XM_018052466.1,XM_018052489.1	NC_030808.1	+	146057757	146059583	489	annot_exons
novel_circ_000786	ncbi_102176647	XM_018052503.1,XM_018052508.1,XM_018052511.1	NC_030808.1	+	146180543	146180869	234	annot_exons
novel_circ_000787	ncbi_102169805	XM_018052535.1,XM_018052526.1,XM_018052530.1,XM_018052538.1	NC_030808.1	+	146292678	146294719	1155	exon_intron
novel_circ_000788	ncbi_102169805	XM_018052535.1,XM_018052526.1,XM_018052530.1,XM_018052538.1	NC_030808.1	+	146293506	146294719	327	annot_exons
novel_circ_000789	ncbi_102178020	XM_018052603.1	NC_030808.1	-	146914668	146941336	297	annot_exons
novel_circ_000790	ncbi_102172009	XM_005675690.3,XM_005675688.3,XM_018052638.1,XM_018052647.1,XM_018052632.1	NC_030808.1	-	148195680	148215018	1455	annot_exons
novel_circ_000791	ncbi_102172009	XM_005675690.3,XM_005675688.3,XM_018052638.1,XM_018052647.1,XM_018052632.1	NC_030808.1	-	148199720	148215018	1161	annot_exons
novel_circ_000792	ncbi_102178575	XM_018052710.1,XM_018052719.1,XM_018052727.1,XM_018052737.1	NC_030808.1	+	148388085	148391676	225	annot_exons
novel_circ_000793	ncbi_102178575	XM_018052710.1,XM_018052719.1,XM_018052727.1,XM_018052737.1	NC_030808.1	+	148399339	148401496	241	annot_exons
novel_circ_000794	ncbi_102178575	XM_018052710.1,XM_018052719.1,XM_018052727.1,XM_018052737.1	NC_030808.1	+	148448377	148458090	679	annot_exons
novel_circ_000795	ncbi_102178862	XM_018052757.1	NC_030808.1	+	148505984	148509910	444	exon_intron
novel_circ_000796	ncbi_102178862	XM_018052757.1	NC_030808.1	+	148505996	148509910	432	exon_intron
novel_circ_000797	ncbi_102178862	XM_018052757.1	NC_030808.1	+	148505997	148509910	431	exon_intron
novel_circ_000798	ncbi_102178862	XM_018052757.1	NC_030808.1	-	148505997	148509910	3914	antisense
novel_circ_000799	ncbi_102178862	XM_018052757.1	NC_030808.1	-	148505999	148509910	3912	antisense
novel_circ_000800	ncbi_102178862	XM_018052757.1	NC_030808.1	-	148506001	148509910	3910	antisense
novel_circ_000801	ncbi_102178862	XM_018052757.1	NC_030808.1	+	148506001	148509910	427	exon_intron
novel_circ_000802	ncbi_102178862	XM_018052757.1	NC_030808.1	+	148506003	148509910	425	annot_exons
novel_circ_000803	ncbi_102178862	XM_018052757.1	NC_030808.1	-	148506004	148509910	3907	antisense
novel_circ_000804	ncbi_102178862	XM_018052757.1	NC_030808.1	+	148506004	148509910	424	annot_exons
novel_circ_000805	ncbi_102178862	XM_018052757.1	NC_030808.1	-	148506004	148509911	3908	antisense
novel_circ_000806	ncbi_102178862	XM_018052757.1	NC_030808.1	+	148506008	148509910	420	annot_exons
novel_circ_000807	ncbi_102178862	XM_018052757.1	NC_030808.1	+	148506009	148509910	419	annot_exons
novel_circ_000808	ncbi_102178862	XM_018052757.1	NC_030808.1	+	148506012	148509914	420	exon_intron
novel_circ_000809	ncbi_102178862	XM_018052757.1	NC_030808.1	-	148506012	148509914	3903	antisense
novel_circ_000810	ncbi_102178862	XM_018052757.1	NC_030808.1	+	148506024	148509910	404	annot_exons
novel_circ_000811	ncbi_102178862	XM_018052757.1	NC_030808.1	+	148507588	148509910	277	annot_exons
novel_circ_000812	ncbi_102178862	XM_018052757.1	NC_030808.1	+	148513322	148518254	614	annot_exons
novel_circ_000813	ncbi_102179708	XM_018052778.1	NC_030808.1	-	148911118	148968794	50711	exon_intron
novel_circ_000814	ncbi_102179708	XM_018052778.1	NC_030808.1	-	148941161	148941310	150	intronic
novel_circ_000815	ncbi_102179708	XM_018052778.1	NC_030808.1	-	149038262	149096872	1694	annot_exons
novel_circ_000816	ncbi_102174604	XM_018052822.1,XM_018052821.1,XM_013967105.2	NC_030808.1	-	149181858	149184326	465	annot_exons
novel_circ_000817	ncbi_102174881	XM_018052783.1,XM_018052802.1,XM_018052785.1,XM_018052811.1,XM_005675697.3,XM_018052793.1,XM_005675698.3,XM_018052789.1,XM_005675699.3,XM_018052796.1	NC_030808.1	+	149196456	149220031	9997	exon_intron
novel_circ_000818	ncbi_102174881	XM_018052783.1,XM_018052802.1,XM_018052785.1,XM_018052811.1,XM_005675697.3,XM_018052793.1,XM_005675698.3,XM_018052789.1,XM_005675699.3,XM_018052796.1	NC_030808.1	-	149201732	149201926	195	antisense
novel_circ_000819	ncbi_102174881	XM_018052783.1,XM_018052802.1,XM_018052785.1,XM_018052811.1,XM_005675697.3,XM_018052793.1,XM_005675698.3,XM_018052789.1,XM_005675699.3,XM_018052796.1	NC_030808.1	+	149206080	149210961	1199	annot_exons
novel_circ_000820	ncbi_102174881	XM_018052783.1,XM_018052802.1,XM_018052785.1,XM_018052811.1,XM_005675697.3,XM_018052793.1,XM_005675698.3,XM_018052789.1,XM_005675699.3,XM_018052796.1	NC_030808.1	+	149206080	149214259	1376	annot_exons
novel_circ_000821	ncbi_102174881	XM_018052783.1,XM_018052802.1,XM_018052785.1,XM_018052811.1,XM_005675697.3,XM_018052793.1,XM_005675698.3,XM_018052789.1,XM_005675699.3,XM_018052796.1	NC_030808.1	+	149206080	149214263	1380	annot_exons
novel_circ_000822	ncbi_102174881	XM_018052783.1,XM_018052802.1,XM_018052785.1,XM_018052811.1,XM_005675697.3,XM_018052793.1,XM_005675698.3,XM_018052789.1,XM_005675699.3,XM_018052796.1	NC_030808.1	+	149206080	149217050	1443	annot_exons
novel_circ_000823	ncbi_102174881	XM_018052783.1,XM_018052802.1,XM_018052785.1,XM_018052811.1,XM_005675697.3,XM_018052793.1,XM_005675698.3,XM_018052789.1,XM_005675699.3,XM_018052796.1	NC_030808.1	+	149206080	149220257	3201	annot_exons
novel_circ_000824	ncbi_102174881	XM_018052783.1,XM_018052802.1,XM_018052785.1,XM_018052811.1,XM_005675697.3,XM_018052793.1,XM_005675698.3,XM_018052789.1,XM_005675699.3,XM_018052796.1	NC_030808.1	+	149206080	149228251	3303	annot_exons
novel_circ_000825	ncbi_102174881	XM_018052783.1,XM_018052802.1,XM_018052785.1,XM_018052811.1,XM_005675697.3,XM_018052793.1,XM_005675698.3,XM_018052789.1,XM_005675699.3,XM_018052796.1	NC_030808.1	+	149206080	149230324	5376	exon_intron
novel_circ_000826	ncbi_102174881	XM_018052783.1,XM_018052802.1,XM_018052785.1,XM_018052811.1,XM_005675697.3,XM_018052793.1,XM_005675698.3,XM_018052789.1,XM_005675699.3,XM_018052796.1	NC_030808.1	+	149207505	149210961	451	exon_intron
novel_circ_000827	ncbi_102174881	XM_018052783.1,XM_018052802.1,XM_018052785.1,XM_018052811.1,XM_005675697.3,XM_018052793.1,XM_005675698.3,XM_018052789.1,XM_005675699.3,XM_018052796.1	NC_030808.1	+	149236172	149257019	869	annot_exons
novel_circ_000828	ncbi_102174881	XM_018052783.1,XM_018052802.1,XM_018052785.1,XM_018052811.1,XM_005675697.3,XM_018052793.1,XM_005675698.3,XM_018052789.1,XM_005675699.3,XM_018052796.1	NC_030808.1	+	149253883	149257019	329	annot_exons
novel_circ_000829	ncbi_102174881	XM_018052783.1,XM_018052802.1,XM_018052785.1,XM_018052811.1,XM_005675697.3,XM_018052793.1,XM_005675698.3,XM_018052789.1,XM_005675699.3,XM_018052796.1	NC_030808.1	+	149262687	149269616	847	annot_exons
novel_circ_000830	ncbi_102174881	XM_018052783.1,XM_018052802.1,XM_018052785.1,XM_018052811.1,XM_005675697.3,XM_018052793.1,XM_005675698.3,XM_018052789.1,XM_005675699.3,XM_018052796.1	NC_030808.1	+	149262919	149263644	726	intronic
novel_circ_000831	ncbi_102174881	XM_018052783.1,XM_018052802.1,XM_018052785.1,XM_018052811.1,XM_005675697.3,XM_018052793.1,XM_005675698.3,XM_018052789.1,XM_005675699.3,XM_018052796.1	NC_030808.1	+	149279534	149287398	1429	annot_exons
novel_circ_000832	ncbi_102174881	XM_018052783.1,XM_018052802.1,XM_018052785.1,XM_018052811.1,XM_005675697.3,XM_018052793.1,XM_005675698.3,XM_018052789.1,XM_005675699.3,XM_018052796.1	NC_030808.1	+	149282825	149287398	1264	annot_exons
novel_circ_000833	ncbi_102174881	XM_018052783.1,XM_018052802.1,XM_018052785.1,XM_018052811.1,XM_005675697.3,XM_018052793.1,XM_005675698.3,XM_018052789.1,XM_005675699.3,XM_018052796.1	NC_030808.1	-	149283354	149287301	3948	antisense
novel_circ_000834	ncbi_102174881	XM_018052783.1,XM_018052802.1,XM_018052785.1,XM_018052811.1,XM_005675697.3,XM_018052793.1,XM_005675698.3,XM_018052789.1,XM_005675699.3,XM_018052796.1	NC_030808.1	+	149283482	149283787	306	one_exon
novel_circ_000835	ncbi_102174881	XM_018052783.1,XM_018052802.1,XM_018052785.1,XM_018052811.1,XM_005675697.3,XM_018052793.1,XM_005675698.3,XM_018052789.1,XM_005675699.3,XM_018052796.1	NC_030808.1	+	149283509	149283840	332	one_exon
novel_circ_000836	ncbi_102180263	XM_018052842.1,XM_018052834.1,XM_018052830.1,XM_018052841.1,XM_018052838.1,XM_018052835.1	NC_030808.1	+	149490610	149492246	1637	exon_intron
novel_circ_000837	ncbi_102180263	XM_018052842.1,XM_018052834.1,XM_018052830.1,XM_018052841.1,XM_018052838.1,XM_018052835.1	NC_030808.1	+	149492161	149544864	283	annot_exons
novel_circ_000838	ncbi_102180263	XM_018052842.1,XM_018052834.1,XM_018052830.1,XM_018052841.1,XM_018052838.1,XM_018052835.1	NC_030808.1	+	149492161	149564473	1315	annot_exons
novel_circ_000839	ncbi_102180263	XM_018052842.1,XM_018052834.1,XM_018052830.1,XM_018052841.1,XM_018052838.1,XM_018052835.1	NC_030808.1	+	149544668	149549965	317	annot_exons
novel_circ_000840	ncbi_102180263	XM_018052842.1,XM_018052834.1,XM_018052830.1,XM_018052841.1,XM_018052838.1,XM_018052835.1	NC_030808.1	+	149544668	149552359	506	annot_exons
novel_circ_000841	ncbi_102180263	XM_018052842.1,XM_018052834.1,XM_018052830.1,XM_018052841.1,XM_018052838.1,XM_018052835.1	NC_030808.1	+	149544668	149555641	654	annot_exons
novel_circ_000842	ncbi_102180263	XM_018052842.1,XM_018052834.1,XM_018052830.1,XM_018052841.1,XM_018052838.1,XM_018052835.1	NC_030808.1	+	149544668	149564473	1229	annot_exons
novel_circ_000843	ncbi_102180263	XM_018052842.1,XM_018052834.1,XM_018052830.1,XM_018052841.1,XM_018052838.1,XM_018052835.1	NC_030808.1	+	149545880	149546179	300	intronic
novel_circ_000844	ncbi_102180263	XM_018052842.1,XM_018052834.1,XM_018052830.1,XM_018052841.1,XM_018052838.1,XM_018052835.1	NC_030808.1	+	149559636	149575905	1007	annot_exons
novel_circ_000845	ncbi_102180263	XM_018052842.1,XM_018052834.1,XM_018052830.1,XM_018052841.1,XM_018052838.1,XM_018052835.1	NC_030808.1	+	149571839	149575905	432	annot_exons
novel_circ_000846	ncbi_102177477	XM_018052869.1	NC_030808.1	+	151065210	151074044	1708	annot_exons
novel_circ_000847	ncbi_102177934	XM_018052883.1,XM_018052889.1,XM_018052898.1,XM_018052907.1	NC_030808.1	+	151436042	151436264	223	intronic
novel_circ_000848	ncbi_102179139	XM_018052948.1	NC_030808.1	+	152115749	152117513	457	annot_exons
novel_circ_000849	ncbi_102181634	XM_018052954.1	NC_030808.1	-	152126486	152126644	159	exon_intron
novel_circ_000850	ncbi_102179421	XM_005675713.2	NC_030808.1	-	152262407	152283444	13623	exon_intron
novel_circ_000851	ncbi_102182450	XM_018053009.1	NC_030808.1	-	152443608	152449187	341	annot_exons
novel_circ_000852	ncbi_102179988	XM_018053024.1,XM_018053030.1,XM_013967221.2	NC_030808.1	+	152507723	152514549	421	annot_exons
novel_circ_000853	ncbi_102180432	XM_018053043.1,XM_018053058.1,XM_018053035.1,XM_018053052.1,XM_018053046.1,XM_018053064.1,XM_018053069.1	NC_030808.1	-	152562406	152564839	404	annot_exons
novel_circ_000854	ncbi_102181905	XM_018053112.1,XM_005675727.3,XM_005675726.3,XM_005675725.3,XM_005675722.3,XM_005675723.3,XM_005675724.3,XM_013967251.2	NC_030808.1	+	153112039	153115354	918	exon_intron
novel_circ_000855	ncbi_102181905	XM_018053112.1,XM_005675727.3,XM_005675726.3,XM_005675725.3,XM_005675722.3,XM_005675723.3,XM_005675724.3,XM_013967251.2	NC_030808.1	+	153129078	153129452	375	exon_intron
novel_circ_000856	ncbi_102181905	XM_018053112.1,XM_005675727.3,XM_005675726.3,XM_005675725.3,XM_005675722.3,XM_005675723.3,XM_005675724.3,XM_013967251.2	NC_030808.1	+	153129078	153137778	249	annot_exons
novel_circ_000857	ncbi_102183014	XM_018053142.1	NC_030808.1	-	153214734	153231121	320	annot_exons
novel_circ_000858	ncbi_102183014	XM_018053142.1	NC_030808.1	-	153310350	153383037	340	annot_exons
novel_circ_000859	ncbi_102183272	XM_018053147.1,XM_018053158.1,XM_018053152.1	NC_030808.1	+	153736784	153759063	22280	intronic
novel_circ_000860	ncbi_102183272	XM_018053147.1,XM_018053158.1,XM_018053152.1	NC_030808.1	+	153753676	153757614	3939	intronic
novel_circ_000861	ncbi_102183272	XM_018053147.1,XM_018053158.1,XM_018053152.1	NC_030808.1	+	153756565	153757614	1050	intronic
novel_circ_000862	ncbi_102183272	XM_018053147.1,XM_018053158.1,XM_018053152.1	NC_030808.1	+	153843271	153848987	2691	annot_exons
novel_circ_000863	ncbi_102183272	XM_018053147.1,XM_018053158.1,XM_018053152.1	NC_030808.1	+	153843271	153878572	2767	annot_exons
novel_circ_000864	ncbi_102183272	XM_018053147.1,XM_018053158.1,XM_018053152.1	NC_030808.1	+	153843271	153900144	2877	annot_exons
novel_circ_000865	ncbi_102183272	XM_018053147.1,XM_018053158.1,XM_018053152.1	NC_030808.1	+	153878497	153900144	186	annot_exons
novel_circ_000866	ncbi_102183553	XM_018053168.1,XM_018053179.1,XM_018053183.1	NC_030808.1	-	153984288	154082426	608	annot_exons
novel_circ_000867	ncbi_102183553	XM_018053168.1,XM_018053179.1,XM_018053183.1	NC_030808.1	-	154166904	154185929	486	annot_exons
novel_circ_000868	ncbi_102183553	XM_018053168.1,XM_018053179.1,XM_018053183.1	NC_030808.1	-	154166904	154210144	828	annot_exons
novel_circ_000869	ncbi_102183553	XM_018053168.1,XM_018053179.1,XM_018053183.1	NC_030808.1	-	154166904	154227368	892	annot_exons
novel_circ_000870	ncbi_102183553	XM_018053168.1,XM_018053179.1,XM_018053183.1	NC_030808.1	-	154292461	154353685	25028	exon_intron
novel_circ_000871	ncbi_102183553	XM_018053168.1,XM_018053179.1,XM_018053183.1	NC_030808.1	-	154292461	154374668	479	annot_exons
novel_circ_000872	ncbi_102183918	XM_018053211.1,XM_018053204.1,XM_018053197.1,XM_018053193.1	NC_030808.1	-	155269861	155341767	1803	annot_exons
novel_circ_000873	ncbi_102183918	XM_018053211.1,XM_018053204.1,XM_018053197.1,XM_018053193.1	NC_030808.1	-	155298873	155341767	1599	annot_exons
novel_circ_000874	ncbi_102183918	XM_018053211.1,XM_018053204.1,XM_018053197.1,XM_018053193.1	NC_030808.1	-	155335892	155341767	663	annot_exons
novel_circ_000875	ncbi_102184382	XM_018053238.1	NC_030808.1	+	157111670	157112948	1279	exon_intron
novel_circ_000876	ncbi_102184382	XM_018053238.1	NC_030808.1	+	157111670	157128882	273	annot_exons
novel_circ_000877	ncbi_102184382	XM_018053238.1	NC_030808.1	+	157111670	157134775	548	annot_exons
novel_circ_000878	ncbi_102184382	XM_018053238.1	NC_030808.1	+	157111670	157147023	847	annot_exons
novel_circ_000879	ncbi_102184382	XM_018053238.1	NC_030808.1	+	157111670	157151404	973	annot_exons
novel_circ_000880	ncbi_102184382	XM_018053238.1	NC_030808.1	+	157128737	157134775	421	annot_exons
novel_circ_000881	ncbi_102184382	XM_018053238.1	NC_030808.1	+	157133204	157134775	275	annot_exons
novel_circ_000882	ncbi_102184382	XM_018053238.1	NC_030808.1	+	157133204	157153815	837	annot_exons
novel_circ_000883	ncbi_102184382	XM_018053238.1	NC_030808.1	+	157151279	157172843	854	annot_exons
novel_circ_000884	ncbi_102184382	XM_018053238.1	NC_030808.1	+	157169719	157172843	255	annot_exons
novel_circ_000885	ncbi_102179718	XM_018054652.1,XM_018054646.1	NC_030809.1	-	325588	326087	500	exon_intron
novel_circ_000886	ncbi_102179718	XM_018054652.1,XM_018054646.1	NC_030809.1	-	325953	339041	519	annot_exons
novel_circ_000887	ncbi_102183741	XM_018054612.1	NC_030809.1	+	512888	513741	264	annot_exons
novel_circ_000888	ncbi_102183741	XM_018054612.1	NC_030809.1	+	527878	528227	350	intronic
novel_circ_000889	ncbi_102183741	XM_018054612.1	NC_030809.1	-	527878	528227	350	antisense
novel_circ_000890	ncbi_102173898	XM_018054709.1	NC_030809.1	-	922838	923497	660	antisense
novel_circ_000891	ncbi_102173345	XM_018054721.1	NC_030809.1	-	1115659	1118312	328	annot_exons
novel_circ_000892	ncbi_102171391	XM_018054763.1,XM_018054762.1	NC_030809.1	-	2308669	2312784	438	annot_exons
novel_circ_000893	ncbi_102171113	XM_018054764.1	NC_030809.1	-	2487978	2488175	198	one_exon
novel_circ_000894	ncbi_102171113	XM_018054764.1	NC_030809.1	-	2499811	2502058	738	annot_exons
novel_circ_000895	ncbi_102171113	XM_018054764.1	NC_030809.1	-	2538406	2559015	3844	annot_exons
novel_circ_000896	ncbi_102171113	XM_018054764.1	NC_030809.1	-	2581211	2585242	842	annot_exons
novel_circ_000897	ncbi_102171113	XM_018054764.1	NC_030809.1	-	2582745	2585242	472	annot_exons
novel_circ_000898	ncbi_102170835	XM_018054776.1,XM_018054769.1,XM_018054770.1,XM_018054767.1	NC_030809.1	-	2615081	2618503	258	annot_exons
novel_circ_000899	ncbi_102170835	XM_018054776.1,XM_018054769.1,XM_018054770.1,XM_018054767.1	NC_030809.1	-	2622396	2627886	1052	annot_exons
novel_circ_000900	ncbi_108637127	XM_018054806.1	NC_030809.1	-	2693049	2731662	326	annot_exons
novel_circ_000901	ncbi_102169146	XM_018054827.1,XM_018054819.1	NC_030809.1	+	2918384	2921598	309	annot_exons
novel_circ_000902	ncbi_102171201	XM_018054901.1,XM_018054897.1	NC_030809.1	+	3175622	3181084	262	annot_exons
novel_circ_000903	ncbi_102171201	XM_018054901.1,XM_018054897.1	NC_030809.1	+	3175622	3192850	614	annot_exons
novel_circ_000904	ncbi_102171201	XM_018054901.1,XM_018054897.1	NC_030809.1	+	3175622	3196188	1082	annot_exons
novel_circ_000905	ncbi_102171201	XM_018054901.1,XM_018054897.1	NC_030809.1	-	3199665	3199910	246	antisense
novel_circ_000906	ncbi_102168220	XM_005676905.3,XM_005676906.3	NC_030809.1	+	3481411	3481700	290	antisense
novel_circ_000907	ncbi_102190830	XM_018055122.1,XM_018055116.1,XM_018055091.1,XM_018055100.1,XM_018055126.1,XM_018055109.1	NC_030809.1	-	4074458	4093728	743	annot_exons
novel_circ_000908	ncbi_102190830	XM_018055122.1,XM_018055116.1,XM_018055091.1,XM_018055100.1,XM_018055126.1,XM_018055109.1	NC_030809.1	-	4080594	4093728	471	annot_exons
novel_circ_000909	ncbi_102190003	XM_018055176.1,XM_013974607.2,XM_018055170.1,XM_013974613.2,XM_018055179.1,XM_018055175.1,XM_018055165.1,XM_018055156.1,XM_018055145.1,XM_018055143.1,XM_018055150.1,XM_018055134.1,XM_013974619.2	NC_030809.1	-	4158399	4168590	780	annot_exons
novel_circ_000910	ncbi_102190003	XM_018055176.1,XM_013974607.2,XM_018055170.1,XM_013974613.2,XM_018055179.1,XM_018055175.1,XM_018055165.1,XM_018055156.1,XM_018055145.1,XM_018055143.1,XM_018055150.1,XM_018055134.1,XM_013974619.2	NC_030809.1	-	4204060	4208761	175	annot_exons
novel_circ_000911	ncbi_102190003	XM_018055176.1,XM_013974607.2,XM_018055170.1,XM_013974613.2,XM_018055179.1,XM_018055175.1,XM_018055165.1,XM_018055156.1,XM_018055145.1,XM_018055143.1,XM_018055150.1,XM_018055134.1,XM_013974619.2	NC_030809.1	-	4245888	4299644	1726	annot_exons
novel_circ_000912	ncbi_102190003	XM_018055176.1,XM_013974607.2,XM_018055170.1,XM_013974613.2,XM_018055179.1,XM_018055175.1,XM_018055165.1,XM_018055156.1,XM_018055145.1,XM_018055143.1,XM_018055150.1,XM_018055134.1,XM_013974619.2	NC_030809.1	-	4271866	4273912	221	annot_exons
novel_circ_000913	ncbi_102190003	XM_018055176.1,XM_013974607.2,XM_018055170.1,XM_013974613.2,XM_018055179.1,XM_018055175.1,XM_018055165.1,XM_018055156.1,XM_018055145.1,XM_018055143.1,XM_018055150.1,XM_018055134.1,XM_013974619.2	NC_030809.1	-	4271866	4282510	516	annot_exons
novel_circ_000914	ncbi_102190003	XM_018055176.1,XM_013974607.2,XM_018055170.1,XM_013974613.2,XM_018055179.1,XM_018055175.1,XM_018055165.1,XM_018055156.1,XM_018055145.1,XM_018055143.1,XM_018055150.1,XM_018055134.1,XM_013974619.2	NC_030809.1	-	4271866	4299644	780	annot_exons
novel_circ_000915	ncbi_102190003	XM_018055176.1,XM_013974607.2,XM_018055170.1,XM_013974613.2,XM_018055179.1,XM_018055175.1,XM_018055165.1,XM_018055156.1,XM_018055145.1,XM_018055143.1,XM_018055150.1,XM_018055134.1,XM_013974619.2	NC_030809.1	-	4271866	4352309	955	annot_exons
novel_circ_000916	ncbi_102190003	XM_018055176.1,XM_013974607.2,XM_018055170.1,XM_013974613.2,XM_018055179.1,XM_018055175.1,XM_018055165.1,XM_018055156.1,XM_018055145.1,XM_018055143.1,XM_018055150.1,XM_018055134.1,XM_013974619.2	NC_030809.1	-	4281444	4282510	295	annot_exons
novel_circ_000917	ncbi_102190003	XM_018055176.1,XM_013974607.2,XM_018055170.1,XM_013974613.2,XM_018055179.1,XM_018055175.1,XM_018055165.1,XM_018055156.1,XM_018055145.1,XM_018055143.1,XM_018055150.1,XM_018055134.1,XM_013974619.2	NC_030809.1	-	4352181	4389547	205	annot_exons
novel_circ_000918	ncbi_102190003	XM_018055176.1,XM_013974607.2,XM_018055170.1,XM_013974613.2,XM_018055179.1,XM_018055175.1,XM_018055165.1,XM_018055156.1,XM_018055145.1,XM_018055143.1,XM_018055150.1,XM_018055134.1,XM_013974619.2	NC_030809.1	-	4389472	4390262	791	exon_intron
novel_circ_000919	ncbi_102190003	XM_018055176.1,XM_013974607.2,XM_018055170.1,XM_013974613.2,XM_018055179.1,XM_018055175.1,XM_018055165.1,XM_018055156.1,XM_018055145.1,XM_018055143.1,XM_018055150.1,XM_018055134.1,XM_013974619.2	NC_030809.1	-	4422164	4422411	248	intronic
novel_circ_000920	ncbi_102189723	XM_018055197.1,XM_018055201.1	NC_030809.1	-	4532926	4534568	258	annot_exons
novel_circ_000921	ncbi_102189355	XM_018055328.1,XM_018055317.1,XM_018055330.1,XM_018055324.1	NC_030809.1	-	4898062	4903184	516	annot_exons
novel_circ_000922	ncbi_102189355	XM_018055328.1,XM_018055317.1,XM_018055330.1,XM_018055324.1	NC_030809.1	-	4923303	4924715	278	annot_exons
novel_circ_000923	ncbi_102188640	XM_018066238.1	NC_030809.1	-	5015213	5019167	1610	annot_exons
novel_circ_000924	ncbi_102188638	XM_018055357.1,XM_018055370.1,XM_018055366.1	NC_030809.1	-	5178916	5179748	833	antisense
novel_circ_000925	ncbi_102188366	XM_013974543.2,XM_013974525.2,XM_013974530.2,XM_013974538.2	NC_030809.1	+	5618076	5632863	1032	annot_exons
novel_circ_000926	ncbi_102188366	XM_013974543.2,XM_013974525.2,XM_013974530.2,XM_013974538.2	NC_030809.1	+	5631519	5632863	889	annot_exons
novel_circ_000927	ncbi_102187279	XM_018055450.1,XM_013974500.2	NC_030809.1	+	5781796	5781978	183	one_exon
novel_circ_000928	ncbi_102185879	XM_005676880.3,XM_005676879.3	NC_030809.1	+	6151072	6161312	590	annot_exons
novel_circ_000929	ncbi_102185879	XM_005676880.3,XM_005676879.3	NC_030809.1	+	6161218	6173979	650	annot_exons
novel_circ_000930	NA	-	NC_030809.1	-	6216076	6218350	2275	intergenic
novel_circ_000931	NA	-	NC_030809.1	-	6398285	6399222	938	intergenic
novel_circ_000932	ncbi_102184013	XM_018055535.1,XM_018055525.1,XM_018055536.1,XM_018055532.1,XM_018055541.1,XM_018055550.1	NC_030809.1	-	6442399	6444961	341	annot_exons
novel_circ_000933	ncbi_102184013	XM_018055535.1,XM_018055525.1,XM_018055536.1,XM_018055532.1,XM_018055541.1,XM_018055550.1	NC_030809.1	-	6442399	6447369	507	annot_exons
novel_circ_000934	ncbi_102184013	XM_018055535.1,XM_018055525.1,XM_018055536.1,XM_018055532.1,XM_018055541.1,XM_018055550.1	NC_030809.1	-	6442399	6447372	510	annot_exons
novel_circ_000935	ncbi_102180711	XM_005676857.3	NC_030809.1	-	6871312	6878193	630	annot_exons
novel_circ_000936	ncbi_102180711	XM_005676857.3	NC_030809.1	-	6875477	6878193	244	annot_exons
novel_circ_000937	NA	-	NC_030809.1	+	7092129	7092382	254	intergenic
novel_circ_000938	ncbi_102175909	XM_018055934.1,XM_018055954.1,XM_018055942.1,XM_013974264.2,XM_018055960.1	NC_030809.1	+	7656815	7656972	158	exon_intron
novel_circ_000939	ncbi_102183927	XM_018055974.1	NC_030809.1	-	7831698	7832000	303	antisense
novel_circ_000940	ncbi_102183116	XM_018056012.1	NC_030809.1	-	8253261	8253756	496	intronic
novel_circ_000941	ncbi_102174443	XM_018056052.1	NC_030809.1	+	8356397	8362078	393	annot_exons
novel_circ_000942	ncbi_102174443	XM_018056052.1	NC_030809.1	+	8356397	8365761	1074	annot_exons
novel_circ_000943	ncbi_102174443	XM_018056052.1	NC_030809.1	+	8361955	8365761	805	annot_exons
novel_circ_000944	ncbi_102174443	XM_018056052.1	NC_030809.1	+	8363876	8365761	681	annot_exons
novel_circ_000945	ncbi_102173981	XM_005676831.3,XM_005676830.3,XM_018056146.1	NC_030809.1	+	8697954	8709956	2797	annot_exons
novel_circ_000946	ncbi_102173981	XM_005676831.3,XM_005676830.3,XM_018056146.1	NC_030809.1	+	8699869	8703404	359	annot_exons
novel_circ_000947	ncbi_102170833	XM_005676818.3	NC_030809.1	+	9104528	9108154	1124	annot_exons
novel_circ_000948	ncbi_102169144	XM_005676812.3,XM_018056403.1,XM_018056411.1,XM_013974097.2	NC_030809.1	+	9282405	9296833	442	annot_exons
novel_circ_000949	ncbi_102191283	XM_018056454.1,XM_018056459.1,XM_018056451.1	NC_030809.1	+	9397149	9398016	357	annot_exons
novel_circ_000950	ncbi_102191001	XM_018056474.1,XM_018056498.1,XM_018056492.1,XM_018056481.1	NC_030809.1	+	9522277	9525773	783	annot_exons
novel_circ_000951	ncbi_102186728	XM_018056637.1,XM_018056645.1	NC_030809.1	+	9950700	9952305	232	annot_exons
novel_circ_000952	ncbi_102184482	XM_018056848.1	NC_030809.1	+	10431289	10434621	520	annot_exons
novel_circ_000953	ncbi_102183018	XM_005676781.3,XM_005676782.3	NC_030809.1	+	10579424	10580147	724	antisense
novel_circ_000954	ncbi_102183018	XM_005676781.3,XM_005676782.3	NC_030809.1	-	10587477	10602821	732	annot_exons
novel_circ_000955	ncbi_102183018	XM_005676781.3,XM_005676782.3	NC_030809.1	-	10593676	10602821	631	annot_exons
novel_circ_000956	ncbi_102183018	XM_005676781.3,XM_005676782.3	NC_030809.1	-	10606868	10610323	324	annot_exons
novel_circ_000957	ncbi_102183018	XM_005676781.3,XM_005676782.3	NC_030809.1	-	10629556	10644661	328	annot_exons
novel_circ_000958	ncbi_102183018	XM_005676781.3,XM_005676782.3	NC_030809.1	-	10629556	10654574	429	annot_exons
novel_circ_000959	ncbi_102180268	XM_018056902.1,XM_018056899.1,XM_005676771.3,XM_005676775.3	NC_030809.1	+	10950349	10962297	11949	exon_intron
novel_circ_000960	NA	-	NC_030809.1	+	11049536	11050435	900	intergenic
novel_circ_000961	NA	-	NC_030809.1	+	11049561	11050460	900	intergenic
novel_circ_000962	ncbi_102178956	XM_018056954.1,XM_018056938.1,XM_018056968.1,XM_018056945.1,XM_018056978.1,XM_005676767.3	NC_030809.1	+	11091276	11092039	153	annot_exons
novel_circ_000963	ncbi_102178956	XM_018056954.1,XM_018056938.1,XM_018056968.1,XM_018056945.1,XM_018056978.1,XM_005676767.3	NC_030809.1	+	11091276	11094425	285	annot_exons
novel_circ_000964	ncbi_102178956	XM_018056954.1,XM_018056938.1,XM_018056968.1,XM_018056945.1,XM_018056978.1,XM_005676767.3	NC_030809.1	+	11106060	11106469	410	exon_intron
novel_circ_000965	ncbi_102177847	XM_018057037.1,XM_005676762.3	NC_030809.1	+	11175378	11185869	470	annot_exons
novel_circ_000966	ncbi_102177847	XM_018057037.1,XM_005676762.3	NC_030809.1	+	11175378	11190348	760	annot_exons
novel_circ_000967	ncbi_102177847	XM_018057037.1,XM_005676762.3	NC_030809.1	+	11175378	11191951	898	annot_exons
novel_circ_000968	ncbi_102177847	XM_018057037.1,XM_005676762.3	NC_030809.1	+	11188460	11190348	290	annot_exons
novel_circ_000969	ncbi_102177573	XM_018057048.1	NC_030809.1	-	11223371	11223605	235	antisense
novel_circ_000970	ncbi_102176373	XM_018057127.1,XM_018057136.1,XM_018057087.1,XM_018057080.1,XM_018057110.1,XM_018057114.1,XM_018057120.1,XM_018057091.1,XM_018057096.1,XM_018057131.1,XM_018057142.1,XM_018057102.1,XM_018057149.1,XM_018057152.1	NC_030809.1	+	11435306	11459564	768	exon_intron
novel_circ_000971	ncbi_102176373	XM_018057127.1,XM_018057136.1,XM_018057087.1,XM_018057080.1,XM_018057110.1,XM_018057114.1,XM_018057120.1,XM_018057091.1,XM_018057096.1,XM_018057131.1,XM_018057142.1,XM_018057102.1,XM_018057149.1,XM_018057152.1	NC_030809.1	+	11435306	11526105	2551	exon_intron
novel_circ_000972	ncbi_102176373	XM_018057127.1,XM_018057136.1,XM_018057087.1,XM_018057080.1,XM_018057110.1,XM_018057114.1,XM_018057120.1,XM_018057091.1,XM_018057096.1,XM_018057131.1,XM_018057142.1,XM_018057102.1,XM_018057149.1,XM_018057152.1	NC_030809.1	+	11435418	11459564	656	annot_exons
novel_circ_000973	ncbi_102176373	XM_018057127.1,XM_018057136.1,XM_018057087.1,XM_018057080.1,XM_018057110.1,XM_018057114.1,XM_018057120.1,XM_018057091.1,XM_018057096.1,XM_018057131.1,XM_018057142.1,XM_018057102.1,XM_018057149.1,XM_018057152.1	NC_030809.1	+	11435418	11473154	995	annot_exons
novel_circ_000974	ncbi_102176373	XM_018057127.1,XM_018057136.1,XM_018057087.1,XM_018057080.1,XM_018057110.1,XM_018057114.1,XM_018057120.1,XM_018057091.1,XM_018057096.1,XM_018057131.1,XM_018057142.1,XM_018057102.1,XM_018057149.1,XM_018057152.1	NC_030809.1	+	11435418	11473504	1345	exon_intron
novel_circ_000975	ncbi_102176373	XM_018057127.1,XM_018057136.1,XM_018057087.1,XM_018057080.1,XM_018057110.1,XM_018057114.1,XM_018057120.1,XM_018057091.1,XM_018057096.1,XM_018057131.1,XM_018057142.1,XM_018057102.1,XM_018057149.1,XM_018057152.1	NC_030809.1	+	11493021	11502746	533	annot_exons
novel_circ_000976	ncbi_102174887	XM_005676749.3,XM_013973781.2,XM_005676751.3,XM_005676753.3,XM_018057233.1,XM_018057207.1	NC_030809.1	-	11623105	11632916	632	exon_intron
novel_circ_000977	ncbi_102174887	XM_005676749.3,XM_013973781.2,XM_005676751.3,XM_005676753.3,XM_018057233.1,XM_018057207.1	NC_030809.1	-	11632438	11632916	402	exon_intron
novel_circ_000978	ncbi_102174520	XM_018057242.1	NC_030809.1	+	11685495	11685803	309	one_exon
novel_circ_000979	ncbi_102172215	XM_018057310.1,XM_005676742.2,XM_018057274.1,XM_013973701.2,XM_005676740.2,XM_005676738.2,XM_013973724.2,XM_013973718.2,XM_005676739.2,XM_005676737.2,XM_005676743.2,XM_013973729.2,XM_013973741.2	NC_030809.1	-	13352062	13356115	817	annot_exons
novel_circ_000980	ncbi_102172215	XM_018057310.1,XM_005676742.2,XM_018057274.1,XM_013973701.2,XM_005676740.2,XM_005676738.2,XM_013973724.2,XM_013973718.2,XM_005676739.2,XM_005676737.2,XM_005676743.2,XM_013973729.2,XM_013973741.2	NC_030809.1	-	13352062	13366172	1168	annot_exons
novel_circ_000981	ncbi_102172215	XM_018057310.1,XM_005676742.2,XM_018057274.1,XM_013973701.2,XM_005676740.2,XM_005676738.2,XM_013973724.2,XM_013973718.2,XM_005676739.2,XM_005676737.2,XM_005676743.2,XM_013973729.2,XM_013973741.2	NC_030809.1	-	13353377	13356115	580	annot_exons
novel_circ_000982	ncbi_102172215	XM_018057310.1,XM_005676742.2,XM_018057274.1,XM_013973701.2,XM_005676740.2,XM_005676738.2,XM_013973724.2,XM_013973718.2,XM_005676739.2,XM_005676737.2,XM_005676743.2,XM_013973729.2,XM_013973741.2	NC_030809.1	-	13360801	13378161	789	annot_exons
novel_circ_000983	ncbi_102172215	XM_018057310.1,XM_005676742.2,XM_018057274.1,XM_013973701.2,XM_005676740.2,XM_005676738.2,XM_013973724.2,XM_013973718.2,XM_005676739.2,XM_005676737.2,XM_005676743.2,XM_013973729.2,XM_013973741.2	NC_030809.1	-	13375735	13378161	438	annot_exons
novel_circ_000984	ncbi_102172215	XM_018057310.1,XM_005676742.2,XM_018057274.1,XM_013973701.2,XM_005676740.2,XM_005676738.2,XM_013973724.2,XM_013973718.2,XM_005676739.2,XM_005676737.2,XM_005676743.2,XM_013973729.2,XM_013973741.2	NC_030809.1	-	13375735	13389300	723	annot_exons
novel_circ_000985	ncbi_102172215	XM_018057310.1,XM_005676742.2,XM_018057274.1,XM_013973701.2,XM_005676740.2,XM_005676738.2,XM_013973724.2,XM_013973718.2,XM_005676739.2,XM_005676737.2,XM_005676743.2,XM_013973729.2,XM_013973741.2	NC_030809.1	-	13375735	13389303	726	annot_exons
novel_circ_000986	ncbi_102172215	XM_018057310.1,XM_005676742.2,XM_018057274.1,XM_013973701.2,XM_005676740.2,XM_005676738.2,XM_013973724.2,XM_013973718.2,XM_005676739.2,XM_005676737.2,XM_005676743.2,XM_013973729.2,XM_013973741.2	NC_030809.1	-	13388048	13389300	285	annot_exons
novel_circ_000987	ncbi_102172215	XM_018057310.1,XM_005676742.2,XM_018057274.1,XM_013973701.2,XM_005676740.2,XM_005676738.2,XM_013973724.2,XM_013973718.2,XM_005676739.2,XM_005676737.2,XM_005676743.2,XM_013973729.2,XM_013973741.2	NC_030809.1	-	13388048	13389303	288	annot_exons
novel_circ_000988	ncbi_102172215	XM_018057310.1,XM_005676742.2,XM_018057274.1,XM_013973701.2,XM_005676740.2,XM_005676738.2,XM_013973724.2,XM_013973718.2,XM_005676739.2,XM_005676737.2,XM_005676743.2,XM_013973729.2,XM_013973741.2	NC_030809.1	-	13428596	13428872	277	intronic
novel_circ_000989	ncbi_102171935	XM_005676735.3	NC_030809.1	-	13596258	13607614	504	annot_exons
novel_circ_000990	ncbi_102171935	XM_005676735.3	NC_030809.1	-	13604667	13609329	513	annot_exons
novel_circ_000991	ncbi_102168870	XM_005676724.3	NC_030809.1	-	13866194	13866966	300	annot_exons
novel_circ_000992	ncbi_102168219	XM_018057584.1	NC_030809.1	-	14137185	14149093	4403	exon_intron
novel_circ_000993	NA	-	NC_030809.1	-	14207586	14209007	1422	intergenic
novel_circ_000994	ncbi_102190829	XM_005676716.3	NC_030809.1	+	14247311	14247435	125	one_exon
novel_circ_000995	ncbi_102190829	XM_005676716.3	NC_030809.1	+	14247311	14248707	242	annot_exons
novel_circ_000996	ncbi_102190562	XM_005676715.3	NC_030809.1	-	14343795	14344285	491	antisense
novel_circ_000997	ncbi_102185695	XM_018057844.1	NC_030809.1	+	14649286	14651612	2327	exon_intron
novel_circ_000998	ncbi_102179613	XM_018058183.1,XM_018058187.1,XM_018058188.1,XM_018058197.1	NC_030809.1	-	15939774	15960259	422	annot_exons
novel_circ_000999	ncbi_102179613	XM_018058183.1,XM_018058187.1,XM_018058188.1,XM_018058197.1	NC_030809.1	-	15960012	15962133	349	annot_exons
novel_circ_001000	ncbi_102179613	XM_018058183.1,XM_018058187.1,XM_018058188.1,XM_018058197.1	NC_030809.1	-	16037241	16053063	458	annot_exons
novel_circ_001001	ncbi_102175998	XM_018058366.1,XM_018058360.1	NC_030809.1	+	16306499	16307095	597	antisense
novel_circ_001002	NA	-	NC_030809.1	+	16457164	16457360	197	intergenic
novel_circ_001003	ncbi_102177943	XM_018058243.1,XM_005676668.3,XM_018058256.1,XM_018058269.1,XM_018058261.1	NC_030809.1	-	16597965	16604852	253	annot_exons
novel_circ_001004	ncbi_102177943	XM_018058243.1,XM_005676668.3,XM_018058256.1,XM_018058269.1,XM_018058261.1	NC_030809.1	-	16689452	16694948	292	annot_exons
novel_circ_001005	ncbi_102175725	XM_018058417.1	NC_030809.1	+	17110186	17110501	316	antisense
novel_circ_001006	ncbi_102175725	XM_018058417.1	NC_030809.1	-	17117268	17144616	440	annot_exons
novel_circ_001007	ncbi_102175725	XM_018058417.1	NC_030809.1	+	17183219	17183517	299	antisense
novel_circ_001008	ncbi_102173427	XM_013973213.2,XM_018058490.1,XM_013973216.2,XM_013973217.2,XM_013973218.2,XM_005676660.3,XM_005676659.3,XM_013973219.2	NC_030809.1	-	17456843	17457402	162	annot_exons
novel_circ_001009	ncbi_102173427	XM_013973213.2,XM_018058490.1,XM_013973216.2,XM_013973217.2,XM_013973218.2,XM_005676660.3,XM_005676659.3,XM_013973219.2	NC_030809.1	-	17473616	17478667	337	annot_exons
novel_circ_001010	ncbi_102173427	XM_013973213.2,XM_018058490.1,XM_013973216.2,XM_013973217.2,XM_013973218.2,XM_005676660.3,XM_005676659.3,XM_013973219.2	NC_030809.1	-	17476145	17478667	253	annot_exons
novel_circ_001011	ncbi_102174608	XM_013973220.2,XM_013973239.2,XM_005676662.3,XM_013973234.2,XM_005676663.3,XM_013973226.2,XM_013973221.2,XM_018058530.1	NC_030809.1	+	17515702	17521764	300	annot_exons
novel_circ_001012	ncbi_102174608	XM_013973220.2,XM_013973239.2,XM_005676662.3,XM_013973234.2,XM_005676663.3,XM_013973226.2,XM_013973221.2,XM_018058530.1	NC_030809.1	+	17517648	17524061	348	annot_exons
novel_circ_001013	ncbi_102174608	XM_013973220.2,XM_013973239.2,XM_005676662.3,XM_013973234.2,XM_005676663.3,XM_013973226.2,XM_013973221.2,XM_018058530.1	NC_030809.1	+	17523867	17540659	1068	annot_exons
novel_circ_001014	ncbi_102174608	XM_013973220.2,XM_013973239.2,XM_005676662.3,XM_013973234.2,XM_005676663.3,XM_013973226.2,XM_013973221.2,XM_018058530.1	NC_030809.1	+	17538447	17539737	361	annot_exons
novel_circ_001015	ncbi_102174608	XM_013973220.2,XM_013973239.2,XM_005676662.3,XM_013973234.2,XM_005676663.3,XM_013973226.2,XM_013973221.2,XM_018058530.1	NC_030809.1	+	17538447	17540659	502	annot_exons
novel_circ_001016	ncbi_102174608	XM_013973220.2,XM_013973239.2,XM_005676662.3,XM_013973234.2,XM_005676663.3,XM_013973226.2,XM_013973221.2,XM_018058530.1	NC_030809.1	+	17538450	17539737	358	annot_exons
novel_circ_001017	ncbi_102174608	XM_013973220.2,XM_013973239.2,XM_005676662.3,XM_013973234.2,XM_005676663.3,XM_013973226.2,XM_013973221.2,XM_018058530.1	NC_030809.1	+	17538450	17540659	499	annot_exons
novel_circ_001018	ncbi_102172496	XM_018058549.1,XM_005676653.3,XM_005676652.3	NC_030809.1	+	17627535	17633841	416	annot_exons
novel_circ_001019	ncbi_102171666	XM_018058586.1,XM_018058566.1,XM_018058591.1,XM_018058577.1,XM_018058606.1,XM_018058613.1,XM_018058624.1,XM_018058635.1,XM_018058599.1,XM_018058571.1	NC_030809.1	+	17811360	17828172	1076	annot_exons
novel_circ_001020	ncbi_102171666	XM_018058586.1,XM_018058566.1,XM_018058591.1,XM_018058577.1,XM_018058606.1,XM_018058613.1,XM_018058624.1,XM_018058635.1,XM_018058599.1,XM_018058571.1	NC_030809.1	+	17811360	17846107	1319	annot_exons
novel_circ_001021	ncbi_102171666	XM_018058586.1,XM_018058566.1,XM_018058591.1,XM_018058577.1,XM_018058606.1,XM_018058613.1,XM_018058624.1,XM_018058635.1,XM_018058599.1,XM_018058571.1	NC_030809.1	+	17826401	17846107	1172	annot_exons
novel_circ_001022	ncbi_102171666	XM_018058586.1,XM_018058566.1,XM_018058591.1,XM_018058577.1,XM_018058606.1,XM_018058613.1,XM_018058624.1,XM_018058635.1,XM_018058599.1,XM_018058571.1	NC_030809.1	+	17843218	17846107	243	annot_exons
novel_circ_001023	ncbi_102171666	XM_018058586.1,XM_018058566.1,XM_018058591.1,XM_018058577.1,XM_018058606.1,XM_018058613.1,XM_018058624.1,XM_018058635.1,XM_018058599.1,XM_018058571.1	NC_030809.1	+	17843218	17852884	423	annot_exons
novel_circ_001024	ncbi_102171666	XM_018058586.1,XM_018058566.1,XM_018058591.1,XM_018058577.1,XM_018058606.1,XM_018058613.1,XM_018058624.1,XM_018058635.1,XM_018058599.1,XM_018058571.1	NC_030809.1	+	17845971	17852884	317	annot_exons
novel_circ_001025	ncbi_102171666	XM_018058586.1,XM_018058566.1,XM_018058591.1,XM_018058577.1,XM_018058606.1,XM_018058613.1,XM_018058624.1,XM_018058635.1,XM_018058599.1,XM_018058571.1	NC_030809.1	+	17871179	17873059	490	annot_exons
novel_circ_001026	ncbi_102171666	XM_018058586.1,XM_018058566.1,XM_018058591.1,XM_018058577.1,XM_018058606.1,XM_018058613.1,XM_018058624.1,XM_018058635.1,XM_018058599.1,XM_018058571.1	NC_030809.1	+	17887409	17888794	334	annot_exons
novel_circ_001027	ncbi_102171666	XM_018058586.1,XM_018058566.1,XM_018058591.1,XM_018058577.1,XM_018058606.1,XM_018058613.1,XM_018058624.1,XM_018058635.1,XM_018058599.1,XM_018058571.1	NC_030809.1	+	17893743	17897449	580	annot_exons
novel_circ_001028	ncbi_102171666	XM_018058586.1,XM_018058566.1,XM_018058591.1,XM_018058577.1,XM_018058606.1,XM_018058613.1,XM_018058624.1,XM_018058635.1,XM_018058599.1,XM_018058571.1	NC_030809.1	+	17911837	17913128	279	annot_exons
novel_circ_001029	ncbi_102168780	XM_018058763.1,XM_018058754.1,XM_018058744.1,XM_018058773.1,XM_018058735.1,XM_018058727.1,XM_018058783.1	NC_030809.1	-	20044366	20047779	583	annot_exons
novel_circ_001030	ncbi_102168780	XM_018058763.1,XM_018058754.1,XM_018058744.1,XM_018058773.1,XM_018058735.1,XM_018058727.1,XM_018058783.1	NC_030809.1	-	20072589	20084726	12138	exon_intron
novel_circ_001031	ncbi_102190649	XM_018058848.1,XM_018058847.1,XM_018058827.1,XM_018058812.1,XM_018058846.1,XM_018058837.1,XM_018058807.1,XM_018058798.1,XM_018058819.1	NC_030809.1	-	20235498	20238913	679	annot_exons
novel_circ_001032	ncbi_102190364	XM_018058855.1	NC_030809.1	-	20251673	20267012	1513	annot_exons
novel_circ_001033	ncbi_102190364	XM_018058855.1	NC_030809.1	-	20289826	20295178	608	annot_exons
novel_circ_001034	ncbi_102190083	XM_018058850.1,XM_018058852.1,XM_018058849.1	NC_030809.1	+	20422798	20434308	287	annot_exons
novel_circ_001035	ncbi_102190083	XM_018058850.1,XM_018058852.1,XM_018058849.1	NC_030809.1	+	20422798	20460087	653	annot_exons
novel_circ_001036	ncbi_102190083	XM_018058850.1,XM_018058852.1,XM_018058849.1	NC_030809.1	+	20547284	20551826	593	annot_exons
novel_circ_001037	ncbi_102189253	XM_005676625.3,XM_005676623.3,XM_013973035.2,XM_005676624.3,XM_005676626.3	NC_030809.1	-	20622179	20636170	290	annot_exons
novel_circ_001038	ncbi_102189253	XM_005676625.3,XM_005676623.3,XM_013973035.2,XM_005676624.3,XM_005676626.3	NC_030809.1	-	20622179	20672013	921	annot_exons
novel_circ_001039	ncbi_102189253	XM_005676625.3,XM_005676623.3,XM_013973035.2,XM_005676624.3,XM_005676626.3	NC_030809.1	-	20669486	20672013	631	annot_exons
novel_circ_001040	ncbi_102184858	XM_018058864.1	NC_030809.1	-	20755208	20755757	550	antisense
novel_circ_001041	ncbi_102188364	XM_018058883.1,XM_018058892.1,XM_013973005.2,XM_018058877.1,XM_018058873.1,XM_018058884.1,XM_018058886.1,XM_018058875.1,XM_018058880.1,XM_018058888.1,XM_018058881.1,XM_005676619.2,XM_005676621.3	NC_030809.1	+	22696901	22730188	410	annot_exons
novel_circ_001042	ncbi_102188364	XM_018058883.1,XM_018058892.1,XM_013973005.2,XM_018058877.1,XM_018058873.1,XM_018058884.1,XM_018058886.1,XM_018058875.1,XM_018058880.1,XM_018058888.1,XM_018058881.1,XM_005676619.2,XM_005676621.3	NC_030809.1	+	22696901	22757363	3072	exon_intron
novel_circ_001043	ncbi_102188364	XM_018058883.1,XM_018058892.1,XM_013973005.2,XM_018058877.1,XM_018058873.1,XM_018058884.1,XM_018058886.1,XM_018058875.1,XM_018058880.1,XM_018058888.1,XM_018058881.1,XM_005676619.2,XM_005676621.3	NC_030809.1	+	22714238	22730188	210	annot_exons
novel_circ_001044	ncbi_102188364	XM_018058883.1,XM_018058892.1,XM_013973005.2,XM_018058877.1,XM_018058873.1,XM_018058884.1,XM_018058886.1,XM_018058875.1,XM_018058880.1,XM_018058888.1,XM_018058881.1,XM_005676619.2,XM_005676621.3	NC_030809.1	+	22714238	22754784	293	annot_exons
novel_circ_001045	ncbi_102188364	XM_018058883.1,XM_018058892.1,XM_013973005.2,XM_018058877.1,XM_018058873.1,XM_018058884.1,XM_018058886.1,XM_018058875.1,XM_018058880.1,XM_018058888.1,XM_018058881.1,XM_005676619.2,XM_005676621.3	NC_030809.1	+	22754702	22768624	414	annot_exons
novel_circ_001046	ncbi_102188364	XM_018058883.1,XM_018058892.1,XM_013973005.2,XM_018058877.1,XM_018058873.1,XM_018058884.1,XM_018058886.1,XM_018058875.1,XM_018058880.1,XM_018058888.1,XM_018058881.1,XM_005676619.2,XM_005676621.3	NC_030809.1	+	22767784	22768624	331	annot_exons
novel_circ_001047	ncbi_102188364	XM_018058883.1,XM_018058892.1,XM_013973005.2,XM_018058877.1,XM_018058873.1,XM_018058884.1,XM_018058886.1,XM_018058875.1,XM_018058880.1,XM_018058888.1,XM_018058881.1,XM_005676619.2,XM_005676621.3	NC_030809.1	+	22796161	22799066	428	annot_exons
novel_circ_001048	ncbi_102188364	XM_018058883.1,XM_018058892.1,XM_013973005.2,XM_018058877.1,XM_018058873.1,XM_018058884.1,XM_018058886.1,XM_018058875.1,XM_018058880.1,XM_018058888.1,XM_018058881.1,XM_005676619.2,XM_005676621.3	NC_030809.1	+	22812323	22849423	1476	annot_exons
novel_circ_001049	ncbi_102188364	XM_018058883.1,XM_018058892.1,XM_013973005.2,XM_018058877.1,XM_018058873.1,XM_018058884.1,XM_018058886.1,XM_018058875.1,XM_018058880.1,XM_018058888.1,XM_018058881.1,XM_005676619.2,XM_005676621.3	NC_030809.1	+	22857637	22872307	1387	annot_exons
novel_circ_001050	ncbi_102188364	XM_018058883.1,XM_018058892.1,XM_013973005.2,XM_018058877.1,XM_018058873.1,XM_018058884.1,XM_018058886.1,XM_018058875.1,XM_018058880.1,XM_018058888.1,XM_018058881.1,XM_005676619.2,XM_005676621.3	NC_030809.1	+	22859267	22860630	251	annot_exons
novel_circ_001051	ncbi_102188094	XM_018058895.1,XM_018058897.1	NC_030809.1	+	23089490	23090964	1475	exon_intron
novel_circ_001052	ncbi_102188094	XM_018058895.1,XM_018058897.1	NC_030809.1	+	23089490	23114813	312	annot_exons
novel_circ_001053	ncbi_102188094	XM_018058895.1,XM_018058897.1	NC_030809.1	+	23092860	23093157	298	intronic
novel_circ_001054	ncbi_102188094	XM_018058895.1,XM_018058897.1	NC_030809.1	+	23113730	23113915	186	intronic
novel_circ_001055	ncbi_102188094	XM_018058895.1,XM_018058897.1	NC_030809.1	+	23136457	23141633	552	annot_exons
novel_circ_001056	NA	-	NC_030809.1	-	23368129	23368569	441	intergenic
novel_circ_001057	ncbi_100861161	XM_018058899.1,XM_018058900.1	NC_030809.1	+	23649326	23652869	509	annot_exons
novel_circ_001058	ncbi_100861161	XM_018058899.1,XM_018058900.1	NC_030809.1	+	23649326	23658929	707	annot_exons
novel_circ_001059	ncbi_100861161	XM_018058899.1,XM_018058900.1	NC_030809.1	+	23652642	23658929	426	annot_exons
novel_circ_001060	ncbi_100861160	XM_018058905.1	NC_030809.1	+	23752989	23754820	240	annot_exons
novel_circ_001061	ncbi_102184293	XM_018058907.1,XM_018058906.1	NC_030809.1	+	23846149	23857386	426	annot_exons
novel_circ_001062	ncbi_102185694	XM_018058912.1	NC_030809.1	-	24707920	24713478	580	annot_exons
novel_circ_001063	ncbi_102185694	XM_018058912.1	NC_030809.1	-	24707920	24715386	652	annot_exons
novel_circ_001064	ncbi_102185694	XM_018058912.1	NC_030809.1	-	24711159	24713478	313	annot_exons
novel_circ_001065	ncbi_102185694	XM_018058912.1	NC_030809.1	-	24713339	24721606	914	annot_exons
novel_circ_001066	ncbi_100861378	XM_005676607.3	NC_030809.1	+	25000216	25002692	331	annot_exons
novel_circ_001067	ncbi_100861378	XM_005676607.3	NC_030809.1	+	25000216	25016131	1007	annot_exons
novel_circ_001068	ncbi_100861378	XM_005676607.3	NC_030809.1	+	25000216	25029805	1163	annot_exons
novel_circ_001069	ncbi_100861378	XM_005676607.3	NC_030809.1	+	25001397	25029805	1012	annot_exons
novel_circ_001070	ncbi_100861261	NM_001285606.1	NC_030809.1	+	28314904	28315168	265	antisense
novel_circ_001071	ncbi_102171385	XM_018059343.1,XM_018059347.1	NC_030809.1	-	29110899	29113476	1695	annot_exons
novel_circ_001072	ncbi_102170277	XM_005676548.3,XM_005676547.3,XM_013972710.2,XM_013972711.2,XM_013972722.2	NC_030809.1	+	29176367	29176541	175	intronic
novel_circ_001073	ncbi_102176836	XM_018059449.1	NC_030809.1	-	29252216	29253704	296	annot_exons
novel_circ_001074	ncbi_102168779	XM_018059460.1,XM_018059485.1,XM_018059466.1,XM_018059478.1,XM_005676541.3	NC_030809.1	+	29273229	29281338	537	annot_exons
novel_circ_001075	ncbi_102168779	XM_018059460.1,XM_018059485.1,XM_018059466.1,XM_018059478.1,XM_005676541.3	NC_030809.1	+	29273229	29284592	638	annot_exons
novel_circ_001076	ncbi_102168779	XM_018059460.1,XM_018059485.1,XM_018059466.1,XM_018059478.1,XM_005676541.3	NC_030809.1	+	29273229	29300230	1078	annot_exons
novel_circ_001077	ncbi_102168779	XM_018059460.1,XM_018059485.1,XM_018059466.1,XM_018059478.1,XM_005676541.3	NC_030809.1	+	29273229	29307992	1240	annot_exons
novel_circ_001078	ncbi_102168779	XM_018059460.1,XM_018059485.1,XM_018059466.1,XM_018059478.1,XM_005676541.3	NC_030809.1	+	29277562	29300230	937	annot_exons
novel_circ_001079	ncbi_102168779	XM_018059460.1,XM_018059485.1,XM_018059466.1,XM_018059478.1,XM_005676541.3	NC_030809.1	+	29287122	29300230	440	annot_exons
novel_circ_001080	ncbi_102168779	XM_018059460.1,XM_018059485.1,XM_018059466.1,XM_018059478.1,XM_005676541.3	NC_030809.1	+	29297484	29332134	1619	annot_exons
novel_circ_001081	ncbi_102168779	XM_018059460.1,XM_018059485.1,XM_018059466.1,XM_018059478.1,XM_005676541.3	NC_030809.1	+	29300146	29307992	247	annot_exons
novel_circ_001082	ncbi_102168779	XM_018059460.1,XM_018059485.1,XM_018059466.1,XM_018059478.1,XM_005676541.3	NC_030809.1	+	29300146	29318181	503	annot_exons
novel_circ_001083	ncbi_102168779	XM_018059460.1,XM_018059485.1,XM_018059466.1,XM_018059478.1,XM_005676541.3	NC_030809.1	+	29317767	29318181	256	annot_exons
novel_circ_001084	ncbi_102168779	XM_018059460.1,XM_018059485.1,XM_018059466.1,XM_018059478.1,XM_005676541.3	NC_030809.1	+	29317767	29332134	1274	annot_exons
novel_circ_001085	ncbi_102168779	XM_018059460.1,XM_018059485.1,XM_018059466.1,XM_018059478.1,XM_005676541.3	NC_030809.1	+	29325332	29332134	629	annot_exons
novel_circ_001086	ncbi_102168779	XM_018059460.1,XM_018059485.1,XM_018059466.1,XM_018059478.1,XM_005676541.3	NC_030809.1	+	29343026	29344867	228	annot_exons
novel_circ_001087	ncbi_102190469	XM_018059525.1,XM_018059521.1	NC_030809.1	-	29508414	29508788	375	antisense
novel_circ_001088	ncbi_102188266	XM_018059646.1,XM_018059634.1,XM_018059639.1,XM_018059653.1,XM_018059662.1,XM_018059669.1,XM_018059658.1,XM_018059683.1,XM_018059689.1,XM_018059678.1	NC_030809.1	+	29788651	29798577	1079	annot_exons
novel_circ_001089	ncbi_102188266	XM_018059646.1,XM_018059634.1,XM_018059639.1,XM_018059653.1,XM_018059662.1,XM_018059669.1,XM_018059658.1,XM_018059683.1,XM_018059689.1,XM_018059678.1	NC_030809.1	+	29788651	29813403	1965	annot_exons
novel_circ_001090	NA	-	NC_030809.1	-	31038683	31039094	412	intergenic
novel_circ_001091	ncbi_100860950	XM_018054247.1,XM_018054254.1,XM_018054265.1,NM_001285566.1	NC_030809.1	+	31133734	31134382	404	annot_exons
novel_circ_001092	ncbi_100860950	XM_018054247.1,XM_018054254.1,XM_018054265.1,NM_001285566.1	NC_030809.1	+	31133737	31134382	401	annot_exons
novel_circ_001093	ncbi_100860950	XM_018054247.1,XM_018054254.1,XM_018054265.1,NM_001285566.1	NC_030809.1	-	31136864	31137031	168	antisense
novel_circ_001094	ncbi_100860950	XM_018054247.1,XM_018054254.1,XM_018054265.1,NM_001285566.1	NC_030809.1	-	31136930	31137290	361	antisense
novel_circ_001095	ncbi_100860950	XM_018054247.1,XM_018054254.1,XM_018054265.1,NM_001285566.1	NC_030809.1	+	31137724	31137963	240	one_exon
novel_circ_001096	ncbi_100860950	XM_018054247.1,XM_018054254.1,XM_018054265.1,NM_001285566.1	NC_030809.1	-	31138128	31140121	1994	antisense
novel_circ_001097	ncbi_100860950	XM_018054247.1,XM_018054254.1,XM_018054265.1,NM_001285566.1	NC_030809.1	-	31138901	31139148	248	antisense
novel_circ_001098	ncbi_102186440	XM_018059724.1,XM_018059723.1,XM_005676519.3	NC_030809.1	-	31327686	31338679	393	annot_exons
novel_circ_001099	ncbi_102186440	XM_018059724.1,XM_018059723.1,XM_005676519.3	NC_030809.1	-	31362425	31365399	291	annot_exons
novel_circ_001100	ncbi_102185877	XM_005676517.3	NC_030809.1	-	31607188	31610170	2983	intronic
novel_circ_001101	ncbi_102185877	XM_005676517.3	NC_030809.1	-	31619716	31621316	164	annot_exons
novel_circ_001102	ncbi_102185877	XM_005676517.3	NC_030809.1	-	31619716	31657852	1346	annot_exons
novel_circ_001103	ncbi_102185877	XM_005676517.3	NC_030809.1	-	31634135	31660744	1108	annot_exons
novel_circ_001104	ncbi_102174889	XM_018059757.1	NC_030809.1	+	31706492	31737638	702	annot_exons
novel_circ_001105	ncbi_102174889	XM_018059757.1	NC_030809.1	+	31717916	31725060	179	annot_exons
novel_circ_001106	ncbi_102174889	XM_018059757.1	NC_030809.1	+	31717916	31737638	402	annot_exons
novel_circ_001107	ncbi_102182645	XM_005676508.3,XM_018059785.1,XM_018059810.1,XM_018059789.1,XM_018059841.1,XM_018059825.1,XM_018059793.1,XM_018059801.1,XM_018059832.1,XM_018059817.1,XM_018059847.1	NC_030809.1	-	32431508	32454323	22816	antisense
novel_circ_001108	ncbi_102182645	XM_005676508.3,XM_018059785.1,XM_018059810.1,XM_018059789.1,XM_018059841.1,XM_018059825.1,XM_018059793.1,XM_018059801.1,XM_018059832.1,XM_018059817.1,XM_018059847.1	NC_030809.1	+	32446634	32446789	156	one_exon
novel_circ_001109	ncbi_102182645	XM_005676508.3,XM_018059785.1,XM_018059810.1,XM_018059789.1,XM_018059841.1,XM_018059825.1,XM_018059793.1,XM_018059801.1,XM_018059832.1,XM_018059817.1,XM_018059847.1	NC_030809.1	-	32475694	32475997	304	antisense
novel_circ_001110	ncbi_102173794	XM_013972552.2,XM_018059882.1	NC_030809.1	+	33003138	33014358	5849	exon_intron
novel_circ_001111	ncbi_102173794	XM_013972552.2,XM_018059882.1	NC_030809.1	+	33008781	33040909	1419	annot_exons
novel_circ_001112	ncbi_102181821	XM_005676499.3	NC_030809.1	-	34423519	34440338	406	annot_exons
novel_circ_001113	ncbi_102181821	XM_005676499.3	NC_030809.1	-	34457672	34476641	353	annot_exons
novel_circ_001114	ncbi_102178577	XM_005676490.3,XM_013972477.2,XM_013972484.2,XM_013972491.2	NC_030809.1	+	37627617	37646043	326	annot_exons
novel_circ_001115	ncbi_102178577	XM_005676490.3,XM_013972477.2,XM_013972484.2,XM_013972491.2	NC_030809.1	+	37656076	37658655	466	annot_exons
novel_circ_001116	ncbi_102176568	XM_018059958.1	NC_030809.1	+	37856537	37864698	613	annot_exons
novel_circ_001117	ncbi_102176568	XM_018059958.1	NC_030809.1	+	37862965	37864698	381	annot_exons
novel_circ_001118	ncbi_102169342	XM_018059961.1,XM_018059974.1,XM_018059975.1,XM_018059964.1,XM_018059970.1,XM_013971543.2	NC_030809.1	+	37918830	37923044	1255	annot_exons
novel_circ_001119	ncbi_102169342	XM_018059961.1,XM_018059974.1,XM_018059975.1,XM_018059964.1,XM_018059970.1,XM_013971543.2	NC_030809.1	+	37920318	38012597	3668	exon_intron
novel_circ_001120	ncbi_102169342	XM_018059961.1,XM_018059974.1,XM_018059975.1,XM_018059964.1,XM_018059970.1,XM_013971543.2	NC_030809.1	+	37921928	37923044	1117	one_exon
novel_circ_001121	ncbi_102169342	XM_018059961.1,XM_018059974.1,XM_018059975.1,XM_018059964.1,XM_018059970.1,XM_013971543.2	NC_030809.1	+	37921928	37965894	1579	annot_exons
novel_circ_001122	ncbi_102169342	XM_018059961.1,XM_018059974.1,XM_018059975.1,XM_018059964.1,XM_018059970.1,XM_013971543.2	NC_030809.1	+	37921928	37986975	1784	annot_exons
novel_circ_001123	ncbi_102169342	XM_018059961.1,XM_018059974.1,XM_018059975.1,XM_018059964.1,XM_018059970.1,XM_013971543.2	NC_030809.1	+	37955893	37965894	462	annot_exons
novel_circ_001124	ncbi_102169342	XM_018059961.1,XM_018059974.1,XM_018059975.1,XM_018059964.1,XM_018059970.1,XM_013971543.2	NC_030809.1	+	37955893	37986975	667	annot_exons
novel_circ_001125	ncbi_102169342	XM_018059961.1,XM_018059974.1,XM_018059975.1,XM_018059964.1,XM_018059970.1,XM_013971543.2	NC_030809.1	+	37955893	38012597	941	annot_exons
novel_circ_001126	ncbi_102169342	XM_018059961.1,XM_018059974.1,XM_018059975.1,XM_018059964.1,XM_018059970.1,XM_013971543.2	NC_030809.1	+	37963923	37964120	198	one_exon
novel_circ_001127	ncbi_102169342	XM_018059961.1,XM_018059974.1,XM_018059975.1,XM_018059964.1,XM_018059970.1,XM_013971543.2	NC_030809.1	+	37963923	37986975	525	annot_exons
novel_circ_001128	ncbi_102169342	XM_018059961.1,XM_018059974.1,XM_018059975.1,XM_018059964.1,XM_018059970.1,XM_013971543.2	NC_030809.1	+	37986771	38012597	479	annot_exons
novel_circ_001129	ncbi_102168868	XM_005676458.3,XM_005676457.3	NC_030809.1	-	38148480	38170598	738	annot_exons
novel_circ_001130	ncbi_102168868	XM_005676458.3,XM_005676457.3	NC_030809.1	-	38166731	38170598	270	annot_exons
novel_circ_001131	ncbi_102190275	XM_013971403.2,XM_013971383.2,XM_018060169.1,XM_018060162.1,XM_018060180.1,XM_018060186.1,XM_013971389.2,XM_018060205.1,XM_018060191.1,XM_018060198.1	NC_030809.1	-	39307757	39314063	537	annot_exons
novel_circ_001132	ncbi_102190275	XM_013971403.2,XM_013971383.2,XM_018060169.1,XM_018060162.1,XM_018060180.1,XM_018060186.1,XM_013971389.2,XM_018060205.1,XM_018060191.1,XM_018060198.1	NC_030809.1	-	39312992	39326268	1313	annot_exons
novel_circ_001133	ncbi_102190275	XM_013971403.2,XM_013971383.2,XM_018060169.1,XM_018060162.1,XM_018060180.1,XM_018060186.1,XM_013971389.2,XM_018060205.1,XM_018060191.1,XM_018060198.1	NC_030809.1	-	39324942	39348698	4262	annot_exons
novel_circ_001134	ncbi_102190275	XM_013971403.2,XM_013971383.2,XM_018060169.1,XM_018060162.1,XM_018060180.1,XM_018060186.1,XM_013971389.2,XM_018060205.1,XM_018060191.1,XM_018060198.1	NC_030809.1	+	39341583	39341816	234	antisense
novel_circ_001135	ncbi_100861154	XM_018060270.1,XM_018060260.1	NC_030809.1	-	39898832	39921531	954	annot_exons
novel_circ_001136	ncbi_100861154	XM_018060270.1,XM_018060260.1	NC_030809.1	-	39898910	39921531	876	annot_exons
novel_circ_001137	ncbi_100861154	XM_018060270.1,XM_018060260.1	NC_030809.1	-	39900359	39921531	749	annot_exons
novel_circ_001138	ncbi_100861154	XM_018060270.1,XM_018060260.1	NC_030809.1	-	39903771	39921531	586	annot_exons
novel_circ_001139	ncbi_100861154	XM_018060270.1,XM_018060260.1	NC_030809.1	-	39907779	39914253	309	annot_exons
novel_circ_001140	NA	-	NC_030809.1	-	39949289	39950365	1077	intergenic
novel_circ_001141	ncbi_102186065	XM_005676432.3,XM_018060292.1,XM_018060284.1,XM_018060296.1,XM_005676431.3	NC_030809.1	-	40051362	40065571	412	annot_exons
novel_circ_001142	NA	-	NC_030809.1	+	40087848	40088260	413	intergenic
novel_circ_001143	ncbi_102184672	XM_018060367.1,XM_005676426.2,XM_005676429.3	NC_030809.1	+	40500213	40500843	631	one_exon
novel_circ_001144	ncbi_102184101	XM_005676424.3	NC_030809.1	-	40844137	40844300	164	one_exon
novel_circ_001145	ncbi_102184101	XM_005676424.3	NC_030809.1	-	40849043	40851205	546	annot_exons
novel_circ_001146	ncbi_100861376	XM_005676414.3	NC_030809.1	+	41445740	41455227	566	annot_exons
novel_circ_001147	ncbi_100861376	XM_005676414.3	NC_030809.1	-	41463093	41464816	1724	antisense
novel_circ_001148	NA	-	NC_030809.1	-	41470084	41471097	1014	intergenic
novel_circ_001149	ncbi_102179992	XM_005676406.3,XM_005676407.3,XM_005676412.3,XM_005676409.3,XM_005676410.3	NC_030809.1	-	41795454	41798479	381	annot_exons
novel_circ_001150	ncbi_102179992	XM_005676406.3,XM_005676407.3,XM_005676412.3,XM_005676409.3,XM_005676410.3	NC_030809.1	-	41834650	41847440	895	annot_exons
novel_circ_001151	ncbi_102179992	XM_005676406.3,XM_005676407.3,XM_005676412.3,XM_005676409.3,XM_005676410.3	NC_030809.1	-	41834650	41867137	1073	annot_exons
novel_circ_001152	ncbi_102179992	XM_005676406.3,XM_005676407.3,XM_005676412.3,XM_005676409.3,XM_005676410.3	NC_030809.1	+	41835313	41835591	279	antisense
novel_circ_001153	ncbi_102179992	XM_005676406.3,XM_005676407.3,XM_005676412.3,XM_005676409.3,XM_005676410.3	NC_030809.1	-	41847259	41867137	360	annot_exons
novel_circ_001154	ncbi_102173793	XM_018060563.1,XM_018060570.1	NC_030809.1	-	42299185	42300358	445	annot_exons
novel_circ_001155	ncbi_102173793	XM_018060563.1,XM_018060570.1	NC_030809.1	-	42407861	42445850	706	annot_exons
novel_circ_001156	ncbi_102173793	XM_018060563.1,XM_018060570.1	NC_030809.1	-	42479245	42497216	930	annot_exons
novel_circ_001157	ncbi_102173793	XM_018060563.1,XM_018060570.1	NC_030809.1	+	42998422	42998723	302	antisense
novel_circ_001158	ncbi_102173512	XM_018060606.1	NC_030809.1	+	44207256	44212985	732	annot_exons
novel_circ_001159	ncbi_102177011	XM_018060628.1,XM_018060647.1,XM_018060652.1,XM_018060610.1,XM_018060634.1,XM_005676392.3,XM_018060640.1,XM_018060623.1,XM_018060614.1	NC_030809.1	-	44270532	44270784	253	one_exon
novel_circ_001160	ncbi_102177011	XM_018060628.1,XM_018060647.1,XM_018060652.1,XM_018060610.1,XM_018060634.1,XM_005676392.3,XM_018060640.1,XM_018060623.1,XM_018060614.1	NC_030809.1	-	44272069	44272490	422	one_exon
novel_circ_001161	ncbi_102177011	XM_018060628.1,XM_018060647.1,XM_018060652.1,XM_018060610.1,XM_018060634.1,XM_005676392.3,XM_018060640.1,XM_018060623.1,XM_018060614.1	NC_030809.1	-	44283227	44321772	1336	annot_exons
novel_circ_001162	ncbi_102176277	XM_018060685.1,XM_005676389.3,XM_018060689.1,XM_018060666.1,XM_018060678.1,XM_013971163.2	NC_030809.1	-	44470001	44483748	823	annot_exons
novel_circ_001163	ncbi_102176277	XM_018060685.1,XM_005676389.3,XM_018060689.1,XM_018060666.1,XM_018060678.1,XM_013971163.2	NC_030809.1	-	44486082	44492897	410	annot_exons
novel_circ_001164	ncbi_102176277	XM_018060685.1,XM_005676389.3,XM_018060689.1,XM_018060666.1,XM_018060678.1,XM_013971163.2	NC_030809.1	-	44486082	44502726	1149	annot_exons
novel_circ_001165	ncbi_102176277	XM_018060685.1,XM_005676389.3,XM_018060689.1,XM_018060666.1,XM_018060678.1,XM_013971163.2	NC_030809.1	-	44495902	44502726	739	annot_exons
novel_circ_001166	ncbi_102176277	XM_018060685.1,XM_005676389.3,XM_018060689.1,XM_018060666.1,XM_018060678.1,XM_013971163.2	NC_030809.1	-	44553817	44559513	293	annot_exons
novel_circ_001167	ncbi_102175813	XM_013971218.2,XM_013971209.2,XM_005676388.3,XM_013971187.2,XM_018060707.1	NC_030809.1	-	44647880	44674983	3714	exon_intron
novel_circ_001168	ncbi_102175813	XM_013971218.2,XM_013971209.2,XM_005676388.3,XM_013971187.2,XM_018060707.1	NC_030809.1	-	44668149	44668734	586	intronic
novel_circ_001169	ncbi_102175813	XM_013971218.2,XM_013971209.2,XM_005676388.3,XM_013971187.2,XM_018060707.1	NC_030809.1	-	44671724	44677769	522	annot_exons
novel_circ_001170	ncbi_102175253	XM_018060750.1,XM_018060745.1	NC_030809.1	-	44788829	44813059	850	annot_exons
novel_circ_001171	ncbi_102173240	XM_013971139.2	NC_030809.1	+	44901775	44902279	505	antisense
novel_circ_001172	ncbi_102173240	XM_013971139.2	NC_030809.1	-	44960124	44961948	342	annot_exons
novel_circ_001173	ncbi_102174252	XM_005676381.3,XM_013971132.2,XM_018060778.1,XM_018060791.1	NC_030809.1	-	45107491	45116452	1196	annot_exons
novel_circ_001174	ncbi_102173978	XM_018060803.1,XM_005676380.3	NC_030809.1	+	45167374	45174360	225	annot_exons
novel_circ_001175	ncbi_102173696	XM_018060816.1	NC_030809.1	-	45288750	45293838	486	annot_exons
novel_circ_001176	ncbi_102172771	XM_018060852.1,XM_018060838.1,XM_005676376.3	NC_030809.1	+	45634087	45635058	972	intronic
novel_circ_001177	ncbi_102172771	XM_018060852.1,XM_018060838.1,XM_005676376.3	NC_030809.1	+	45650760	45683822	3112	annot_exons
novel_circ_001178	ncbi_102171285	XM_018060883.1,XM_005676369.3	NC_030809.1	+	45977174	45985170	483	annot_exons
novel_circ_001179	ncbi_102171285	XM_018060883.1,XM_005676369.3	NC_030809.1	+	45984925	46015173	1914	exon_intron
novel_circ_001180	ncbi_102171285	XM_018060883.1,XM_005676369.3	NC_030809.1	+	45984976	46015173	1863	annot_exons
novel_circ_001181	ncbi_100860786	XM_018054190.1,XM_018054198.1,XM_018054187.1,NM_001285642.1	NC_030809.1	-	46212922	46215742	675	annot_exons
novel_circ_001182	ncbi_100860786	XM_018054190.1,XM_018054198.1,XM_018054187.1,NM_001285642.1	NC_030809.1	-	46215226	46215742	517	one_exon
novel_circ_001183	ncbi_100860786	XM_018054190.1,XM_018054198.1,XM_018054187.1,NM_001285642.1	NC_030809.1	-	46229157	46246714	1127	annot_exons
novel_circ_001184	ncbi_100861152	XM_018060973.1,XM_005676358.3,XM_018060965.1,XM_013971062.2,XM_005676359.3	NC_030809.1	+	46322638	46353722	925	annot_exons
novel_circ_001185	ncbi_100861152	XM_018060973.1,XM_005676358.3,XM_018060965.1,XM_013971062.2,XM_005676359.3	NC_030809.1	+	46353606	46359373	205	annot_exons
novel_circ_001186	ncbi_102191564	XM_005676356.3	NC_030809.1	+	46388798	46391215	338	annot_exons
novel_circ_001187	ncbi_102191564	XM_005676356.3	NC_030809.1	+	46388798	46412532	1470	annot_exons
novel_circ_001188	ncbi_102191564	XM_005676356.3	NC_030809.1	+	46389516	46391215	234	annot_exons
novel_circ_001189	ncbi_102191564	XM_005676356.3	NC_030809.1	+	46389516	46395680	324	annot_exons
novel_circ_001190	ncbi_102191564	XM_005676356.3	NC_030809.1	+	46389516	46396685	356	annot_exons
novel_circ_001191	ncbi_102191564	XM_005676356.3	NC_030809.1	+	46389516	46399678	417	annot_exons
novel_circ_001192	ncbi_102191564	XM_005676356.3	NC_030809.1	+	46393337	46393799	463	intronic
novel_circ_001193	ncbi_102189172	XM_005676345.3,XM_018061090.1	NC_030809.1	-	46493628	46498658	987	annot_exons
novel_circ_001194	ncbi_102187632	XM_005676339.3	NC_030809.1	-	46785537	46812932	1630	annot_exons
novel_circ_001195	ncbi_102187632	XM_005676339.3	NC_030809.1	-	46792044	46794207	222	annot_exons
novel_circ_001196	ncbi_102187632	XM_005676339.3	NC_030809.1	-	46814265	46819655	779	annot_exons
novel_circ_001197	ncbi_102187632	XM_005676339.3	NC_030809.1	-	46814265	46826434	1248	annot_exons
novel_circ_001198	ncbi_102187632	XM_005676339.3	NC_030809.1	-	46818721	46820991	409	annot_exons
novel_circ_001199	ncbi_102187632	XM_005676339.3	NC_030809.1	-	46818721	46826434	707	annot_exons
novel_circ_001200	ncbi_102187354	XM_018061146.1,XM_018061151.1	NC_030809.1	-	46859884	46869324	250	annot_exons
novel_circ_001201	ncbi_102186063	XM_018061185.1,XM_018061203.1,XM_018061179.1,XM_018061193.1,XM_018061194.1,XM_018061196.1,XM_018061174.1,XM_018061200.1	NC_030809.1	-	46955030	46956733	343	annot_exons
novel_circ_001202	ncbi_102186063	XM_018061185.1,XM_018061203.1,XM_018061179.1,XM_018061193.1,XM_018061194.1,XM_018061196.1,XM_018061174.1,XM_018061200.1	NC_030809.1	-	46975759	46983424	406	annot_exons
novel_circ_001203	ncbi_102185514	XM_005676330.3	NC_030809.1	+	47412631	47423346	2178	annot_exons
novel_circ_001204	ncbi_102174784	XM_005676315.3	NC_030809.1	-	49320066	49322313	186	annot_exons
novel_circ_001205	ncbi_102174784	XM_005676315.3	NC_030809.1	-	49344036	49349371	2679	annot_exons
novel_circ_001206	ncbi_100861238	XM_018061279.1,XM_018061271.1	NC_030809.1	+	49919373	49919574	202	exon_intron
novel_circ_001207	ncbi_102171199	XM_005676299.3,XM_013970657.2,XM_005676300.3	NC_030809.1	+	49996870	49997450	335	annot_exons
novel_circ_001208	ncbi_102171199	XM_005676299.3,XM_013970657.2,XM_005676300.3	NC_030809.1	-	50000548	50010072	9525	antisense
novel_circ_001209	ncbi_102170741	XM_018061342.1,XM_018061357.1,XM_018061350.1,XM_018061363.1	NC_030809.1	-	50147485	50148087	603	antisense
novel_circ_001210	ncbi_102170741	XM_018061342.1,XM_018061357.1,XM_018061350.1,XM_018061363.1	NC_030809.1	+	50295567	50324935	798	annot_exons
novel_circ_001211	ncbi_102170741	XM_018061342.1,XM_018061357.1,XM_018061350.1,XM_018061363.1	NC_030809.1	+	50314931	50324935	604	annot_exons
novel_circ_001212	ncbi_102170189	XM_005676295.2,XM_018061377.1	NC_030809.1	+	50584204	50588992	870	annot_exons
novel_circ_001213	ncbi_102169918	XM_018061392.1,XM_018061400.1,XM_018061404.1	NC_030809.1	+	51136420	51148507	566	annot_exons
novel_circ_001214	ncbi_102169918	XM_018061392.1,XM_018061400.1,XM_018061404.1	NC_030809.1	+	51163786	51191837	529	annot_exons
novel_circ_001215	ncbi_102169918	XM_018061392.1,XM_018061400.1,XM_018061404.1	NC_030809.1	+	51163786	51203156	764	annot_exons
novel_circ_001216	ncbi_102169918	XM_018061392.1,XM_018061400.1,XM_018061404.1	NC_030809.1	+	51201489	51203156	235	annot_exons
novel_circ_001217	ncbi_102169141	XM_005676291.3	NC_030809.1	+	51371879	51378088	320	annot_exons
novel_circ_001218	ncbi_102169141	XM_005676291.3	NC_030809.1	+	51390095	51429376	1719	annot_exons
novel_circ_001219	ncbi_102169141	XM_005676291.3	NC_030809.1	+	51446033	51458578	663	annot_exons
novel_circ_001220	ncbi_102191745	XM_005676289.3,XM_005676287.3,XM_005676286.3,XM_005676288.3	NC_030809.1	-	51614671	51650473	1604	annot_exons
novel_circ_001221	ncbi_102191745	XM_005676289.3,XM_005676287.3,XM_005676286.3,XM_005676288.3	NC_030809.1	-	51628673	51664116	2272	annot_exons
novel_circ_001222	ncbi_102189720	XM_018061512.1,XM_005676279.3,XM_018061529.1,XM_018061520.1	NC_030809.1	-	56031629	56034534	428	annot_exons
novel_circ_001223	ncbi_102189720	XM_018061512.1,XM_005676279.3,XM_018061529.1,XM_018061520.1	NC_030809.1	-	56052111	56053013	153	annot_exons
novel_circ_001224	ncbi_102189720	XM_018061512.1,XM_005676279.3,XM_018061529.1,XM_018061520.1	NC_030809.1	-	56058763	56063422	470	annot_exons
novel_circ_001225	ncbi_102189443	XM_005676278.3	NC_030809.1	+	56412628	56419300	786	annot_exons
novel_circ_001226	ncbi_102189170	XM_018061547.1,XM_018061553.1	NC_030809.1	+	56439683	56444650	413	annot_exons
novel_circ_001227	ncbi_102189170	XM_018061547.1,XM_018061553.1	NC_030809.1	+	56473473	56473688	216	one_exon
novel_circ_001228	ncbi_102188907	XM_018061557.1,XM_018061570.1,XM_018061577.1,XM_018061560.1,XM_018061564.1	NC_030809.1	+	56532110	56532971	862	antisense
novel_circ_001229	ncbi_102188907	XM_018061557.1,XM_018061570.1,XM_018061577.1,XM_018061560.1,XM_018061564.1	NC_030809.1	-	56538801	56549834	593	annot_exons
novel_circ_001230	ncbi_102187901	XM_005676275.3,XM_005676274.3	NC_030809.1	+	57065052	57065264	213	antisense
novel_circ_001231	ncbi_102185513	XM_018061634.1	NC_030809.1	+	62885882	62900957	166	annot_exons
novel_circ_001232	ncbi_102178402	XM_018061648.1,XM_018061649.1,XM_018061651.1,XM_018061652.1	NC_030809.1	-	63395385	63398667	258	annot_exons
novel_circ_001233	ncbi_102178402	XM_018061648.1,XM_018061649.1,XM_018061651.1,XM_018061652.1	NC_030809.1	-	63538415	63569458	31044	exon_intron
novel_circ_001234	ncbi_102178402	XM_018061648.1,XM_018061649.1,XM_018061651.1,XM_018061652.1	NC_030809.1	+	63542477	63542655	179	antisense
novel_circ_001235	ncbi_102178402	XM_018061648.1,XM_018061649.1,XM_018061651.1,XM_018061652.1	NC_030809.1	-	63559715	63560092	378	intronic
novel_circ_001236	ncbi_102178402	XM_018061648.1,XM_018061649.1,XM_018061651.1,XM_018061652.1	NC_030809.1	-	63569278	63577602	412	exon_intron
novel_circ_001237	ncbi_102178402	XM_018061648.1,XM_018061649.1,XM_018061651.1,XM_018061652.1	NC_030809.1	-	63569278	63600867	304	annot_exons
novel_circ_001238	ncbi_100861145	XM_018061702.1,XM_018061688.1,XM_018061679.1,XM_018061716.1,XM_018061711.1,XM_018061696.1	NC_030809.1	-	64190414	64191004	591	exon_intron
novel_circ_001239	ncbi_100861273	XM_018061735.1,XM_018061731.1,XM_018061739.1	NC_030809.1	-	64224899	64272293	928	annot_exons
novel_circ_001240	ncbi_100861273	XM_018061735.1,XM_018061731.1,XM_018061739.1	NC_030809.1	-	64247127	64272293	444	annot_exons
novel_circ_001241	ncbi_100861273	XM_018061735.1,XM_018061731.1,XM_018061739.1	NC_030809.1	-	64266686	64272293	250	annot_exons
novel_circ_001242	ncbi_102184011	XM_018061760.1,XM_018061766.1,XM_018061755.1	NC_030809.1	-	64453929	64455871	285	annot_exons
novel_circ_001243	ncbi_102182546	XM_005676253.3,XM_005676255.3,XM_005676254.3	NC_030809.1	+	64978024	64979560	328	annot_exons
novel_circ_001244	ncbi_102182546	XM_005676253.3,XM_005676255.3,XM_005676254.3	NC_030809.1	+	64978024	65023710	499	annot_exons
novel_circ_001245	ncbi_102182546	XM_005676253.3,XM_005676255.3,XM_005676254.3	NC_030809.1	+	64979416	65023710	316	annot_exons
novel_circ_001246	ncbi_102175905	XM_018061956.1,XM_018061965.1	NC_030809.1	+	66507715	66514733	268	annot_exons
novel_circ_001247	ncbi_102175905	XM_018061956.1,XM_018061965.1	NC_030809.1	+	66536946	66538296	231	annot_exons
novel_circ_001248	ncbi_102175905	XM_018061956.1,XM_018061965.1	NC_030809.1	+	66536946	66565150	348	annot_exons
novel_circ_001249	NA	-	NC_030809.1	+	70766516	70767820	1305	intergenic
novel_circ_001250	NA	-	NC_030809.1	+	70797777	70799464	1688	intergenic
novel_circ_001251	ncbi_102174251	XM_018062032.1	NC_030809.1	+	70891050	70898324	480	annot_exons
novel_circ_001252	ncbi_102174251	XM_018062032.1	NC_030809.1	+	70898134	70908784	531	annot_exons
novel_circ_001253	ncbi_102174251	XM_018062032.1	NC_030809.1	+	70910190	70910350	161	intronic
novel_circ_001254	ncbi_102174251	XM_018062032.1	NC_030809.1	-	70913179	70914975	1797	antisense
novel_circ_001255	ncbi_102175445	XM_005676205.3	NC_030809.1	-	71704797	71739112	238	annot_exons
novel_circ_001256	NA	-	NC_030809.1	-	72610064	72642022	31959	intergenic
novel_circ_001257	ncbi_102174983	XM_018062080.1,XM_018062074.1,XM_018062092.1,XM_018062085.1	NC_030809.1	+	73216739	73217690	952	exon_intron
novel_circ_001258	ncbi_102174983	XM_018062080.1,XM_018062074.1,XM_018062092.1,XM_018062085.1	NC_030809.1	+	73275439	73276479	167	annot_exons
novel_circ_001259	ncbi_102174983	XM_018062080.1,XM_018062074.1,XM_018062092.1,XM_018062085.1	NC_030809.1	+	73293164	73311470	673	annot_exons
novel_circ_001260	ncbi_102174983	XM_018062080.1,XM_018062074.1,XM_018062092.1,XM_018062085.1	NC_030809.1	+	73387368	73398863	297	annot_exons
novel_circ_001261	ncbi_102174983	XM_018062080.1,XM_018062074.1,XM_018062092.1,XM_018062085.1	NC_030809.1	+	73387368	73417703	489	annot_exons
novel_circ_001262	ncbi_102173424	XM_018062098.1	NC_030809.1	-	73717640	73718783	1144	intronic
novel_circ_001263	ncbi_102173236	XM_018062107.1,XM_018062112.1,XM_018062148.1,XM_018062119.1,XM_018062138.1,XM_018062129.1,XM_018062144.1	NC_030809.1	+	73881952	73882265	314	intronic
novel_circ_001264	ncbi_102173236	XM_018062107.1,XM_018062112.1,XM_018062148.1,XM_018062119.1,XM_018062138.1,XM_018062129.1,XM_018062144.1	NC_030809.1	+	73897933	73906872	1584	annot_exons
novel_circ_001265	ncbi_102173236	XM_018062107.1,XM_018062112.1,XM_018062148.1,XM_018062119.1,XM_018062138.1,XM_018062129.1,XM_018062144.1	NC_030809.1	+	73905070	73906702	1633	exon_intron
novel_circ_001266	ncbi_102172302	XM_005676194.3,XM_005676193.3	NC_030809.1	+	74042836	74043844	1009	exon_intron
novel_circ_001267	ncbi_102172302	XM_005676194.3,XM_005676193.3	NC_030809.1	+	74043712	74047105	212	annot_exons
novel_circ_001268	ncbi_102172302	XM_005676194.3,XM_005676193.3	NC_030809.1	+	74101227	74106601	366	annot_exons
novel_circ_001269	ncbi_102171468	XM_005676192.3,XM_018062246.1	NC_030809.1	-	74162561	74175112	929	annot_exons
novel_circ_001270	ncbi_102171468	XM_005676192.3,XM_018062246.1	NC_030809.1	-	74203075	74209570	573	annot_exons
novel_circ_001271	ncbi_102171468	XM_005676192.3,XM_018062246.1	NC_030809.1	-	74203075	74232147	862	annot_exons
novel_circ_001272	ncbi_102171468	XM_005676192.3,XM_018062246.1	NC_030809.1	-	74203075	74271677	1180	annot_exons
novel_circ_001273	ncbi_102171468	XM_005676192.3,XM_018062246.1	NC_030809.1	-	74203075	74275558	1359	annot_exons
novel_circ_001274	ncbi_102171468	XM_005676192.3,XM_018062246.1	NC_030809.1	-	74203112	74209570	536	annot_exons
novel_circ_001275	ncbi_102171468	XM_005676192.3,XM_018062246.1	NC_030809.1	-	74203112	74232147	825	annot_exons
novel_circ_001276	ncbi_102171468	XM_005676192.3,XM_018062246.1	NC_030809.1	-	74230685	74232147	289	annot_exons
novel_circ_001277	ncbi_102171468	XM_005676192.3,XM_018062246.1	NC_030809.1	-	74230685	74275558	786	annot_exons
novel_circ_001278	ncbi_102171468	XM_005676192.3,XM_018062246.1	NC_030809.1	-	74262348	74275558	497	annot_exons
novel_circ_001279	ncbi_102171468	XM_005676192.3,XM_018062246.1	NC_030809.1	-	74408652	74434984	26333	exon_intron
novel_circ_001280	ncbi_102171016	XM_018062273.1,XM_018062263.1,XM_018062267.1,XM_018062331.1,XM_013969934.2,XM_013969941.2,XM_013969947.2,XM_018062338.1,XM_013969945.2,XM_018062300.1,XM_018062308.1,XM_018062303.1,XM_018062295.1,XM_018062324.1	NC_030809.1	+	74551505	74569455	564	annot_exons
novel_circ_001281	ncbi_102171016	XM_018062273.1,XM_018062263.1,XM_018062267.1,XM_018062331.1,XM_013969934.2,XM_013969941.2,XM_013969947.2,XM_018062338.1,XM_013969945.2,XM_018062300.1,XM_018062308.1,XM_018062303.1,XM_018062295.1,XM_018062324.1	NC_030809.1	+	74551505	74573531	716	annot_exons
novel_circ_001282	ncbi_102171016	XM_018062273.1,XM_018062263.1,XM_018062267.1,XM_018062331.1,XM_013969934.2,XM_013969941.2,XM_013969947.2,XM_018062338.1,XM_013969945.2,XM_018062300.1,XM_018062308.1,XM_018062303.1,XM_018062295.1,XM_018062324.1	NC_030809.1	+	74551508	74573531	713	annot_exons
novel_circ_001283	ncbi_102171016	XM_018062273.1,XM_018062263.1,XM_018062267.1,XM_018062331.1,XM_013969934.2,XM_013969941.2,XM_013969947.2,XM_018062338.1,XM_013969945.2,XM_018062300.1,XM_018062308.1,XM_018062303.1,XM_018062295.1,XM_018062324.1	NC_030809.1	+	74556439	74573531	431	annot_exons
novel_circ_001284	ncbi_100861372	XM_018062362.1	NC_030809.1	+	74625833	74629945	426	annot_exons
novel_circ_001285	ncbi_100861372	XM_018062362.1	NC_030809.1	+	74625833	74638463	868	annot_exons
novel_circ_001286	ncbi_102169632	XM_018062396.1	NC_030809.1	+	76100045	76113775	354	annot_exons
novel_circ_001287	ncbi_102169632	XM_018062396.1	NC_030809.1	+	76256576	76261478	234	annot_exons
novel_circ_001288	ncbi_102168587	XM_018062423.1,XM_018062440.1,XM_018062415.1,XM_018062431.1,XM_018062447.1,XM_018062452.1	NC_030809.1	+	77638060	77638979	920	intronic
novel_circ_001289	ncbi_102172303	XM_018062463.1	NC_030809.1	-	79701602	79714413	789	annot_exons
novel_circ_001290	ncbi_102172303	XM_018062463.1	NC_030809.1	-	79701602	79735875	989	annot_exons
novel_circ_001291	ncbi_102172303	XM_018062463.1	NC_030809.1	-	80210245	80210939	410	annot_exons
novel_circ_001292	ncbi_102172303	XM_018062463.1	NC_030809.1	-	80604778	80656826	670	annot_exons
novel_circ_001293	ncbi_102191655	XM_005676180.3,XM_013969899.2	NC_030809.1	+	82502928	82511665	1883	exon_intron
novel_circ_001294	ncbi_102191381	XM_005676179.3	NC_030809.1	+	83017911	83077893	352	annot_exons
novel_circ_001295	ncbi_102190740	XM_018062499.1,XM_018062503.1,XM_018062522.1,XM_018062508.1,XM_005676178.3,XM_013969881.2	NC_030809.1	-	83538545	83543943	308	annot_exons
novel_circ_001296	ncbi_102190740	XM_018062499.1,XM_018062503.1,XM_018062522.1,XM_018062508.1,XM_005676178.3,XM_013969881.2	NC_030809.1	-	83772448	83776479	342	annot_exons
novel_circ_001297	ncbi_102190740	XM_018062499.1,XM_018062503.1,XM_018062522.1,XM_018062508.1,XM_005676178.3,XM_013969881.2	NC_030809.1	-	83772448	83852788	546	annot_exons
novel_circ_001298	ncbi_102190740	XM_018062499.1,XM_018062503.1,XM_018062522.1,XM_018062508.1,XM_005676178.3,XM_013969881.2	NC_030809.1	-	83787659	83787970	312	intronic
novel_circ_001299	ncbi_102190740	XM_018062499.1,XM_018062503.1,XM_018062522.1,XM_018062508.1,XM_005676178.3,XM_013969881.2	NC_030809.1	-	83852585	83885082	337	annot_exons
novel_circ_001300	ncbi_102190273	XM_018062536.1,XM_018062545.1,XM_018062548.1,XM_018062541.1,XM_018062559.1,XM_018062553.1	NC_030809.1	+	84132850	84133244	395	antisense
novel_circ_001301	ncbi_102190273	XM_018062536.1,XM_018062545.1,XM_018062548.1,XM_018062541.1,XM_018062559.1,XM_018062553.1	NC_030809.1	+	84157621	84158522	902	antisense
novel_circ_001302	NA	-	NC_030809.1	+	84189865	84193077	3213	intergenic
novel_circ_001303	NA	-	NC_030809.1	+	84189865	84283664	93800	intergenic
novel_circ_001304	ncbi_100860918	XM_005676173.3	NC_030809.1	+	88002530	88009327	473	annot_exons
novel_circ_001305	ncbi_100860918	XM_005676173.3	NC_030809.1	+	88002530	88032152	1161	annot_exons
novel_circ_001306	ncbi_100860918	XM_005676173.3	NC_030809.1	+	88008876	88009327	265	annot_exons
novel_circ_001307	ncbi_102189526	XM_018062594.1,XM_018062578.1,XM_005676172.3,XM_018062602.1,XM_018062609.1	NC_030809.1	+	88044127	88084407	40281	antisense
novel_circ_001308	ncbi_102189526	XM_018062594.1,XM_018062578.1,XM_005676172.3,XM_018062602.1,XM_018062609.1	NC_030809.1	-	88053439	88062736	261	annot_exons
novel_circ_001309	ncbi_102189526	XM_018062594.1,XM_018062578.1,XM_005676172.3,XM_018062602.1,XM_018062609.1	NC_030809.1	-	88069159	88091767	625	annot_exons
novel_circ_001310	NA	-	NC_030809.1	+	88146256	88146502	247	intergenic
novel_circ_001311	NA	-	NC_030809.1	+	88183165	88183645	481	intergenic
novel_circ_001312	ncbi_102189076	XM_013969841.2,XM_018062636.1	NC_030809.1	+	88521658	88530017	2444	annot_exons
novel_circ_001313	ncbi_102189076	XM_013969841.2,XM_018062636.1	NC_030809.1	+	88521658	88550725	2594	annot_exons
novel_circ_001314	NA	-	NC_030809.1	+	88564697	88610959	46263	intergenic
novel_circ_001315	ncbi_102188807	XM_005676169.2,XM_013969839.2	NC_030809.1	+	88758999	88799374	513	annot_exons
novel_circ_001316	ncbi_102188807	XM_005676169.2,XM_013969839.2	NC_030809.1	+	88799168	88806516	356	annot_exons
novel_circ_001317	ncbi_102188807	XM_005676169.2,XM_013969839.2	NC_030809.1	+	88816455	88828127	627	annot_exons
novel_circ_001318	ncbi_100860757	XM_013967881.2,NM_001285614.1	NC_030809.1	-	89704440	89704691	252	one_exon
novel_circ_001319	ncbi_102184384	XM_005676155.3,XM_018062781.1,XM_018062774.1,XM_018062763.1,XM_018062770.1	NC_030809.1	-	91364729	91371008	553	annot_exons
novel_circ_001320	ncbi_102184100	XM_005676153.3	NC_030809.1	-	91455855	91456023	169	antisense
novel_circ_001321	ncbi_102183645	XM_018062815.1,XM_018062824.1,XM_005676151.3,XM_018062838.1,XM_018062832.1	NC_030809.1	+	91490636	91507639	1088	annot_exons
novel_circ_001322	ncbi_102183645	XM_018062815.1,XM_018062824.1,XM_005676151.3,XM_018062838.1,XM_018062832.1	NC_030809.1	+	91496865	91507639	689	annot_exons
novel_circ_001323	ncbi_102183645	XM_018062815.1,XM_018062824.1,XM_005676151.3,XM_018062838.1,XM_018062832.1	NC_030809.1	+	91507525	91516356	1161	annot_exons
novel_circ_001324	ncbi_102183645	XM_018062815.1,XM_018062824.1,XM_005676151.3,XM_018062838.1,XM_018062832.1	NC_030809.1	+	91514007	91516356	513	annot_exons
novel_circ_001325	ncbi_102183645	XM_018062815.1,XM_018062824.1,XM_005676151.3,XM_018062838.1,XM_018062832.1	NC_030809.1	-	91546925	91551033	4109	antisense
novel_circ_001326	ncbi_102183645	XM_018062815.1,XM_018062824.1,XM_005676151.3,XM_018062838.1,XM_018062832.1	NC_030809.1	-	91547059	91547236	178	antisense
novel_circ_001327	NA	-	NC_030809.1	-	91764807	91764956	150	intergenic
novel_circ_001328	ncbi_100861140	XM_018063008.1	NC_030809.1	-	91802615	91807779	2552	annot_exons
novel_circ_001329	ncbi_102178775	XM_018063083.1,XM_005676127.3	NC_030809.1	-	92139670	92142664	320	annot_exons
novel_circ_001330	ncbi_102178775	XM_018063083.1,XM_005676127.3	NC_030809.1	-	92139670	92142668	324	annot_exons
novel_circ_001331	ncbi_102178775	XM_018063083.1,XM_005676127.3	NC_030809.1	-	92148816	92151223	266	annot_exons
novel_circ_001332	ncbi_102178775	XM_018063083.1,XM_005676127.3	NC_030809.1	-	92159817	92165129	664	annot_exons
novel_circ_001333	ncbi_102170642	XM_018063094.1,XM_018063103.1,XM_018063118.1,XM_018063112.1	NC_030809.1	-	92318088	92380681	62594	antisense
novel_circ_001334	ncbi_102170642	XM_018063094.1,XM_018063103.1,XM_018063118.1,XM_018063112.1	NC_030809.1	+	92505456	92553752	479	annot_exons
novel_circ_001335	ncbi_102170642	XM_018063094.1,XM_018063103.1,XM_018063118.1,XM_018063112.1	NC_030809.1	+	92534724	92553752	395	annot_exons
novel_circ_001336	ncbi_102170642	XM_018063094.1,XM_018063103.1,XM_018063118.1,XM_018063112.1	NC_030809.1	+	92534724	92579616	675	annot_exons
novel_circ_001337	ncbi_102170642	XM_018063094.1,XM_018063103.1,XM_018063118.1,XM_018063112.1	NC_030809.1	+	92540511	92553752	314	annot_exons
novel_circ_001338	ncbi_102170642	XM_018063094.1,XM_018063103.1,XM_018063118.1,XM_018063112.1	NC_030809.1	+	92550582	92553752	237	annot_exons
novel_circ_001339	ncbi_102170642	XM_018063094.1,XM_018063103.1,XM_018063118.1,XM_018063112.1	NC_030809.1	+	92553600	92579616	433	annot_exons
novel_circ_001340	ncbi_102170642	XM_018063094.1,XM_018063103.1,XM_018063118.1,XM_018063112.1	NC_030809.1	+	92573569	92579616	280	annot_exons
novel_circ_001341	ncbi_102177938	XM_018063141.1,XM_018063139.1,XM_013969677.2,XM_018063148.1,XM_018063140.1,XM_018063152.1	NC_030809.1	-	92653467	92653760	294	intronic
novel_circ_001342	ncbi_102177938	XM_018063141.1,XM_018063139.1,XM_013969677.2,XM_018063148.1,XM_018063140.1,XM_018063152.1	NC_030809.1	-	92657940	92667774	1305	annot_exons
novel_circ_001343	ncbi_102170367	XM_018063157.1,XM_018063156.1	NC_030809.1	-	92718826	92742979	24154	antisense
novel_circ_001344	ncbi_102177384	XM_005676121.3,XM_018063172.1	NC_030809.1	+	94246359	94296462	845	annot_exons
novel_circ_001345	ncbi_102177384	XM_005676121.3,XM_018063172.1	NC_030809.1	+	94250749	94267566	289	annot_exons
novel_circ_001346	ncbi_102177384	XM_005676121.3,XM_018063172.1	NC_030809.1	+	94267449	94296462	299	annot_exons
novel_circ_001347	ncbi_102176650	XM_005676119.3,XM_005676120.3	NC_030809.1	+	94817113	94913884	96772	exon_intron
novel_circ_001348	ncbi_102169808	XM_018063204.1,XM_018063219.1,XM_018063212.1,XM_018063207.1,XM_018063224.1	NC_030809.1	-	96247129	96248695	1567	exon_intron
novel_circ_001349	ncbi_102169808	XM_018063204.1,XM_018063219.1,XM_018063212.1,XM_018063207.1,XM_018063224.1	NC_030809.1	-	96248658	96248866	209	one_exon
novel_circ_001350	ncbi_102176370	XM_018063241.1,XM_018063247.1	NC_030809.1	+	96469272	96477134	504	annot_exons
novel_circ_001351	ncbi_102176370	XM_018063241.1,XM_018063247.1	NC_030809.1	+	96476941	96488553	796	annot_exons
novel_circ_001352	ncbi_102174882	XM_005676114.3	NC_030809.1	-	97347892	97358965	812	annot_exons
novel_circ_001353	ncbi_100860926	XM_005676108.3,XM_005676107.3	NC_030809.1	-	97594098	97598421	302	annot_exons
novel_circ_001354	ncbi_102172301	XM_018063318.1,XM_018063302.1,XM_018063284.1,XM_018063329.1,XM_018063335.1,XM_018063290.1,XM_018063308.1,XM_018063322.1,XM_005676100.3,XM_013969577.2,XM_018063350.1,XM_018063358.1,XM_013969599.2,XM_013969608.2,XM_013969614.2	NC_030809.1	+	98366058	98428390	347	annot_exons
novel_circ_001355	ncbi_102172301	XM_018063318.1,XM_018063302.1,XM_018063284.1,XM_018063329.1,XM_018063335.1,XM_018063290.1,XM_018063308.1,XM_018063322.1,XM_005676100.3,XM_013969577.2,XM_018063350.1,XM_018063358.1,XM_013969599.2,XM_013969608.2,XM_013969614.2	NC_030809.1	+	98486205	98508435	1632	annot_exons
novel_circ_001356	ncbi_102172301	XM_018063318.1,XM_018063302.1,XM_018063284.1,XM_018063329.1,XM_018063335.1,XM_018063290.1,XM_018063308.1,XM_018063322.1,XM_005676100.3,XM_013969577.2,XM_018063350.1,XM_018063358.1,XM_013969599.2,XM_013969608.2,XM_013969614.2	NC_030809.1	+	98498228	98508435	756	annot_exons
novel_circ_001357	ncbi_102172301	XM_018063318.1,XM_018063302.1,XM_018063284.1,XM_018063329.1,XM_018063335.1,XM_018063290.1,XM_018063308.1,XM_018063322.1,XM_005676100.3,XM_013969577.2,XM_018063350.1,XM_018063358.1,XM_013969599.2,XM_013969608.2,XM_013969614.2	NC_030809.1	+	98506974	98508435	347	annot_exons
novel_circ_001358	ncbi_102172301	XM_018063318.1,XM_018063302.1,XM_018063284.1,XM_018063329.1,XM_018063335.1,XM_018063290.1,XM_018063308.1,XM_018063322.1,XM_005676100.3,XM_013969577.2,XM_018063350.1,XM_018063358.1,XM_013969599.2,XM_013969608.2,XM_013969614.2	NC_030809.1	-	98552791	98553121	331	antisense
novel_circ_001359	ncbi_102171554	XM_018063379.1,XM_018063386.1,XM_018063384.1,XM_018063391.1,XM_018063393.1	NC_030809.1	+	98953386	98971398	423	annot_exons
novel_circ_001360	ncbi_102170919	XM_005676096.3,XM_005676094.3,XM_018063420.1,XM_013969561.2	NC_030809.1	-	99086795	99116956	906	annot_exons
novel_circ_001361	ncbi_102170919	XM_005676096.3,XM_005676094.3,XM_018063420.1,XM_013969561.2	NC_030809.1	-	99101448	99105849	187	annot_exons
novel_circ_001362	ncbi_102191743	XM_005676091.3,XM_018063517.1,XM_005676089.3,XM_018063465.1,XM_018063482.1,XM_018063509.1,XM_018063453.1,XM_018063522.1,XM_018063500.1,XM_018063458.1,XM_018063447.1,XM_018063473.1,XM_018063442.1,XM_018063485.1,XM_018063494.1	NC_030809.1	-	99153642	99207329	2759	annot_exons
novel_circ_001363	ncbi_102191743	XM_005676091.3,XM_018063517.1,XM_005676089.3,XM_018063465.1,XM_018063482.1,XM_018063509.1,XM_018063453.1,XM_018063522.1,XM_018063500.1,XM_018063458.1,XM_018063447.1,XM_018063473.1,XM_018063442.1,XM_018063485.1,XM_018063494.1	NC_030809.1	-	99153747	99207329	2654	annot_exons
novel_circ_001364	ncbi_102191743	XM_005676091.3,XM_018063517.1,XM_005676089.3,XM_018063465.1,XM_018063482.1,XM_018063509.1,XM_018063453.1,XM_018063522.1,XM_018063500.1,XM_018063458.1,XM_018063447.1,XM_018063473.1,XM_018063442.1,XM_018063485.1,XM_018063494.1	NC_030809.1	-	99177058	99184204	930	annot_exons
novel_circ_001365	ncbi_102191743	XM_005676091.3,XM_018063517.1,XM_005676089.3,XM_018063465.1,XM_018063482.1,XM_018063509.1,XM_018063453.1,XM_018063522.1,XM_018063500.1,XM_018063458.1,XM_018063447.1,XM_018063473.1,XM_018063442.1,XM_018063485.1,XM_018063494.1	NC_030809.1	-	99207264	99223601	642	annot_exons
novel_circ_001366	ncbi_102191743	XM_005676091.3,XM_018063517.1,XM_005676089.3,XM_018063465.1,XM_018063482.1,XM_018063509.1,XM_018063453.1,XM_018063522.1,XM_018063500.1,XM_018063458.1,XM_018063447.1,XM_018063473.1,XM_018063442.1,XM_018063485.1,XM_018063494.1	NC_030809.1	-	99211170	99223601	498	annot_exons
novel_circ_001367	ncbi_102191743	XM_005676091.3,XM_018063517.1,XM_005676089.3,XM_018063465.1,XM_018063482.1,XM_018063509.1,XM_018063453.1,XM_018063522.1,XM_018063500.1,XM_018063458.1,XM_018063447.1,XM_018063473.1,XM_018063442.1,XM_018063485.1,XM_018063494.1	NC_030809.1	-	99217149	99223601	366	annot_exons
novel_circ_001368	ncbi_102191743	XM_005676091.3,XM_018063517.1,XM_005676089.3,XM_018063465.1,XM_018063482.1,XM_018063509.1,XM_018063453.1,XM_018063522.1,XM_018063500.1,XM_018063458.1,XM_018063447.1,XM_018063473.1,XM_018063442.1,XM_018063485.1,XM_018063494.1	NC_030809.1	-	99235177	99264275	2216	annot_exons
novel_circ_001369	ncbi_102191743	XM_005676091.3,XM_018063517.1,XM_005676089.3,XM_018063465.1,XM_018063482.1,XM_018063509.1,XM_018063453.1,XM_018063522.1,XM_018063500.1,XM_018063458.1,XM_018063447.1,XM_018063473.1,XM_018063442.1,XM_018063485.1,XM_018063494.1	NC_030809.1	-	99258340	99264275	551	annot_exons
novel_circ_001370	ncbi_102191743	XM_005676091.3,XM_018063517.1,XM_005676089.3,XM_018063465.1,XM_018063482.1,XM_018063509.1,XM_018063453.1,XM_018063522.1,XM_018063500.1,XM_018063458.1,XM_018063447.1,XM_018063473.1,XM_018063442.1,XM_018063485.1,XM_018063494.1	NC_030809.1	-	99258340	99286969	698	annot_exons
novel_circ_001371	ncbi_102191743	XM_005676091.3,XM_018063517.1,XM_005676089.3,XM_018063465.1,XM_018063482.1,XM_018063509.1,XM_018063453.1,XM_018063522.1,XM_018063500.1,XM_018063458.1,XM_018063447.1,XM_018063473.1,XM_018063442.1,XM_018063485.1,XM_018063494.1	NC_030809.1	-	99258340	99295485	827	annot_exons
novel_circ_001372	ncbi_102188981	XM_018063557.1,XM_013969466.2,XM_013969446.2,XM_013969465.2,XM_018063558.1,XM_018063564.1,XM_005676076.3,XM_018063568.1	NC_030809.1	+	99565713	99575010	355	annot_exons
novel_circ_001373	ncbi_102188981	XM_018063557.1,XM_013969466.2,XM_013969446.2,XM_013969465.2,XM_018063558.1,XM_018063564.1,XM_005676076.3,XM_018063568.1	NC_030809.1	+	99565713	99582314	1786	annot_exons
novel_circ_001374	ncbi_102188981	XM_018063557.1,XM_013969466.2,XM_013969446.2,XM_013969465.2,XM_018063558.1,XM_018063564.1,XM_005676076.3,XM_018063568.1	NC_030809.1	+	99574821	99582314	1621	annot_exons
novel_circ_001375	ncbi_102188981	XM_018063557.1,XM_013969466.2,XM_013969446.2,XM_013969465.2,XM_018063558.1,XM_018063564.1,XM_005676076.3,XM_018063568.1	NC_030809.1	+	99576591	99579496	1261	annot_exons
novel_circ_001376	ncbi_102168948	XM_018063553.1,XM_018063546.1,XM_018063538.1	NC_030809.1	-	99598567	99599481	915	one_exon
novel_circ_001377	ncbi_102168670	XM_018063574.1,XM_018063573.1	NC_030809.1	-	99865373	99869952	558	annot_exons
novel_circ_001378	ncbi_102185959	XM_013969371.2,XM_013969370.2,XM_005676056.3,XM_013969367.2,XM_013969369.2,XM_013969377.2	NC_030809.1	+	100962433	100984947	379	annot_exons
novel_circ_001379	ncbi_102185959	XM_013969371.2,XM_013969370.2,XM_005676056.3,XM_013969367.2,XM_013969369.2,XM_013969377.2	NC_030809.1	-	101013690	101014420	731	antisense
novel_circ_001380	ncbi_102184669	XM_005676049.3,XM_005676051.2,XM_018063730.1,XM_018063754.1,XM_018063774.1,XM_018063738.1,XM_018063767.1,XM_018063761.1	NC_030809.1	+	101557035	101573929	575	annot_exons
novel_circ_001381	ncbi_102184669	XM_005676049.3,XM_005676051.2,XM_018063730.1,XM_018063754.1,XM_018063774.1,XM_018063738.1,XM_018063767.1,XM_018063761.1	NC_030809.1	+	101655919	101658834	438	annot_exons
novel_circ_001382	ncbi_102184669	XM_005676049.3,XM_005676051.2,XM_018063730.1,XM_018063754.1,XM_018063774.1,XM_018063738.1,XM_018063767.1,XM_018063761.1	NC_030809.1	+	101669128	101677188	618	annot_exons
novel_circ_001383	ncbi_102184205	XM_005676046.3,XM_005676047.3	NC_030809.1	-	101745643	101762449	790	annot_exons
novel_circ_001384	ncbi_102183462	XM_005676043.3	NC_030809.1	-	101899429	101932878	922	annot_exons
novel_circ_001385	ncbi_102183462	XM_005676043.3	NC_030809.1	-	101912461	101932878	767	annot_exons
novel_circ_001386	ncbi_102183462	XM_005676043.3	NC_030809.1	-	101912461	101949426	1401	annot_exons
novel_circ_001387	ncbi_102183462	XM_005676043.3	NC_030809.1	-	101928210	101932878	355	annot_exons
novel_circ_001388	ncbi_102183462	XM_005676043.3	NC_030809.1	-	101939533	101949426	742	exon_intron
novel_circ_001389	ncbi_102183188	XM_018063834.1	NC_030809.1	-	102061591	102067289	310	annot_exons
novel_circ_001390	ncbi_100861137	XM_018063930.1,XM_018063892.1,XM_018063912.1,XM_018063899.1,XM_018063904.1,XM_018063920.1	NC_030809.1	-	104470711	104476606	335	annot_exons
novel_circ_001391	ncbi_100861137	XM_018063930.1,XM_018063892.1,XM_018063912.1,XM_018063899.1,XM_018063904.1,XM_018063920.1	NC_030809.1	-	104470711	104495694	492	annot_exons
novel_circ_001392	ncbi_100861137	XM_018063930.1,XM_018063892.1,XM_018063912.1,XM_018063899.1,XM_018063904.1,XM_018063920.1	NC_030809.1	-	104495538	104495694	157	one_exon
novel_circ_001393	ncbi_102191186	XM_018063956.1,XM_018063983.1,XM_018063937.1,XM_018063946.1,XM_018063973.1,XM_018063967.1,XM_018063981.1	NC_030809.1	-	104676099	104680799	441	annot_exons
novel_circ_001394	ncbi_102191186	XM_018063956.1,XM_018063983.1,XM_018063937.1,XM_018063946.1,XM_018063973.1,XM_018063967.1,XM_018063981.1	NC_030809.1	-	104706111	104715418	805	annot_exons
novel_circ_001395	ncbi_102179608	XM_005676030.3	NC_030809.1	-	105720774	105742775	1888	annot_exons
novel_circ_001396	ncbi_102179608	XM_005676030.3	NC_030809.1	-	105732978	105742775	947	annot_exons
novel_circ_001397	ncbi_102179608	XM_005676030.3	NC_030809.1	-	105735149	105735619	471	intronic
novel_circ_001398	ncbi_102179608	XM_005676030.3	NC_030809.1	-	105738204	105742775	797	annot_exons
novel_circ_001399	ncbi_102179331	XM_018064040.1,XM_018064033.1,XM_018064044.1	NC_030809.1	+	105867020	105876573	9554	antisense
novel_circ_001400	ncbi_102179331	XM_018064040.1,XM_018064033.1,XM_018064044.1	NC_030809.1	-	105890917	105893664	509	annot_exons
novel_circ_001401	ncbi_102179331	XM_018064040.1,XM_018064033.1,XM_018064044.1	NC_030809.1	-	105942744	105950884	448	annot_exons
novel_circ_001402	ncbi_102179331	XM_018064040.1,XM_018064033.1,XM_018064044.1	NC_030809.1	-	105948358	105955764	531	annot_exons
novel_circ_001403	NA	-	NC_030809.1	-	107508644	107575264	66621	intergenic
novel_circ_001404	NA	-	NC_030809.1	+	107508646	107575268	66623	intergenic
novel_circ_001405	NA	-	NC_030809.1	+	107508646	107575278	66633	intergenic
novel_circ_001406	NA	-	NC_030809.1	+	107548050	107575268	27219	intergenic
novel_circ_001407	NA	-	NC_030809.1	+	107593754	107593966	213	intergenic
novel_circ_001408	NA	-	NC_030809.1	+	107693838	107695035	1198	intergenic
novel_circ_001409	ncbi_102177200	XM_018064057.1	NC_030809.1	-	107980283	107981789	1507	antisense
novel_circ_001410	ncbi_102177200	XM_018064057.1	NC_030809.1	+	107980354	107980503	150	one_exon
novel_circ_001411	ncbi_102176738	XM_018064061.1	NC_030809.1	-	108218998	108229394	284	annot_exons
novel_circ_001412	ncbi_102176738	XM_018064061.1	NC_030809.1	-	108281691	108294044	461	annot_exons
novel_circ_001413	ncbi_102176738	XM_018064061.1	NC_030809.1	-	108321299	108326021	307	annot_exons
novel_circ_001414	ncbi_102176466	XM_018064064.1,XM_018064070.1,XM_005676017.3	NC_030809.1	+	108846378	108872448	380	annot_exons
novel_circ_001415	ncbi_102175624	XM_005676014.3,XM_005676013.3,XM_005676015.3	NC_030809.1	+	109001031	109004540	334	annot_exons
novel_circ_001416	ncbi_102172945	XM_005676003.3,XM_005676002.3,XM_013969089.2,XM_013969092.2	NC_030809.1	-	109577176	109578974	602	annot_exons
novel_circ_001417	ncbi_102172945	XM_005676003.3,XM_005676002.3,XM_013969089.2,XM_013969092.2	NC_030809.1	-	109583524	109588707	768	annot_exons
novel_circ_001418	ncbi_102172945	XM_005676003.3,XM_005676002.3,XM_013969089.2,XM_013969092.2	NC_030809.1	-	109583524	109595140	837	annot_exons
novel_circ_001419	ncbi_102172945	XM_005676003.3,XM_005676002.3,XM_013969089.2,XM_013969092.2	NC_030809.1	-	109583524	109597326	1358	annot_exons
novel_circ_001420	ncbi_102172945	XM_005676003.3,XM_005676002.3,XM_013969089.2,XM_013969092.2	NC_030809.1	-	109586201	109595140	594	annot_exons
novel_circ_001421	ncbi_102169914	XM_018064349.1,XM_018064344.1,XM_013969002.2	NC_030809.1	-	109722698	109723127	430	antisense
novel_circ_001422	ncbi_102168494	XM_013968944.2,XM_013968948.2,XM_013968965.2,XM_013968950.2,XM_013968955.2,XM_013968956.2	NC_030809.1	+	109818344	109821577	299	annot_exons
novel_circ_001423	ncbi_102168494	XM_013968944.2,XM_013968948.2,XM_013968965.2,XM_013968950.2,XM_013968955.2,XM_013968956.2	NC_030809.1	+	109818344	109827943	493	annot_exons
novel_circ_001424	ncbi_102168494	XM_013968944.2,XM_013968948.2,XM_013968965.2,XM_013968950.2,XM_013968955.2,XM_013968956.2	NC_030809.1	+	109818344	109855878	1234	annot_exons
novel_circ_001425	ncbi_102168494	XM_013968944.2,XM_013968948.2,XM_013968965.2,XM_013968950.2,XM_013968955.2,XM_013968956.2	NC_030809.1	+	109835047	109835349	303	intronic
novel_circ_001426	ncbi_102168494	XM_013968944.2,XM_013968948.2,XM_013968965.2,XM_013968950.2,XM_013968955.2,XM_013968956.2	NC_030809.1	+	109840554	109847546	427	annot_exons
novel_circ_001427	ncbi_102168494	XM_013968944.2,XM_013968948.2,XM_013968965.2,XM_013968950.2,XM_013968955.2,XM_013968956.2	NC_030809.1	+	109846000	109847546	360	annot_exons
novel_circ_001428	ncbi_102168494	XM_013968944.2,XM_013968948.2,XM_013968965.2,XM_013968950.2,XM_013968955.2,XM_013968956.2	NC_030809.1	+	109862212	109875714	884	annot_exons
novel_circ_001429	ncbi_102168494	XM_013968944.2,XM_013968948.2,XM_013968965.2,XM_013968950.2,XM_013968955.2,XM_013968956.2	NC_030809.1	+	109867278	109873663	544	annot_exons
novel_circ_001430	ncbi_102168494	XM_013968944.2,XM_013968948.2,XM_013968965.2,XM_013968950.2,XM_013968955.2,XM_013968956.2	NC_030809.1	+	109875618	109887803	518	annot_exons
novel_circ_001431	ncbi_102168494	XM_013968944.2,XM_013968948.2,XM_013968965.2,XM_013968950.2,XM_013968955.2,XM_013968956.2	NC_030809.1	+	109951565	109962564	335	annot_exons
novel_circ_001432	ncbi_102189909	XM_018064515.1,XM_018064521.1,XM_018064534.1,XM_018064529.1	NC_030809.1	-	110849522	110850138	617	one_exon
novel_circ_001433	ncbi_102189909	XM_018064515.1,XM_018064521.1,XM_018064534.1,XM_018064529.1	NC_030809.1	-	110859417	110866358	668	annot_exons
novel_circ_001434	ncbi_102189909	XM_018064515.1,XM_018064521.1,XM_018064534.1,XM_018064529.1	NC_030809.1	-	110859417	110899831	1172	annot_exons
novel_circ_001435	ncbi_102189909	XM_018064515.1,XM_018064521.1,XM_018064534.1,XM_018064529.1	NC_030809.1	-	110859417	110909203	1498	annot_exons
novel_circ_001436	ncbi_102189909	XM_018064515.1,XM_018064521.1,XM_018064534.1,XM_018064529.1	NC_030809.1	-	110878401	110895955	256	annot_exons
novel_circ_001437	ncbi_102189909	XM_018064515.1,XM_018064521.1,XM_018064534.1,XM_018064529.1	NC_030809.1	-	110895767	110899831	437	annot_exons
novel_circ_001438	ncbi_102189909	XM_018064515.1,XM_018064521.1,XM_018064534.1,XM_018064529.1	NC_030809.1	-	110895767	110909203	763	annot_exons
novel_circ_001439	NA	-	NC_030809.1	-	111089312	111114350	25039	intergenic
novel_circ_001440	ncbi_102189631	XM_005675973.2,XM_018064542.1	NC_030809.1	-	111198838	111200551	421	annot_exons
novel_circ_001441	ncbi_102189250	XM_018064557.1,XM_018064552.1	NC_030809.1	+	111271341	111277704	411	annot_exons
novel_circ_001442	ncbi_102189250	XM_018064557.1,XM_018064552.1	NC_030809.1	+	111276739	111290125	770	annot_exons
novel_circ_001443	ncbi_102189250	XM_018064557.1,XM_018064552.1	NC_030809.1	+	111278941	111286427	444	annot_exons
novel_circ_001444	ncbi_102189250	XM_018064557.1,XM_018064552.1	NC_030809.1	+	111290016	111295134	534	annot_exons
novel_circ_001445	ncbi_100861136	XM_018064564.1	NC_030809.1	+	111362628	111362836	209	one_exon
novel_circ_001446	ncbi_100861136	XM_018064564.1	NC_030809.1	+	111362628	111377034	661	annot_exons
novel_circ_001447	ncbi_100861136	XM_018064564.1	NC_030809.1	+	111377092	111377464	373	one_exon
novel_circ_001448	ncbi_100861136	XM_018064564.1	NC_030809.1	+	111377428	111379677	2250	one_exon
novel_circ_001449	ncbi_102187993	XM_013968871.2,XM_005675969.3,XM_013968891.2,XM_005675970.3,XM_005675967.3,XM_005675966.3,XM_005675968.3	NC_030809.1	+	111491687	111514582	1292	annot_exons
novel_circ_001450	ncbi_100861370	XM_005675964.2	NC_030809.1	+	111711177	111722435	783	annot_exons
novel_circ_001451	ncbi_102186530	XM_018064673.1,XM_018064676.1	NC_030809.1	+	112151753	112174162	7909	exon_intron
novel_circ_001452	ncbi_102186530	XM_018064673.1,XM_018064676.1	NC_030809.1	+	112157135	112176967	1467	annot_exons
novel_circ_001453	ncbi_102186530	XM_018064673.1,XM_018064676.1	NC_030809.1	-	112162294	112198683	36390	antisense
novel_circ_001454	ncbi_102186530	XM_018064673.1,XM_018064676.1	NC_030809.1	+	112169304	112176967	466	annot_exons
novel_circ_001455	ncbi_102186530	XM_018064673.1,XM_018064676.1	NC_030809.1	+	112176490	112176967	305	annot_exons
novel_circ_001456	ncbi_102186530	XM_018064673.1,XM_018064676.1	NC_030809.1	+	112179332	112182069	825	annot_exons
novel_circ_001457	ncbi_102184383	XM_018064697.1,XM_018064706.1,XM_013968813.2,XM_005675953.3,XM_005675955.3	NC_030809.1	+	112416843	112419930	232	annot_exons
novel_circ_001458	ncbi_102184383	XM_018064697.1,XM_018064706.1,XM_013968813.2,XM_005675953.3,XM_005675955.3	NC_030809.1	+	112592665	112598936	467	annot_exons
novel_circ_001459	ncbi_102184383	XM_018064697.1,XM_018064706.1,XM_013968813.2,XM_005675953.3,XM_005675955.3	NC_030809.1	+	112616715	112629821	575	annot_exons
novel_circ_001460	NA	-	NC_030809.1	-	113425919	113426607	689	intergenic
novel_circ_001461	ncbi_102187900	XM_018064790.1,XM_018064800.1,XM_018064805.1	NC_030809.1	-	113462766	113463239	474	one_exon
novel_circ_001462	ncbi_102187900	XM_018064790.1,XM_018064800.1,XM_018064805.1	NC_030809.1	+	113462972	113463253	282	antisense
novel_circ_001463	ncbi_102187900	XM_018064790.1,XM_018064800.1,XM_018064805.1	NC_030809.1	-	113463330	113471864	483	annot_exons
novel_circ_001464	ncbi_102187900	XM_018064790.1,XM_018064800.1,XM_018064805.1	NC_030809.1	-	113466271	113471864	390	annot_exons
novel_circ_001465	ncbi_102187900	XM_018064790.1,XM_018064800.1,XM_018064805.1	NC_030809.1	+	113486559	113509225	22667	antisense
novel_circ_001466	ncbi_102187900	XM_018064790.1,XM_018064800.1,XM_018064805.1	NC_030809.1	-	113507839	113509198	1360	one_exon
novel_circ_001467	ncbi_102183370	XM_018064821.1	NC_030809.1	-	113625719	113628785	361	annot_exons
novel_circ_001468	ncbi_102183370	XM_018064821.1	NC_030809.1	-	113667714	113690626	355	annot_exons
novel_circ_001469	ncbi_102183370	XM_018064821.1	NC_030809.1	-	113760224	113785841	373	annot_exons
novel_circ_001470	ncbi_106501758	XM_018064887.1,XM_018064892.1	NC_030809.1	-	114061215	114068133	313	annot_exons
novel_circ_001471	ncbi_102179607	XM_005675934.3,XM_005675935.3	NC_030809.1	-	115322592	115373870	697	annot_exons
novel_circ_001472	ncbi_102178218	XM_005675928.3,XM_018065040.1,XM_018065046.1	NC_030809.1	-	115745941	115755601	9661	antisense
novel_circ_001473	ncbi_102178218	XM_005675928.3,XM_018065040.1,XM_018065046.1	NC_030809.1	+	115745941	115755601	301	annot_exons
novel_circ_001474	NA	-	NC_030809.1	+	116114976	116120861	5886	intergenic
novel_circ_001475	ncbi_102177568	XM_018065061.1,XM_018065057.1,XM_018065077.1,XM_018065069.1	NC_030809.1	-	116652210	116652405	196	antisense
novel_circ_001476	ncbi_102176465	XM_018065051.1	NC_030809.1	+	116862654	116879351	610	annot_exons
novel_circ_001477	ncbi_102176465	XM_018065051.1	NC_030809.1	+	116876434	116902609	596	annot_exons
novel_circ_001478	ncbi_102176465	XM_018065051.1	NC_030809.1	+	116879271	116889382	207	annot_exons
novel_circ_001479	ncbi_102176465	XM_018065051.1	NC_030809.1	+	116879271	116902609	444	annot_exons
novel_circ_001480	ncbi_102176465	XM_018065051.1	NC_030809.1	+	116889257	116902609	363	annot_exons
novel_circ_001481	ncbi_102184010	XM_018065109.1,XM_018065116.1	NC_030809.1	+	117550404	117559819	1139	annot_exons
novel_circ_001482	NA	-	NC_030809.1	+	117564850	117565318	469	intergenic
novel_circ_001483	ncbi_102174515	XM_018065172.1,XM_005675913.3,XM_018065177.1,XM_018065183.1	NC_030809.1	-	117868003	117876376	999	annot_exons
novel_circ_001484	ncbi_102173508	XM_018065208.1	NC_030809.1	+	117908865	117918584	575	annot_exons
novel_circ_001485	NA	-	NC_030809.1	+	117928557	117933342	4786	intergenic
novel_circ_001486	ncbi_102172944	XM_005675907.3	NC_030809.1	-	118339875	118340743	306	annot_exons
novel_circ_001487	ncbi_102172944	XM_005675907.3	NC_030809.1	-	118431319	118432757	1439	intronic
novel_circ_001488	ncbi_102172670	XM_018065247.1,XM_018065252.1	NC_030809.1	+	118566537	118567625	1089	antisense
novel_circ_001489	ncbi_102172670	XM_018065247.1,XM_018065252.1	NC_030809.1	-	118602378	118611741	480	annot_exons
novel_circ_001490	ncbi_102172670	XM_018065247.1,XM_018065252.1	NC_030809.1	-	118602378	118633721	685	annot_exons
novel_circ_001491	ncbi_102172670	XM_018065247.1,XM_018065252.1	NC_030809.1	-	118629711	118633721	205	annot_exons
novel_circ_001492	ncbi_102172670	XM_018065247.1,XM_018065252.1	NC_030809.1	-	118629711	118649784	406	annot_exons
novel_circ_001493	ncbi_102172670	XM_018065247.1,XM_018065252.1	NC_030809.1	-	118646360	118649784	201	annot_exons
novel_circ_001494	ncbi_102172670	XM_018065247.1,XM_018065252.1	NC_030809.1	+	118696653	118697862	1210	antisense
novel_circ_001495	ncbi_102171197	XM_018065263.1,XM_018065260.1,XM_018065272.1	NC_030809.1	-	118878574	118878752	179	one_exon
novel_circ_001496	ncbi_102171197	XM_018065263.1,XM_018065260.1,XM_018065272.1	NC_030809.1	-	118878574	118880012	425	annot_exons
novel_circ_001497	ncbi_102170739	XM_005675898.2,XM_005675899.3	NC_030809.1	-	119454057	119469958	1006	annot_exons
novel_circ_001498	ncbi_102170739	XM_005675898.2,XM_005675899.3	NC_030809.1	-	119463730	119469958	758	annot_exons
novel_circ_001499	ncbi_102170739	XM_005675898.2,XM_005675899.3	NC_030809.1	-	119466474	119469958	352	annot_exons
novel_circ_001500	ncbi_102183190	XM_013968519.2	NC_030809.1	+	121207141	121254347	1319	annot_exons
novel_circ_001501	ncbi_102183190	XM_013968519.2	NC_030809.1	+	121212428	121222430	499	annot_exons
novel_circ_001502	ncbi_102183190	XM_013968519.2	NC_030809.1	+	121212428	121228199	654	annot_exons
novel_circ_001503	ncbi_102183190	XM_013968519.2	NC_030809.1	+	121212428	121240087	804	annot_exons
novel_circ_001504	ncbi_102183190	XM_013968519.2	NC_030809.1	+	121212428	121242081	881	annot_exons
novel_circ_001505	ncbi_102183190	XM_013968519.2	NC_030809.1	+	121212428	121259511	1389	annot_exons
novel_circ_001506	ncbi_102183190	XM_013968519.2	NC_030809.1	+	121219892	121222430	387	annot_exons
novel_circ_001507	ncbi_102183190	XM_013968519.2	NC_030809.1	+	121239938	121242081	227	annot_exons
novel_circ_001508	ncbi_102183190	XM_013968519.2	NC_030809.1	-	121269950	121270195	246	antisense
novel_circ_001509	ncbi_102168493	XM_018065361.1,XM_018065378.1,XM_018065369.1	NC_030809.1	+	121669922	121671163	1242	intronic
novel_circ_001510	ncbi_102168493	XM_018065361.1,XM_018065378.1,XM_018065369.1	NC_030809.1	+	121677739	121678413	279	annot_exons
novel_circ_001511	ncbi_102190998	XM_005675891.3,XM_013968481.2,XM_013968476.2,XM_013968472.2	NC_030809.1	-	121938404	121964806	698	annot_exons
novel_circ_001512	ncbi_102190998	XM_005675891.3,XM_013968481.2,XM_013968476.2,XM_013968472.2	NC_030809.1	-	121938404	121971976	799	annot_exons
novel_circ_001513	ncbi_102190998	XM_005675891.3,XM_013968481.2,XM_013968476.2,XM_013968472.2	NC_030809.1	-	122158916	122187049	28134	intronic
novel_circ_001514	ncbi_102182076	XM_018065461.1,XM_018065462.1	NC_030809.1	-	122727552	122736197	352	annot_exons
novel_circ_001515	ncbi_102182076	XM_018065461.1,XM_018065462.1	NC_030809.1	-	122749251	122750114	448	annot_exons
novel_circ_001516	ncbi_102182076	XM_018065461.1,XM_018065462.1	NC_030809.1	-	122753077	122754627	392	annot_exons
novel_circ_001517	ncbi_102182076	XM_018065461.1,XM_018065462.1	NC_030809.1	-	122760198	122771046	420	annot_exons
novel_circ_001518	ncbi_102182076	XM_018065461.1,XM_018065462.1	NC_030809.1	-	122769276	122775733	478	annot_exons
novel_circ_001519	ncbi_102182076	XM_018065461.1,XM_018065462.1	NC_030809.1	-	122774592	122778555	394	annot_exons
novel_circ_001520	ncbi_102182076	XM_018065461.1,XM_018065462.1	NC_030809.1	-	122785552	122786505	187	annot_exons
novel_circ_001521	ncbi_102189169	XM_005675883.3	NC_030809.1	+	122905686	122908161	299	annot_exons
novel_circ_001522	ncbi_102189169	XM_005675883.3	NC_030809.1	+	122905686	122911760	360	annot_exons
novel_circ_001523	ncbi_102189169	XM_005675883.3	NC_030809.1	-	122915902	122918088	2187	antisense
novel_circ_001524	ncbi_102189169	XM_005675883.3	NC_030809.1	+	122925356	122932467	667	annot_exons
novel_circ_001525	ncbi_102189169	XM_005675883.3	NC_030809.1	+	122928210	122932467	525	annot_exons
novel_circ_001526	ncbi_102187813	XM_018054400.1,NM_001314184.1	NC_030809.1	-	126724988	126725281	294	antisense
novel_circ_001527	ncbi_102187813	XM_018054400.1,NM_001314184.1	NC_030809.1	+	126782200	126793052	698	annot_exons
novel_circ_001528	ncbi_102187813	XM_018054400.1,NM_001314184.1	NC_030809.1	+	126784953	126793052	506	annot_exons
novel_circ_001529	ncbi_102187813	XM_018054400.1,NM_001314184.1	NC_030809.1	+	126802393	126805490	540	annot_exons
novel_circ_001530	ncbi_102187813	XM_018054400.1,NM_001314184.1	NC_030809.1	-	126815455	126816055	601	antisense
novel_circ_001531	ncbi_102186529	XM_018065470.1	NC_030809.1	+	126900149	126902017	1616	annot_exons
novel_circ_001532	ncbi_102186529	XM_018065470.1	NC_030809.1	-	126902248	126904723	2476	antisense
novel_circ_001533	ncbi_100861156	XM_005675875.3,XM_005675874.3,XM_005675873.3	NC_030809.1	-	127420092	127427210	409	annot_exons
novel_circ_001534	ncbi_100861156	XM_005675875.3,XM_005675874.3,XM_005675873.3	NC_030809.1	-	127450261	127457033	544	annot_exons
novel_circ_001535	ncbi_102184848	XM_018065482.1,XM_018065486.1,XM_018065478.1,XM_005675870.3	NC_030809.1	+	128494358	128583385	317	annot_exons
novel_circ_001536	ncbi_102184848	XM_018065482.1,XM_018065486.1,XM_018065478.1,XM_005675870.3	NC_030809.1	+	128627979	128657750	519	annot_exons
novel_circ_001537	ncbi_102184848	XM_018065482.1,XM_018065486.1,XM_018065478.1,XM_005675870.3	NC_030809.1	-	128692784	128693090	307	antisense
novel_circ_001538	ncbi_100860938	XM_005675869.3	NC_030809.1	+	129121907	129150613	4417	annot_exons
novel_circ_001539	ncbi_100860938	XM_005675869.3	NC_030809.1	-	129130261	129131533	1273	antisense
novel_circ_001540	ncbi_100860938	XM_005675869.3	NC_030809.1	+	129130261	129131533	160	annot_exons
novel_circ_001541	ncbi_100860938	XM_005675869.3	NC_030809.1	+	129137193	129139575	315	annot_exons
novel_circ_001542	ncbi_100860938	XM_005675869.3	NC_030809.1	+	129148816	129148977	162	one_exon
novel_circ_001543	ncbi_100860938	XM_005675869.3	NC_030809.1	-	129148872	129150551	1680	antisense
novel_circ_001544	ncbi_100860938	XM_005675869.3	NC_030809.1	-	129150487	129150724	238	antisense
novel_circ_001545	ncbi_100860938	XM_005675869.3	NC_030809.1	-	129150526	129150738	213	antisense
novel_circ_001546	ncbi_102183732	XM_005675868.3	NC_030809.1	+	129169397	129169608	212	antisense
novel_circ_001547	ncbi_102183732	XM_005675868.3	NC_030809.1	-	129169402	129169632	231	one_exon
novel_circ_001548	ncbi_102183732	XM_005675868.3	NC_030809.1	-	129244400	129316399	475	annot_exons
novel_circ_001549	ncbi_102182735	XM_018065506.1	NC_030809.1	+	129559391	129572130	740	annot_exons
novel_circ_001550	ncbi_102182735	XM_018065506.1	NC_030809.1	+	129566868	129575443	939	annot_exons
novel_circ_001551	ncbi_102181166	XM_005675860.2,XM_013967766.2	NC_030809.1	+	129953155	129971710	438	annot_exons
novel_circ_001552	ncbi_102181166	XM_005675860.2,XM_013967766.2	NC_030809.1	+	129953155	130000969	602	annot_exons
novel_circ_001553	ncbi_102181166	XM_005675860.2,XM_013967766.2	NC_030809.1	+	129953155	130029110	719	annot_exons
novel_circ_001554	ncbi_102181166	XM_005675860.2,XM_013967766.2	NC_030809.1	+	130033433	130034669	1034	annot_exons
novel_circ_001555	ncbi_102181166	XM_005675860.2,XM_013967766.2	NC_030809.1	+	130046115	130055571	885	annot_exons
novel_circ_001556	ncbi_102181166	XM_005675860.2,XM_013967766.2	NC_030809.1	+	130046115	130066907	12221	exon_intron
novel_circ_001557	ncbi_102177103	XM_005675847.3	NC_030809.1	-	130488138	130504255	360	annot_exons
novel_circ_001558	ncbi_102177103	XM_005675847.3	NC_030809.1	-	130498126	130504255	307	annot_exons
novel_circ_001559	ncbi_102176368	XM_013967723.2,XM_005675845.3	NC_030809.1	+	130645291	130646899	1609	one_exon
novel_circ_001560	ncbi_102176080	XM_013967703.2,XM_013967707.2	NC_030809.1	+	130861551	130862388	838	one_exon
novel_circ_001561	ncbi_102176080	XM_013967703.2,XM_013967707.2	NC_030809.1	+	130861551	130877363	972	annot_exons
novel_circ_001562	ncbi_102176080	XM_013967703.2,XM_013967707.2	NC_030809.1	+	130861551	130879978	1024	annot_exons
novel_circ_001563	ncbi_102176080	XM_013967703.2,XM_013967707.2	NC_030809.1	+	130861551	130891570	1277	annot_exons
novel_circ_001564	ncbi_102176080	XM_013967703.2,XM_013967707.2	NC_030809.1	+	130877230	130879978	186	annot_exons
novel_circ_001565	ncbi_102176080	XM_013967703.2,XM_013967707.2	NC_030809.1	+	130877230	130891570	439	annot_exons
novel_circ_001566	ncbi_102176080	XM_013967703.2,XM_013967707.2	NC_030809.1	+	130877230	130896014	919	annot_exons
novel_circ_001567	ncbi_102176080	XM_013967703.2,XM_013967707.2	NC_030809.1	+	130879966	130880224	259	exon_intron
novel_circ_001568	ncbi_102175623	XM_018065799.1	NC_030809.1	-	131305280	131316389	589	annot_exons
novel_circ_001569	ncbi_102175623	XM_018065799.1	NC_030809.1	-	131318190	131320698	448	annot_exons
novel_circ_001570	ncbi_102175623	XM_018065799.1	NC_030809.1	-	131330575	131341080	329	annot_exons
novel_circ_001571	ncbi_100861142	XM_018065838.1,XM_018065833.1,XM_018065837.1	NC_030809.1	-	131499302	131500102	248	annot_exons
novel_circ_001572	ncbi_102178216	XM_018065841.1,XM_018065840.1,XM_018065843.1,XM_018065842.1,XM_018065844.1	NC_030809.1	-	131653465	131656425	495	annot_exons
novel_circ_001573	ncbi_102174781	XM_005675840.3,XM_013967618.2,XM_018065870.1,XM_013967629.2,XM_013967627.2,XM_013967622.2	NC_030809.1	-	131790197	131796719	748	annot_exons
novel_circ_001574	ncbi_102172576	XM_018065915.1,XM_018065901.1,XM_018065912.1,XM_018065891.1,XM_018065908.1,XM_018065920.1,XM_018065918.1	NC_030809.1	-	132029649	132049428	1194	annot_exons
novel_circ_001575	ncbi_102172576	XM_018065915.1,XM_018065901.1,XM_018065912.1,XM_018065891.1,XM_018065908.1,XM_018065920.1,XM_018065918.1	NC_030809.1	-	132049281	132057504	273	annot_exons
novel_circ_001576	ncbi_102172300	XM_018065924.1	NC_030809.1	+	132125539	132133114	350	annot_exons
novel_circ_001577	ncbi_102172300	XM_018065924.1	NC_030809.1	+	132132984	132137045	244	annot_exons
novel_circ_001578	ncbi_102172300	XM_018065924.1	NC_030809.1	+	132132984	132144454	796	annot_exons
novel_circ_001579	ncbi_102172300	XM_018065924.1	NC_030809.1	+	132132984	132162743	1574	annot_exons
novel_circ_001580	ncbi_102172300	XM_018065924.1	NC_030809.1	+	132132984	132190794	1959	annot_exons
novel_circ_001581	ncbi_102172300	XM_018065924.1	NC_030809.1	+	132149945	132174246	882	annot_exons
novel_circ_001582	ncbi_102172300	XM_018065924.1	NC_030809.1	+	132174082	132195754	974	annot_exons
novel_circ_001583	ncbi_102172300	XM_018065924.1	NC_030809.1	+	132186881	132190794	220	annot_exons
novel_circ_001584	ncbi_102172300	XM_018065924.1	NC_030809.1	+	132198858	132202747	469	annot_exons
novel_circ_001585	ncbi_102172300	XM_018065924.1	NC_030809.1	+	132198858	132213631	799	annot_exons
novel_circ_001586	ncbi_102190558	XM_018065964.1	NC_030809.1	-	134563213	134563934	722	antisense
novel_circ_001587	ncbi_100861373	XM_018065998.1	NC_030809.1	+	135413073	135443426	1389	annot_exons
novel_circ_001588	ncbi_100861373	XM_018065998.1	NC_030809.1	+	135422723	135427624	315	annot_exons
novel_circ_001589	ncbi_100861373	XM_018065998.1	NC_030809.1	+	135422723	135432961	438	annot_exons
novel_circ_001590	ncbi_100861373	XM_018065998.1	NC_030809.1	+	135443279	135451508	1111	annot_exons
novel_circ_001591	ncbi_100861373	XM_018065998.1	NC_030809.1	+	135444516	135470199	1146	annot_exons
novel_circ_001592	ncbi_100861373	XM_018065998.1	NC_030809.1	-	135477859	135479374	1516	antisense
novel_circ_001593	ncbi_100861373	XM_018065998.1	NC_030809.1	+	135477860	135480092	555	annot_exons
novel_circ_001594	ncbi_102186637	XM_005675805.3,XM_018066077.1,XM_018066078.1	NC_030809.1	+	135646716	135665640	1994	annot_exons
novel_circ_001595	ncbi_102186637	XM_005675805.3,XM_018066077.1,XM_018066078.1	NC_030809.1	-	135678052	135678620	569	antisense
novel_circ_001596	ncbi_102186637	XM_005675805.3,XM_018066077.1,XM_018066078.1	NC_030809.1	+	135699687	135726136	2633	annot_exons
novel_circ_001597	ncbi_102186637	XM_005675805.3,XM_018066077.1,XM_018066078.1	NC_030809.1	+	135699687	135750004	5072	annot_exons
novel_circ_001598	ncbi_102186637	XM_005675805.3,XM_018066077.1,XM_018066078.1	NC_030809.1	+	135741316	135750004	8160	exon_intron
novel_circ_001599	ncbi_102186637	XM_005675805.3,XM_018066077.1,XM_018066078.1	NC_030809.1	+	135749087	135750004	389	annot_exons
novel_circ_001600	ncbi_102186637	XM_005675805.3,XM_018066077.1,XM_018066078.1	NC_030809.1	+	135749087	135773809	1797	annot_exons
novel_circ_001601	ncbi_102186637	XM_005675805.3,XM_018066077.1,XM_018066078.1	NC_030809.1	+	135749087	135785680	2297	annot_exons
novel_circ_001602	ncbi_102186637	XM_005675805.3,XM_018066077.1,XM_018066078.1	NC_030809.1	+	135783190	135785680	500	annot_exons
novel_circ_001603	ncbi_102186347	XM_005675804.2	NC_030809.1	+	135970781	135976209	264	annot_exons
novel_circ_001604	ncbi_102186347	XM_005675804.2	NC_030809.1	+	135970781	136013255	397	annot_exons
novel_circ_001605	ncbi_102190576	XM_018039786.1,XM_018039789.1,XM_018039792.1	NC_030810.1	+	420712	422942	374	annot_exons
novel_circ_001606	ncbi_102190290	XM_018039837.1,XM_018039836.1,XM_018039834.1,XM_018039832.1	NC_030810.1	+	486338	486452	115	one_exon
novel_circ_001607	ncbi_106502002	XM_018039945.1	NC_030810.1	-	890952	891194	243	intronic
novel_circ_001608	ncbi_102181922	XM_018040110.1	NC_030810.1	+	1780093	1789267	330	annot_exons
novel_circ_001609	ncbi_102187736	XM_018040130.1,XM_018040141.1,XM_018040136.1	NC_030810.1	+	2254194	2255698	1505	exon_intron
novel_circ_001610	ncbi_102187736	XM_018040130.1,XM_018040141.1,XM_018040136.1	NC_030810.1	+	2430691	2434530	429	annot_exons
novel_circ_001611	ncbi_102179538	XM_018040160.1	NC_030810.1	-	2963175	2992240	27923	exon_intron
novel_circ_001612	ncbi_102179538	XM_018040160.1	NC_030810.1	-	2990397	2992240	701	annot_exons
novel_circ_001613	ncbi_102179538	XM_018040160.1	NC_030810.1	-	3002726	3004788	450	exon_intron
novel_circ_001614	ncbi_102173062	XM_018040406.1,XM_018040404.1	NC_030810.1	+	3453155	3453816	662	antisense
novel_circ_001615	ncbi_102170479	XM_018040655.1,XM_018040644.1,XM_005678768.3,XM_018040578.1,XM_018040587.1,XM_018040574.1,XM_018040566.1,XM_018040533.1,XM_018040493.1,XM_018040465.1,XM_018040614.1,XM_018040600.1,XM_018040560.1,XM_018040554.1,XM_018040550.1,XM_018040502.1,XM_018040457.1,XM_018040431.1,XM_018040542.1,XM_018040516.1,XM_018040523.1,XM_018040474.1,XM_018040446.1,XM_018040440.1,XM_018040511.1,XM_018040411.1,XM_018040…	NC_030810.1	-	3505853	3507523	185	annot_exons
novel_circ_001616	ncbi_102170479	XM_018040655.1,XM_018040644.1,XM_005678768.3,XM_018040578.1,XM_018040587.1,XM_018040574.1,XM_018040566.1,XM_018040533.1,XM_018040493.1,XM_018040465.1,XM_018040614.1,XM_018040600.1,XM_018040560.1,XM_018040554.1,XM_018040550.1,XM_018040502.1,XM_018040457.1,XM_018040431.1,XM_018040542.1,XM_018040516.1,XM_018040523.1,XM_018040474.1,XM_018040446.1,XM_018040440.1,XM_018040511.1,XM_018040411.1,XM_018040…	NC_030810.1	-	3505853	3508695	303	annot_exons
novel_circ_001617	ncbi_102170479	XM_018040655.1,XM_018040644.1,XM_005678768.3,XM_018040578.1,XM_018040587.1,XM_018040574.1,XM_018040566.1,XM_018040533.1,XM_018040493.1,XM_018040465.1,XM_018040614.1,XM_018040600.1,XM_018040560.1,XM_018040554.1,XM_018040550.1,XM_018040502.1,XM_018040457.1,XM_018040431.1,XM_018040542.1,XM_018040516.1,XM_018040523.1,XM_018040474.1,XM_018040446.1,XM_018040440.1,XM_018040511.1,XM_018040411.1,XM_018040…	NC_030810.1	+	3565560	3565935	376	antisense
novel_circ_001618	ncbi_102170479	XM_018040655.1,XM_018040644.1,XM_005678768.3,XM_018040578.1,XM_018040587.1,XM_018040574.1,XM_018040566.1,XM_018040533.1,XM_018040493.1,XM_018040465.1,XM_018040614.1,XM_018040600.1,XM_018040560.1,XM_018040554.1,XM_018040550.1,XM_018040502.1,XM_018040457.1,XM_018040431.1,XM_018040542.1,XM_018040516.1,XM_018040523.1,XM_018040474.1,XM_018040446.1,XM_018040440.1,XM_018040511.1,XM_018040411.1,XM_018040…	NC_030810.1	-	3594272	3594486	215	intronic
novel_circ_001619	ncbi_102169643	XM_018040704.1,XM_018040741.1,XM_018040698.1,XM_018040719.1,XM_018040727.1,XM_013963034.2,XM_018040712.1	NC_030810.1	+	3887180	3887416	237	intronic
novel_circ_001620	ncbi_102169643	XM_018040704.1,XM_018040741.1,XM_018040698.1,XM_018040719.1,XM_018040727.1,XM_013963034.2,XM_018040712.1	NC_030810.1	-	3892325	3892691	367	antisense
novel_circ_001621	ncbi_102169643	XM_018040704.1,XM_018040741.1,XM_018040698.1,XM_018040719.1,XM_018040727.1,XM_013963034.2,XM_018040712.1	NC_030810.1	+	3908886	3909139	254	one_exon
novel_circ_001622	ncbi_102169643	XM_018040704.1,XM_018040741.1,XM_018040698.1,XM_018040719.1,XM_018040727.1,XM_013963034.2,XM_018040712.1	NC_030810.1	+	3941218	3941424	207	one_exon
novel_circ_001623	ncbi_102169643	XM_018040704.1,XM_018040741.1,XM_018040698.1,XM_018040719.1,XM_018040727.1,XM_013963034.2,XM_018040712.1	NC_030810.1	-	3941374	3941538	165	antisense
novel_circ_001624	ncbi_102169643	XM_018040704.1,XM_018040741.1,XM_018040698.1,XM_018040719.1,XM_018040727.1,XM_013963034.2,XM_018040712.1	NC_030810.1	+	3943557	3944975	363	annot_exons
novel_circ_001625	ncbi_102169643	XM_018040704.1,XM_018040741.1,XM_018040698.1,XM_018040719.1,XM_018040727.1,XM_013963034.2,XM_018040712.1	NC_030810.1	-	3954731	3954920	190	antisense
novel_circ_001626	ncbi_102169354	XM_005678753.3	NC_030810.1	-	4188335	4194375	361	annot_exons
novel_circ_001627	ncbi_102168796	XM_013963032.2	NC_030810.1	+	4929782	4934812	308	annot_exons
novel_circ_001628	ncbi_102174535	XM_018040856.1,XM_018040848.1,XM_018040840.1,XM_018040855.1,XM_018040832.1,XM_018040825.1,XM_018040805.1,XM_018040815.1,XM_018040822.1	NC_030810.1	-	5219652	5226324	469	annot_exons
novel_circ_001629	ncbi_102174535	XM_018040856.1,XM_018040848.1,XM_018040840.1,XM_018040855.1,XM_018040832.1,XM_018040825.1,XM_018040805.1,XM_018040815.1,XM_018040822.1	NC_030810.1	-	5282245	5341818	490	annot_exons
novel_circ_001630	ncbi_102174535	XM_018040856.1,XM_018040848.1,XM_018040840.1,XM_018040855.1,XM_018040832.1,XM_018040825.1,XM_018040805.1,XM_018040815.1,XM_018040822.1	NC_030810.1	-	5321967	5341818	328	annot_exons
novel_circ_001631	ncbi_102174535	XM_018040856.1,XM_018040848.1,XM_018040840.1,XM_018040855.1,XM_018040832.1,XM_018040825.1,XM_018040805.1,XM_018040815.1,XM_018040822.1	NC_030810.1	-	5321967	5342553	1063	exon_intron
novel_circ_001632	ncbi_102174535	XM_018040856.1,XM_018040848.1,XM_018040840.1,XM_018040855.1,XM_018040832.1,XM_018040825.1,XM_018040805.1,XM_018040815.1,XM_018040822.1	NC_030810.1	-	5632613	5633372	760	intronic
novel_circ_001633	ncbi_102190013	XM_013963023.2,XM_018041002.1,XM_018041013.1,XM_018041006.1	NC_030810.1	+	7550989	7560804	699	annot_exons
novel_circ_001634	ncbi_102190013	XM_013963023.2,XM_018041002.1,XM_018041013.1,XM_018041006.1	NC_030810.1	+	7553720	7560804	585	annot_exons
novel_circ_001635	ncbi_102190013	XM_013963023.2,XM_018041002.1,XM_018041013.1,XM_018041006.1	NC_030810.1	+	7553720	7569050	789	annot_exons
novel_circ_001636	ncbi_102190013	XM_013963023.2,XM_018041002.1,XM_018041013.1,XM_018041006.1	NC_030810.1	+	7555621	7581451	1179	annot_exons
novel_circ_001637	ncbi_102190013	XM_013963023.2,XM_018041002.1,XM_018041013.1,XM_018041006.1	NC_030810.1	+	7560676	7569050	333	annot_exons
novel_circ_001638	ncbi_102190013	XM_013963023.2,XM_018041002.1,XM_018041013.1,XM_018041006.1	NC_030810.1	+	7581280	7589144	772	annot_exons
novel_circ_001639	ncbi_102190013	XM_013963023.2,XM_018041002.1,XM_018041013.1,XM_018041006.1	NC_030810.1	+	7581280	7598374	1060	annot_exons
novel_circ_001640	ncbi_102190013	XM_013963023.2,XM_018041002.1,XM_018041013.1,XM_018041006.1	NC_030810.1	+	7589021	7615636	927	annot_exons
novel_circ_001641	ncbi_102188464	XM_018041095.1,XM_018041103.1,XM_018041098.1	NC_030810.1	-	8253587	8257908	523	annot_exons
novel_circ_001642	ncbi_102188464	XM_018041095.1,XM_018041103.1,XM_018041098.1	NC_030810.1	-	8253587	8263892	890	annot_exons
novel_circ_001643	ncbi_102188464	XM_018041095.1,XM_018041103.1,XM_018041098.1	NC_030810.1	-	8271952	8273256	357	annot_exons
novel_circ_001644	ncbi_102188464	XM_018041095.1,XM_018041103.1,XM_018041098.1	NC_030810.1	-	8277468	8278186	549	annot_exons
novel_circ_001645	ncbi_102188464	XM_018041095.1,XM_018041103.1,XM_018041098.1	NC_030810.1	-	8277468	8278204	567	annot_exons
novel_circ_001646	ncbi_102188464	XM_018041095.1,XM_018041103.1,XM_018041098.1	NC_030810.1	-	8277468	8282229	747	annot_exons
novel_circ_001647	ncbi_102188464	XM_018041095.1,XM_018041103.1,XM_018041098.1	NC_030810.1	-	8282050	8320175	671	annot_exons
novel_circ_001648	ncbi_102188464	XM_018041095.1,XM_018041103.1,XM_018041098.1	NC_030810.1	-	8353382	8354921	136	annot_exons
novel_circ_001649	ncbi_102188464	XM_018041095.1,XM_018041103.1,XM_018041098.1	NC_030810.1	-	8355135	8356876	1742	intronic
novel_circ_001650	ncbi_102184114	XM_018041272.1,XM_018041284.1,XM_018041288.1,XM_018041279.1,XM_018041293.1	NC_030810.1	-	10131209	10172367	2200	annot_exons
novel_circ_001651	ncbi_102184114	XM_018041272.1,XM_018041284.1,XM_018041288.1,XM_018041279.1,XM_018041293.1	NC_030810.1	-	10135989	10137516	1528	intronic
novel_circ_001652	ncbi_102184114	XM_018041272.1,XM_018041284.1,XM_018041288.1,XM_018041279.1,XM_018041293.1	NC_030810.1	-	10146315	10150992	1015	annot_exons
novel_circ_001653	ncbi_102169247	XM_018041366.1,XM_018041351.1,XM_018041360.1	NC_030810.1	+	10265172	10265533	362	antisense
novel_circ_001654	ncbi_102169247	XM_018041366.1,XM_018041351.1,XM_018041360.1	NC_030810.1	+	10268317	10270597	2281	antisense
novel_circ_001655	ncbi_102169247	XM_018041366.1,XM_018041351.1,XM_018041360.1	NC_030810.1	-	10271254	10271368	115	one_exon
novel_circ_001656	ncbi_102183124	XM_018041376.1,XM_018041385.1,XM_018041393.1	NC_030810.1	+	10437224	10440018	1070	annot_exons
novel_circ_001657	ncbi_102183124	XM_018041376.1,XM_018041385.1,XM_018041393.1	NC_030810.1	+	10437224	10451979	1799	annot_exons
novel_circ_001658	ncbi_102183124	XM_018041376.1,XM_018041385.1,XM_018041393.1	NC_030810.1	+	10437224	10461313	3141	annot_exons
novel_circ_001659	ncbi_102183124	XM_018041376.1,XM_018041385.1,XM_018041393.1	NC_030810.1	+	10437224	10466363	3432	annot_exons
novel_circ_001660	ncbi_102183124	XM_018041376.1,XM_018041385.1,XM_018041393.1	NC_030810.1	+	10437224	10485965	4181	annot_exons
novel_circ_001661	ncbi_102183124	XM_018041376.1,XM_018041385.1,XM_018041393.1	NC_030810.1	+	10437224	10509492	4672	annot_exons
novel_circ_001662	ncbi_102183124	XM_018041376.1,XM_018041385.1,XM_018041393.1	NC_030810.1	+	10461169	10466363	436	annot_exons
novel_circ_001663	ncbi_102183124	XM_018041376.1,XM_018041385.1,XM_018041393.1	NC_030810.1	+	10483127	10495970	781	annot_exons
novel_circ_001664	ncbi_102183124	XM_018041376.1,XM_018041385.1,XM_018041393.1	NC_030810.1	+	10494155	10495970	361	annot_exons
novel_circ_001665	ncbi_102183124	XM_018041376.1,XM_018041385.1,XM_018041393.1	NC_030810.1	+	10494155	10509492	491	annot_exons
novel_circ_001666	ncbi_102182658	XM_005678716.3,XM_018041412.1	NC_030810.1	-	10543467	10544587	266	annot_exons
novel_circ_001667	ncbi_102182658	XM_005678716.3,XM_018041412.1	NC_030810.1	+	10553346	10555105	1760	antisense
novel_circ_001668	ncbi_102182658	XM_005678716.3,XM_018041412.1	NC_030810.1	-	10572935	10575776	346	annot_exons
novel_circ_001669	ncbi_102181466	XM_018041473.1	NC_030810.1	-	10768124	10768347	224	one_exon
novel_circ_001670	ncbi_102168411	XM_018041490.1	NC_030810.1	+	10854281	10870591	1705	annot_exons
novel_circ_001671	ncbi_102168411	XM_018041490.1	NC_030810.1	+	10862701	10864501	542	annot_exons
novel_circ_001672	ncbi_102168411	XM_018041490.1	NC_030810.1	+	10866819	10872142	1192	annot_exons
novel_circ_001673	ncbi_102168411	XM_018041490.1	NC_030810.1	+	10878134	10878668	302	exon_intron
novel_circ_001674	ncbi_102180718	XM_018041500.1,XM_005678708.3	NC_030810.1	+	10932563	10933430	386	annot_exons
novel_circ_001675	ncbi_102180449	XM_018041517.1,XM_018041526.1,XM_018041535.1,XM_018041542.1	NC_030810.1	+	10997496	11009571	532	annot_exons
novel_circ_001676	ncbi_102180449	XM_018041517.1,XM_018041526.1,XM_018041535.1,XM_018041542.1	NC_030810.1	+	11008289	11009571	346	annot_exons
novel_circ_001677	ncbi_102180449	XM_018041517.1,XM_018041526.1,XM_018041535.1,XM_018041542.1	NC_030810.1	+	11039507	11059817	722	annot_exons
novel_circ_001678	ncbi_102180449	XM_018041517.1,XM_018041526.1,XM_018041535.1,XM_018041542.1	NC_030810.1	+	11046851	11067147	868	annot_exons
novel_circ_001679	ncbi_102180449	XM_018041517.1,XM_018041526.1,XM_018041535.1,XM_018041542.1	NC_030810.1	+	11064494	11067147	237	annot_exons
novel_circ_001680	ncbi_102180449	XM_018041517.1,XM_018041526.1,XM_018041535.1,XM_018041542.1	NC_030810.1	-	11072292	11072453	162	antisense
novel_circ_001681	ncbi_102180449	XM_018041517.1,XM_018041526.1,XM_018041535.1,XM_018041542.1	NC_030810.1	+	11073987	11074327	341	one_exon
novel_circ_001682	ncbi_102180449	XM_018041517.1,XM_018041526.1,XM_018041535.1,XM_018041542.1	NC_030810.1	-	11080357	11080444	88	antisense
novel_circ_001683	ncbi_102173254	XM_018041908.1,XM_018041933.1,XM_018041917.1,XM_018041923.1,XM_018041940.1	NC_030810.1	-	12750067	12767775	1672	annot_exons
novel_circ_001684	ncbi_102173254	XM_018041908.1,XM_018041933.1,XM_018041917.1,XM_018041923.1,XM_018041940.1	NC_030810.1	-	12761196	12767775	802	annot_exons
novel_circ_001685	ncbi_102173254	XM_018041908.1,XM_018041933.1,XM_018041917.1,XM_018041923.1,XM_018041940.1	NC_030810.1	-	12764515	12767775	385	annot_exons
novel_circ_001686	ncbi_102172962	XM_005678676.3	NC_030810.1	-	12829111	12829375	159	annot_exons
novel_circ_001687	ncbi_102169353	XM_018042111.1,XM_018042104.1,XM_013962976.2,XM_005678666.3,XM_005678667.2,XM_018042126.1,XM_018042139.1,XM_013962974.2,XM_018042144.1,XM_018042120.1,XM_018042117.1,XM_018042141.1	NC_030810.1	-	14185888	14186074	187	antisense
novel_circ_001688	ncbi_102190093	XM_005678653.3	NC_030810.1	-	14571221	14575269	386	annot_exons
novel_circ_001689	ncbi_102188105	XM_005678644.3	NC_030810.1	-	14769876	14770137	262	one_exon
novel_circ_001690	ncbi_102188105	XM_005678644.3	NC_030810.1	-	14774157	14780772	602	annot_exons
novel_circ_001691	ncbi_102187100	XM_018042277.1	NC_030810.1	+	14871339	14875809	370	annot_exons
novel_circ_001692	ncbi_102187100	XM_018042277.1	NC_030810.1	+	14871339	14883759	573	annot_exons
novel_circ_001693	ncbi_102187100	XM_018042277.1	NC_030810.1	-	14919705	14919964	260	antisense
novel_circ_001694	ncbi_102181748	XM_018042586.1,XM_018042579.1,XM_018042539.1,XM_018042571.1,XM_005678622.3,XM_013962931.2,XM_018042544.1,XM_018042555.1,XM_018042549.1	NC_030810.1	-	15674605	15678736	360	annot_exons
novel_circ_001695	ncbi_102181748	XM_018042586.1,XM_018042579.1,XM_018042539.1,XM_018042571.1,XM_005678622.3,XM_013962931.2,XM_018042544.1,XM_018042555.1,XM_018042549.1	NC_030810.1	-	15674605	15759305	928	annot_exons
novel_circ_001696	ncbi_102181748	XM_018042586.1,XM_018042579.1,XM_018042539.1,XM_018042571.1,XM_005678622.3,XM_013962931.2,XM_018042544.1,XM_018042555.1,XM_018042549.1	NC_030810.1	-	15730267	15736470	333	annot_exons
novel_circ_001697	ncbi_102181748	XM_018042586.1,XM_018042579.1,XM_018042539.1,XM_018042571.1,XM_005678622.3,XM_013962931.2,XM_018042544.1,XM_018042555.1,XM_018042549.1	NC_030810.1	-	15730267	15759305	568	annot_exons
novel_circ_001698	ncbi_102181748	XM_018042586.1,XM_018042579.1,XM_018042539.1,XM_018042571.1,XM_005678622.3,XM_013962931.2,XM_018042544.1,XM_018042555.1,XM_018042549.1	NC_030810.1	-	15730267	15766136	639	annot_exons
novel_circ_001699	ncbi_102181748	XM_018042586.1,XM_018042579.1,XM_018042539.1,XM_018042571.1,XM_005678622.3,XM_013962931.2,XM_018042544.1,XM_018042555.1,XM_018042549.1	NC_030810.1	-	15730267	15775287	1089	annot_exons
novel_circ_001700	ncbi_102181748	XM_018042586.1,XM_018042579.1,XM_018042539.1,XM_018042571.1,XM_005678622.3,XM_013962931.2,XM_018042544.1,XM_018042555.1,XM_018042549.1	NC_030810.1	-	15736382	15759305	324	annot_exons
novel_circ_001701	ncbi_102181748	XM_018042586.1,XM_018042579.1,XM_018042539.1,XM_018042571.1,XM_005678622.3,XM_013962931.2,XM_018042544.1,XM_018042555.1,XM_018042549.1	NC_030810.1	-	15759071	15766136	306	annot_exons
novel_circ_001702	ncbi_102181748	XM_018042586.1,XM_018042579.1,XM_018042539.1,XM_018042571.1,XM_005678622.3,XM_013962931.2,XM_018042544.1,XM_018042555.1,XM_018042549.1	NC_030810.1	-	15759071	15775287	756	annot_exons
novel_circ_001703	ncbi_102181748	XM_018042586.1,XM_018042579.1,XM_018042539.1,XM_018042571.1,XM_005678622.3,XM_013962931.2,XM_018042544.1,XM_018042555.1,XM_018042549.1	NC_030810.1	-	15759071	15806325	909	annot_exons
novel_circ_001704	ncbi_102181748	XM_018042586.1,XM_018042579.1,XM_018042539.1,XM_018042571.1,XM_005678622.3,XM_013962931.2,XM_018042544.1,XM_018042555.1,XM_018042549.1	NC_030810.1	-	15773628	15775287	292	annot_exons
novel_circ_001705	ncbi_102185141	XM_018042607.1,XM_018042625.1,XM_018042615.1	NC_030810.1	-	16420391	16430814	10424	intronic
novel_circ_001706	ncbi_102185141	XM_018042607.1,XM_018042625.1,XM_018042615.1	NC_030810.1	-	16540767	16583835	43069	exon_intron
novel_circ_001707	ncbi_102180006	XM_018042642.1,XM_018042640.1	NC_030810.1	-	16784100	16806036	1135	annot_exons
novel_circ_001708	ncbi_102180006	XM_018042642.1,XM_018042640.1	NC_030810.1	+	16785981	16786064	84	antisense
novel_circ_001709	ncbi_102180006	XM_018042642.1,XM_018042640.1	NC_030810.1	-	16859498	16871608	400	annot_exons
novel_circ_001710	ncbi_102178786	XM_018042661.1,XM_018042653.1,XM_018042655.1,XM_018042660.1,XM_018042652.1,XM_005678607.3	NC_030810.1	+	17099599	17102973	357	annot_exons
novel_circ_001711	ncbi_102178786	XM_018042661.1,XM_018042653.1,XM_018042655.1,XM_018042660.1,XM_018042652.1,XM_005678607.3	NC_030810.1	+	17099599	17119872	789	annot_exons
novel_circ_001712	ncbi_102178786	XM_018042661.1,XM_018042653.1,XM_018042655.1,XM_018042660.1,XM_018042652.1,XM_005678607.3	NC_030810.1	+	17099599	17138868	1076	annot_exons
novel_circ_001713	ncbi_102178786	XM_018042661.1,XM_018042653.1,XM_018042655.1,XM_018042660.1,XM_018042652.1,XM_005678607.3	NC_030810.1	+	17118343	17135583	432	annot_exons
novel_circ_001714	ncbi_102178786	XM_018042661.1,XM_018042653.1,XM_018042655.1,XM_018042660.1,XM_018042652.1,XM_005678607.3	NC_030810.1	+	17118343	17190582	1076	annot_exons
novel_circ_001715	ncbi_102178786	XM_018042661.1,XM_018042653.1,XM_018042655.1,XM_018042660.1,XM_018042652.1,XM_005678607.3	NC_030810.1	+	17178806	17213218	7342	exon_intron
novel_circ_001716	ncbi_102178786	XM_018042661.1,XM_018042653.1,XM_018042655.1,XM_018042660.1,XM_018042652.1,XM_005678607.3	NC_030810.1	+	17188657	17190582	365	annot_exons
novel_circ_001717	ncbi_102176385	XM_005678598.3,XM_018042680.1	NC_030810.1	-	17320664	17320878	215	antisense
novel_circ_001718	ncbi_102189819	XM_018043277.1,XM_018043259.1,XM_018043294.1,XM_018043249.1,XM_018043286.1,XM_018043300.1,XM_005678556.3,XM_013962913.2,XM_013962912.2,XM_018043272.1,XM_018043266.1	NC_030810.1	-	19005054	19043878	342	annot_exons
novel_circ_001719	ncbi_102189819	XM_018043277.1,XM_018043259.1,XM_018043294.1,XM_018043249.1,XM_018043286.1,XM_018043300.1,XM_005678556.3,XM_013962913.2,XM_013962912.2,XM_018043272.1,XM_018043266.1	NC_030810.1	-	19005054	19064352	620	annot_exons
novel_circ_001720	ncbi_102189819	XM_018043277.1,XM_018043259.1,XM_018043294.1,XM_018043249.1,XM_018043286.1,XM_018043300.1,XM_005678556.3,XM_013962913.2,XM_013962912.2,XM_018043272.1,XM_018043266.1	NC_030810.1	-	19032522	19043878	269	annot_exons
novel_circ_001721	ncbi_102189819	XM_018043277.1,XM_018043259.1,XM_018043294.1,XM_018043249.1,XM_018043286.1,XM_018043300.1,XM_005678556.3,XM_013962913.2,XM_013962912.2,XM_018043272.1,XM_018043266.1	NC_030810.1	-	19032522	19064352	547	annot_exons
novel_circ_001722	ncbi_102189819	XM_018043277.1,XM_018043259.1,XM_018043294.1,XM_018043249.1,XM_018043286.1,XM_018043300.1,XM_005678556.3,XM_013962913.2,XM_013962912.2,XM_018043272.1,XM_018043266.1	NC_030810.1	-	19043762	19064352	395	annot_exons
novel_circ_001723	ncbi_102179345	XM_018043334.1,XM_018043342.1,XM_018043310.1,XM_018043327.1,XM_018043319.1	NC_030810.1	-	19356182	19357370	1189	antisense
novel_circ_001724	ncbi_102188011	XM_018043473.1,XM_005678551.3	NC_030810.1	-	19573698	19573923	226	one_exon
novel_circ_001725	ncbi_102187733	XM_018043491.1,XM_005678550.3	NC_030810.1	-	19614289	19618305	546	annot_exons
novel_circ_001726	ncbi_102186548	XM_018046489.1	NC_030810.1	+	19769665	19781341	11677	antisense
novel_circ_001727	ncbi_102186548	XM_018046489.1	NC_030810.1	+	19769668	19781341	11674	antisense
novel_circ_001728	ncbi_102186548	XM_018046489.1	NC_030810.1	-	19795940	19796296	357	one_exon
novel_circ_001729	ncbi_102184868	XM_018043579.1	NC_030810.1	-	20127814	20161393	434	annot_exons
novel_circ_001730	ncbi_102180177	XM_005678522.2,XM_005678524.3,XM_005678523.3	NC_030810.1	-	20351121	20356139	1539	annot_exons
novel_circ_001731	ncbi_102179623	XM_005678521.3	NC_030810.1	-	20401270	20412482	603	annot_exons
novel_circ_001732	ncbi_102179623	XM_005678521.3	NC_030810.1	-	20409244	20420533	806	annot_exons
novel_circ_001733	ncbi_102177952	XM_018043679.1,XM_018043683.1,XM_018043687.1,XM_018043690.1,XM_018043693.1	NC_030810.1	+	20515217	20518734	291	annot_exons
novel_circ_001734	ncbi_102173149	XM_005678453.3,XM_005678454.3	NC_030810.1	-	21846505	21856026	863	annot_exons
novel_circ_001735	ncbi_102191483	NM_001314253.1	NC_030810.1	+	21928988	21934994	474	annot_exons
novel_circ_001736	ncbi_102171481	XM_018043965.1,XM_005678448.3	NC_030810.1	-	22978390	22979604	167	annot_exons
novel_circ_001737	ncbi_102177118	XM_018043975.1,XM_018043986.1,XM_018043979.1,XM_018043991.1	NC_030810.1	-	23323660	23329702	363	annot_exons
novel_circ_001738	ncbi_102170195	XM_005678443.3	NC_030810.1	-	25107936	25134861	381	annot_exons
novel_circ_001739	ncbi_102170195	XM_005678443.3	NC_030810.1	-	25434769	25437357	2589	exon_intron
novel_circ_001740	ncbi_102190091	XM_018044042.1,XM_018044044.1	NC_030810.1	+	25779811	25783343	2378	exon_intron
novel_circ_001741	ncbi_102168683	XM_018044061.1,XM_005678437.3	NC_030810.1	-	25880708	25893142	655	annot_exons
novel_circ_001742	ncbi_102168683	XM_018044061.1,XM_005678437.3	NC_030810.1	-	25890287	25893142	412	annot_exons
novel_circ_001743	ncbi_102168683	XM_018044061.1,XM_005678437.3	NC_030810.1	-	25898597	25899383	393	exon_intron
novel_circ_001744	ncbi_102168683	XM_018044061.1,XM_005678437.3	NC_030810.1	-	25898630	25899383	360	annot_exons
novel_circ_001745	ncbi_102168683	XM_018044061.1,XM_005678437.3	NC_030810.1	-	25935072	25942228	479	annot_exons
novel_circ_001746	ncbi_102190286	XM_005678430.3,XM_005678429.3,XM_005678431.3,XM_013962835.2,XM_018044063.1,XM_005678433.3,XM_005678434.3,XM_018044077.1,XM_013962836.2	NC_030810.1	+	26224605	26246223	620	annot_exons
novel_circ_001747	ncbi_102168408	XM_005678436.3,XM_013962833.2	NC_030810.1	-	26271776	26277941	613	annot_exons
novel_circ_001748	ncbi_102188372	XM_005678425.3,XM_005678423.3,XM_005678424.3	NC_030810.1	+	26567834	26568278	445	one_exon
novel_circ_001749	ncbi_102187642	XM_018044123.1,XM_018044125.1,XM_018044130.1	NC_030810.1	+	26731647	26766719	1260	annot_exons
novel_circ_001750	ncbi_102187642	XM_018044123.1,XM_018044125.1,XM_018044130.1	NC_030810.1	+	26742941	26766719	813	annot_exons
novel_circ_001751	ncbi_102187097	XM_018044165.1	NC_030810.1	-	26842868	26844479	472	annot_exons
novel_circ_001752	ncbi_102184303	XM_005678404.3,XM_018044181.1,XM_018044190.1	NC_030810.1	-	26908088	26909210	387	annot_exons
novel_circ_001753	ncbi_102184303	XM_005678404.3,XM_018044181.1,XM_018044190.1	NC_030810.1	-	26908088	26955056	2820	annot_exons
novel_circ_001754	ncbi_102184303	XM_005678404.3,XM_018044181.1,XM_018044190.1	NC_030810.1	-	26931906	26941504	1360	annot_exons
novel_circ_001755	ncbi_102184303	XM_005678404.3,XM_018044181.1,XM_018044190.1	NC_030810.1	-	26931906	26955056	1876	annot_exons
novel_circ_001756	ncbi_102184303	XM_005678404.3,XM_018044181.1,XM_018044190.1	NC_030810.1	-	26931906	26972694	1993	annot_exons
novel_circ_001757	ncbi_102184303	XM_005678404.3,XM_018044181.1,XM_018044190.1	NC_030810.1	-	26937012	26941504	508	annot_exons
novel_circ_001758	ncbi_102184303	XM_005678404.3,XM_018044181.1,XM_018044190.1	NC_030810.1	-	26947983	26955056	516	annot_exons
novel_circ_001759	ncbi_102184303	XM_005678404.3,XM_018044181.1,XM_018044190.1	NC_030810.1	-	26947983	26972694	633	annot_exons
novel_circ_001760	ncbi_102184303	XM_005678404.3,XM_018044181.1,XM_018044190.1	NC_030810.1	-	26947983	26986480	1667	annot_exons
novel_circ_001761	ncbi_102184303	XM_005678404.3,XM_018044181.1,XM_018044190.1	NC_030810.1	-	26972578	26986480	1151	annot_exons
novel_circ_001762	ncbi_102184303	XM_005678404.3,XM_018044181.1,XM_018044190.1	NC_030810.1	-	26972578	27008553	23224	exon_intron
novel_circ_001763	ncbi_102184303	XM_005678404.3,XM_018044181.1,XM_018044190.1	NC_030810.1	-	26979901	26986480	1034	annot_exons
novel_circ_001764	ncbi_102184303	XM_005678404.3,XM_018044181.1,XM_018044190.1	NC_030810.1	-	26985611	26986480	870	one_exon
novel_circ_001765	ncbi_102183476	XM_018044224.1,XM_018044216.1	NC_030810.1	+	27240438	27241192	755	one_exon
novel_circ_001766	ncbi_102183476	XM_018044224.1,XM_018044216.1	NC_030810.1	+	27240438	27255553	1289	annot_exons
novel_circ_001767	ncbi_102183476	XM_018044224.1,XM_018044216.1	NC_030810.1	+	27248800	27255553	534	annot_exons
novel_circ_001768	ncbi_102182655	XM_018044255.1,XM_005678399.3,XM_018044257.1,XM_018044249.1	NC_030810.1	+	27371723	27430015	58293	antisense
novel_circ_001769	ncbi_102182369	XM_018044270.1	NC_030810.1	+	27457616	27472600	451	annot_exons
novel_circ_001770	ncbi_102182369	XM_018044270.1	NC_030810.1	+	27463219	27496391	846	annot_exons
novel_circ_001771	ncbi_102182369	XM_018044270.1	NC_030810.1	+	27467741	27472600	324	annot_exons
novel_circ_001772	ncbi_102182369	XM_018044270.1	NC_030810.1	+	27467741	27491717	475	annot_exons
novel_circ_001773	ncbi_102182369	XM_018044270.1	NC_030810.1	+	27467741	27496391	774	annot_exons
novel_circ_001774	ncbi_102182369	XM_018044270.1	NC_030810.1	+	27472474	27491717	278	annot_exons
novel_circ_001775	ncbi_102182369	XM_018044270.1	NC_030810.1	+	27472474	27496391	577	annot_exons
novel_circ_001776	ncbi_102182369	XM_018044270.1	NC_030810.1	+	27472474	27505090	685	annot_exons
novel_circ_001777	ncbi_102182369	XM_018044270.1	NC_030810.1	+	27477646	27477954	309	intronic
novel_circ_001778	ncbi_102182369	XM_018044270.1	NC_030810.1	+	27486125	27505090	558	annot_exons
novel_circ_001779	ncbi_102180988	XM_018044297.1	NC_030810.1	+	27772336	27774399	188	annot_exons
novel_circ_001780	ncbi_102180988	XM_018044297.1	NC_030810.1	+	27782496	27785221	1644	annot_exons
novel_circ_001781	ncbi_102179725	XM_018044366.1	NC_030810.1	-	28386352	28398136	646	annot_exons
novel_circ_001782	ncbi_102178875	XM_005678389.3	NC_030810.1	-	28441402	28441838	169	annot_exons
novel_circ_001783	ncbi_102177677	XM_005678383.3,XM_018044395.1,XM_018044401.1,XM_018044416.1,XM_018044422.1	NC_030810.1	-	28457166	28522845	43545	exon_intron
novel_circ_001784	ncbi_102177677	XM_005678383.3,XM_018044395.1,XM_018044401.1,XM_018044416.1,XM_018044422.1	NC_030810.1	-	28516853	28522845	5303	exon_intron
novel_circ_001785	ncbi_102177677	XM_005678383.3,XM_018044395.1,XM_018044401.1,XM_018044416.1,XM_018044422.1	NC_030810.1	-	28521972	28522845	184	annot_exons
novel_circ_001786	ncbi_102175732	XM_013962817.2,XM_013962816.2,XM_005678375.3,XM_005678374.3	NC_030810.1	-	28602070	28608485	429	annot_exons
novel_circ_001787	ncbi_102174354	XM_018044504.1,XM_018044512.1	NC_030810.1	-	28884856	28885618	763	intronic
novel_circ_001788	ncbi_102172859	XM_005678362.3	NC_030810.1	-	29342891	29343419	377	annot_exons
novel_circ_001789	ncbi_102172859	XM_005678362.3	NC_030810.1	-	29351939	29367208	789	annot_exons
novel_circ_001790	ncbi_102172025	XM_018044626.1,XM_018044619.1,XM_018044630.1	NC_030810.1	-	29517017	29520594	455	annot_exons
novel_circ_001791	ncbi_102172025	XM_018044626.1,XM_018044619.1,XM_018044630.1	NC_030810.1	-	29517017	29546002	1390	annot_exons
novel_circ_001792	ncbi_102172025	XM_018044626.1,XM_018044619.1,XM_018044630.1	NC_030810.1	-	29541253	29546002	712	annot_exons
novel_circ_001793	ncbi_102172025	XM_018044626.1,XM_018044619.1,XM_018044630.1	NC_030810.1	-	29549425	29553839	434	annot_exons
novel_circ_001794	ncbi_102172025	XM_018044626.1,XM_018044619.1,XM_018044630.1	NC_030810.1	+	29578204	29578704	501	antisense
novel_circ_001795	ncbi_102172025	XM_018044626.1,XM_018044619.1,XM_018044630.1	NC_030810.1	-	29591459	29602713	498	annot_exons
novel_circ_001796	ncbi_102172025	XM_018044626.1,XM_018044619.1,XM_018044630.1	NC_030810.1	-	29591459	29602716	501	annot_exons
novel_circ_001797	ncbi_102171567	XM_018044641.1,XM_005678357.3	NC_030810.1	-	31095612	31108110	516	annot_exons
novel_circ_001798	ncbi_102171567	XM_018044641.1,XM_005678357.3	NC_030810.1	-	31095612	31123509	674	annot_exons
novel_circ_001799	ncbi_102171567	XM_018044641.1,XM_005678357.3	NC_030810.1	-	31123352	31123509	158	one_exon
novel_circ_001800	ncbi_102171567	XM_018044641.1,XM_005678357.3	NC_030810.1	+	31160931	31161482	552	antisense
novel_circ_001801	ncbi_102171295	XM_018044652.1	NC_030810.1	+	31268676	31285372	694	annot_exons
novel_circ_001802	ncbi_102171295	XM_018044652.1	NC_030810.1	+	31281644	31285372	552	annot_exons
novel_circ_001803	ncbi_102169446	XM_018044687.1,XM_005678349.3,XM_018044697.1,XM_018044707.1,XM_018044702.1	NC_030810.1	-	33255765	33308594	1870	annot_exons
novel_circ_001804	ncbi_102169446	XM_018044687.1,XM_005678349.3,XM_018044697.1,XM_018044707.1,XM_018044702.1	NC_030810.1	-	33264437	33308594	6659	exon_intron
novel_circ_001805	ncbi_102169446	XM_018044687.1,XM_005678349.3,XM_018044697.1,XM_018044707.1,XM_018044702.1	NC_030810.1	-	33273497	33308594	1384	annot_exons
novel_circ_001806	ncbi_102169446	XM_018044687.1,XM_005678349.3,XM_018044697.1,XM_018044707.1,XM_018044702.1	NC_030810.1	-	33290723	33308594	1234	annot_exons
novel_circ_001807	ncbi_102168963	XM_013962798.2,XM_018044734.1,XM_013962797.2,XM_005678347.3,XM_005678346.3,XM_018044728.1	NC_030810.1	-	33420563	33424350	270	annot_exons
novel_circ_001808	ncbi_102168963	XM_013962798.2,XM_018044734.1,XM_013962797.2,XM_005678347.3,XM_005678346.3,XM_018044728.1	NC_030810.1	-	33420563	33429193	583	annot_exons
novel_circ_001809	ncbi_102168963	XM_013962798.2,XM_018044734.1,XM_013962797.2,XM_005678347.3,XM_005678346.3,XM_018044728.1	NC_030810.1	-	33427805	33436722	1095	annot_exons
novel_circ_001810	ncbi_102168963	XM_013962798.2,XM_018044734.1,XM_013962797.2,XM_005678347.3,XM_005678346.3,XM_018044728.1	NC_030810.1	-	33433526	33443021	1112	annot_exons
novel_circ_001811	ncbi_102168963	XM_013962798.2,XM_018044734.1,XM_013962797.2,XM_005678347.3,XM_005678346.3,XM_018044728.1	NC_030810.1	-	33436624	33443021	351	annot_exons
novel_circ_001812	ncbi_102168963	XM_013962798.2,XM_018044734.1,XM_013962797.2,XM_005678347.3,XM_005678346.3,XM_018044728.1	NC_030810.1	+	33447606	33448213	608	antisense
novel_circ_001813	ncbi_102168317	XM_013962793.2,XM_018044764.1,XM_013962794.2,XM_005678344.2	NC_030810.1	+	34111198	34129962	476	annot_exons
novel_circ_001814	ncbi_102168317	XM_013962793.2,XM_018044764.1,XM_013962794.2,XM_005678344.2	NC_030810.1	+	34111198	34162378	565	annot_exons
novel_circ_001815	ncbi_102184867	XM_018044784.1	NC_030810.1	-	34764176	34814424	24885	exon_intron
novel_circ_001816	ncbi_102190572	XM_013962789.2	NC_030810.1	-	34947311	34971589	1626	annot_exons
novel_circ_001817	ncbi_102189452	XM_005678336.3,XM_005678338.3,XM_005678337.3	NC_030810.1	-	36297809	36298331	523	antisense
novel_circ_001818	ncbi_102189452	XM_005678336.3,XM_005678338.3,XM_005678337.3	NC_030810.1	+	36371095	36371392	298	intronic
novel_circ_001819	ncbi_102189452	XM_005678336.3,XM_005678338.3,XM_005678337.3	NC_030810.1	+	36449149	36533124	387	annot_exons
novel_circ_001820	ncbi_102183478	XM_018044891.1,XM_013962787.2,XM_005678474.3,XM_013962788.2,XM_018044899.1	NC_030810.1	-	36858678	36866985	391	annot_exons
novel_circ_001821	ncbi_102183478	XM_018044891.1,XM_013962787.2,XM_005678474.3,XM_013962788.2,XM_018044899.1	NC_030810.1	-	36858678	36879079	500	annot_exons
novel_circ_001822	ncbi_102183478	XM_018044891.1,XM_013962787.2,XM_005678474.3,XM_013962788.2,XM_018044899.1	NC_030810.1	-	36866471	36866985	163	annot_exons
novel_circ_001823	ncbi_102188460	XM_018044918.1,XM_018044920.1,XM_018044927.1	NC_030810.1	+	36924346	36928368	559	annot_exons
novel_circ_001824	ncbi_102188460	XM_018044918.1,XM_018044920.1,XM_018044927.1	NC_030810.1	+	36938757	36958237	685	annot_exons
novel_circ_001825	ncbi_102188460	XM_018044918.1,XM_018044920.1,XM_018044927.1	NC_030810.1	+	37012951	37022132	723	annot_exons
novel_circ_001826	ncbi_102188460	XM_018044918.1,XM_018044920.1,XM_018044927.1	NC_030810.1	+	37047173	37057240	367	annot_exons
novel_circ_001827	ncbi_102188460	XM_018044918.1,XM_018044920.1,XM_018044927.1	NC_030810.1	+	37245724	37250901	381	annot_exons
novel_circ_001828	ncbi_102187448	XM_018045006.1	NC_030810.1	+	37798495	37803053	1335	exon_intron
novel_circ_001829	ncbi_102187448	XM_018045006.1	NC_030810.1	+	37798508	37803053	1322	annot_exons
novel_circ_001830	ncbi_102187448	XM_018045006.1	NC_030810.1	-	37803809	37805770	1962	antisense
novel_circ_001831	ncbi_102187448	XM_018045006.1	NC_030810.1	+	37804618	37805655	1038	one_exon
novel_circ_001832	ncbi_102187017	XM_018044971.1,XM_018044997.1,XM_018044990.1,XM_018044981.1,XM_018045002.1	NC_030810.1	-	37807034	37807312	279	one_exon
novel_circ_001833	ncbi_102187017	XM_018044971.1,XM_018044997.1,XM_018044990.1,XM_018044981.1,XM_018045002.1	NC_030810.1	-	37820316	37835819	1004	annot_exons
novel_circ_001834	ncbi_102187017	XM_018044971.1,XM_018044997.1,XM_018044990.1,XM_018044981.1,XM_018045002.1	NC_030810.1	-	37890273	37894496	319	annot_exons
novel_circ_001835	ncbi_102187017	XM_018044971.1,XM_018044997.1,XM_018044990.1,XM_018044981.1,XM_018045002.1	NC_030810.1	-	37932575	37957950	1538	annot_exons
novel_circ_001836	ncbi_102187017	XM_018044971.1,XM_018044997.1,XM_018044990.1,XM_018044981.1,XM_018045002.1	NC_030810.1	-	37951555	37952393	429	annot_exons
novel_circ_001837	ncbi_102185421	XM_005678322.3,XM_005678321.2,XM_005678324.2,XM_005678323.2,XM_005678325.3,XM_018045046.1	NC_030810.1	+	38072852	38112121	434	annot_exons
novel_circ_001838	ncbi_102185421	XM_005678322.3,XM_005678321.2,XM_005678324.2,XM_005678323.2,XM_005678325.3,XM_018045046.1	NC_030810.1	+	38072852	38119969	668	annot_exons
novel_circ_001839	ncbi_102185421	XM_005678322.3,XM_005678321.2,XM_005678324.2,XM_005678323.2,XM_005678325.3,XM_018045046.1	NC_030810.1	+	38095022	38112121	335	annot_exons
novel_circ_001840	ncbi_102185421	XM_005678322.3,XM_005678321.2,XM_005678324.2,XM_005678323.2,XM_005678325.3,XM_018045046.1	NC_030810.1	+	38095022	38124535	971	annot_exons
novel_circ_001841	ncbi_102185421	XM_005678322.3,XM_005678321.2,XM_005678324.2,XM_005678323.2,XM_005678325.3,XM_018045046.1	NC_030810.1	+	38108754	38131560	969	annot_exons
novel_circ_001842	ncbi_102185421	XM_005678322.3,XM_005678321.2,XM_005678324.2,XM_005678323.2,XM_005678325.3,XM_018045046.1	NC_030810.1	+	38119736	38124535	636	annot_exons
novel_circ_001843	ncbi_102185421	XM_005678322.3,XM_005678321.2,XM_005678324.2,XM_005678323.2,XM_005678325.3,XM_018045046.1	NC_030810.1	+	38119736	38142779	1049	annot_exons
novel_circ_001844	ncbi_102184686	XM_018045050.1	NC_030810.1	+	38751023	38753105	222	annot_exons
novel_circ_001845	ncbi_102184686	XM_018045050.1	NC_030810.1	+	38751023	38755323	307	annot_exons
novel_circ_001846	ncbi_102184686	XM_018045050.1	NC_030810.1	+	38751023	38758559	378	annot_exons
novel_circ_001847	ncbi_102184686	XM_018045050.1	NC_030810.1	+	38751023	38764750	646	annot_exons
novel_circ_001848	ncbi_102184968	XM_018045059.1,XM_018045053.1,XM_005678320.3	NC_030810.1	-	38814820	38828696	203	annot_exons
novel_circ_001849	ncbi_102183563	XM_018045101.1,XM_018045092.1	NC_030810.1	-	38971143	38971488	346	antisense
novel_circ_001850	ncbi_102183563	XM_018045101.1,XM_018045092.1	NC_030810.1	+	38976806	38983433	782	annot_exons
novel_circ_001851	ncbi_102183563	XM_018045101.1,XM_018045092.1	NC_030810.1	+	38976806	39000896	1218	annot_exons
novel_circ_001852	ncbi_102183563	XM_018045101.1,XM_018045092.1	NC_030810.1	+	39008332	39008741	410	one_exon
novel_circ_001853	ncbi_102182092	XM_018045108.1	NC_030810.1	-	39181097	39182054	958	antisense
novel_circ_001854	ncbi_102182092	XM_018045108.1	NC_030810.1	+	39250060	39250371	312	intronic
novel_circ_001855	ncbi_102182092	XM_018045108.1	NC_030810.1	+	39332524	39332965	442	intronic
novel_circ_001856	ncbi_102182092	XM_018045108.1	NC_030810.1	+	39432671	39433651	319	annot_exons
novel_circ_001857	ncbi_102182092	XM_018045108.1	NC_030810.1	+	39532327	39537127	692	annot_exons
novel_circ_001858	ncbi_102182092	XM_018045108.1	NC_030810.1	+	39532327	39553915	904	annot_exons
novel_circ_001859	ncbi_102183121	XM_005678311.3	NC_030810.1	+	40056419	40078403	596	annot_exons
novel_circ_001860	ncbi_102183121	XM_005678311.3	NC_030810.1	+	40095787	40111527	997	annot_exons
novel_circ_001861	ncbi_102183121	XM_005678311.3	NC_030810.1	+	40123633	40125132	365	annot_exons
novel_circ_001862	ncbi_102182560	XM_018045163.1,XM_013962781.2,XM_018045157.1,XM_013962780.2,XM_013962779.2	NC_030810.1	+	40251777	40295967	1613	annot_exons
novel_circ_001863	ncbi_102182560	XM_018045163.1,XM_013962781.2,XM_018045157.1,XM_013962780.2,XM_013962779.2	NC_030810.1	+	40264006	40284666	702	annot_exons
novel_circ_001864	ncbi_102182560	XM_018045163.1,XM_013962781.2,XM_018045157.1,XM_013962780.2,XM_013962779.2	NC_030810.1	+	40264006	40295967	951	annot_exons
novel_circ_001865	ncbi_102182560	XM_018045163.1,XM_013962781.2,XM_018045157.1,XM_013962780.2,XM_013962779.2	NC_030810.1	+	40278410	40295967	824	annot_exons
novel_circ_001866	ncbi_102182560	XM_018045163.1,XM_013962781.2,XM_018045157.1,XM_013962780.2,XM_013962779.2	NC_030810.1	+	40293862	40295967	249	annot_exons
novel_circ_001867	ncbi_102182560	XM_018045163.1,XM_013962781.2,XM_018045157.1,XM_013962780.2,XM_013962779.2	NC_030810.1	+	40293862	40316394	20676	exon_intron
novel_circ_001868	ncbi_102182560	XM_018045163.1,XM_013962781.2,XM_018045157.1,XM_013962780.2,XM_013962779.2	NC_030810.1	+	40293862	40332596	36878	exon_intron
novel_circ_001869	ncbi_102182846	XM_018045131.1,XM_018045134.1	NC_030810.1	-	40381683	40394313	785	annot_exons
novel_circ_001870	ncbi_102182846	XM_018045131.1,XM_018045134.1	NC_030810.1	+	40439982	40446226	6245	antisense
novel_circ_001871	ncbi_102180987	XM_018045226.1,XM_018045220.1,XM_018045222.1	NC_030810.1	+	41103760	41110929	510	annot_exons
novel_circ_001872	ncbi_102180987	XM_018045226.1,XM_018045220.1,XM_018045222.1	NC_030810.1	+	41147634	41157200	1001	annot_exons
novel_circ_001873	ncbi_102180987	XM_018045226.1,XM_018045220.1,XM_018045222.1	NC_030810.1	+	41156841	41167369	918	annot_exons
novel_circ_001874	ncbi_102179536	XM_018045247.1,XM_005678298.3,XM_013962763.2,XM_013962765.2,XM_018045259.1,XM_018045264.1,XM_005678301.3,XM_005678299.3	NC_030810.1	+	42320897	42326452	289	annot_exons
novel_circ_001875	ncbi_102180715	XM_013962736.2	NC_030810.1	-	42449161	42471911	560	annot_exons
novel_circ_001876	ncbi_102180715	XM_013962736.2	NC_030810.1	-	42449161	42512908	1339	annot_exons
novel_circ_001877	ncbi_102180715	XM_013962736.2	NC_030810.1	-	42471756	42512908	935	annot_exons
novel_circ_001878	ncbi_102180715	XM_013962736.2	NC_030810.1	-	42484850	42512908	779	annot_exons
novel_circ_001879	ncbi_102177116	XM_005678289.2,XM_013962755.2,XM_005678287.3,XM_018045293.1,XM_005678288.2,XM_013962756.2,XM_018045319.1,XM_018045314.1,XM_018045307.1,XM_018045337.1,XM_018045327.1	NC_030810.1	-	42524847	42525926	1080	antisense
novel_circ_001880	ncbi_102177116	XM_005678289.2,XM_013962755.2,XM_005678287.3,XM_018045293.1,XM_005678288.2,XM_013962756.2,XM_018045319.1,XM_018045314.1,XM_018045307.1,XM_018045337.1,XM_018045327.1	NC_030810.1	+	42545031	42557095	500	annot_exons
novel_circ_001881	ncbi_102177116	XM_005678289.2,XM_013962755.2,XM_005678287.3,XM_018045293.1,XM_005678288.2,XM_013962756.2,XM_018045319.1,XM_018045314.1,XM_018045307.1,XM_018045337.1,XM_018045327.1	NC_030810.1	+	42545031	42560714	573	annot_exons
novel_circ_001882	ncbi_102177116	XM_005678289.2,XM_013962755.2,XM_005678287.3,XM_018045293.1,XM_005678288.2,XM_013962756.2,XM_018045319.1,XM_018045314.1,XM_018045307.1,XM_018045337.1,XM_018045327.1	NC_030810.1	+	42554595	42560714	427	annot_exons
novel_circ_001883	ncbi_102177116	XM_005678289.2,XM_013962755.2,XM_005678287.3,XM_018045293.1,XM_005678288.2,XM_013962756.2,XM_018045319.1,XM_018045314.1,XM_018045307.1,XM_018045337.1,XM_018045327.1	NC_030810.1	+	42576762	42579454	329	annot_exons
novel_circ_001884	ncbi_102176287	XM_018045355.1,XM_018045361.1	NC_030810.1	+	42953724	42963972	329	annot_exons
novel_circ_001885	ncbi_102176006	XM_018045378.1,XM_005678283.3,XM_018045371.1,XM_018045365.1	NC_030810.1	+	42979290	42979786	497	antisense
novel_circ_001886	ncbi_102176006	XM_018045378.1,XM_005678283.3,XM_018045371.1,XM_018045365.1	NC_030810.1	-	42979858	42986718	922	annot_exons
novel_circ_001887	ncbi_102176006	XM_018045378.1,XM_005678283.3,XM_018045371.1,XM_018045365.1	NC_030810.1	-	42989232	42990963	502	annot_exons
novel_circ_001888	ncbi_102174896	XM_005678278.3	NC_030810.1	-	43731325	43734215	306	annot_exons
novel_circ_001889	ncbi_102174896	XM_005678278.3	NC_030810.1	-	43731325	43779266	1172	annot_exons
novel_circ_001890	ncbi_102174896	XM_005678278.3	NC_030810.1	-	43778994	43779266	273	one_exon
novel_circ_001891	ncbi_102173905	XM_018045418.1,XM_018045413.1,XM_018045408.1	NC_030810.1	-	44100140	44105058	640	annot_exons
novel_circ_001892	ncbi_102173627	XM_018045424.1	NC_030810.1	+	45813990	45814211	222	one_exon
novel_circ_001893	ncbi_102173356	XM_005678272.3,XM_018045438.1	NC_030810.1	-	45899484	45913956	778	annot_exons
novel_circ_001894	ncbi_102173356	XM_005678272.3,XM_018045438.1	NC_030810.1	-	45911316	45913956	316	annot_exons
novel_circ_001895	ncbi_102173356	XM_005678272.3,XM_018045438.1	NC_030810.1	-	45920627	45927434	510	annot_exons
novel_circ_001896	ncbi_102173059	XM_018045459.1,XM_018045446.1,XM_018045469.1,XM_018045463.1,XM_018045450.1,XM_018045442.1,XM_018045452.1,XM_013962747.2,XM_018045454.1	NC_030810.1	+	45952643	45966055	597	annot_exons
novel_circ_001897	ncbi_102173059	XM_018045459.1,XM_018045446.1,XM_018045469.1,XM_018045463.1,XM_018045450.1,XM_018045442.1,XM_018045452.1,XM_013962747.2,XM_018045454.1	NC_030810.1	+	45952643	45974523	819	annot_exons
novel_circ_001898	ncbi_102173059	XM_018045459.1,XM_018045446.1,XM_018045469.1,XM_018045463.1,XM_018045450.1,XM_018045442.1,XM_018045452.1,XM_013962747.2,XM_018045454.1	NC_030810.1	+	45952643	45979313	936	annot_exons
novel_circ_001899	ncbi_102173059	XM_018045459.1,XM_018045446.1,XM_018045469.1,XM_018045463.1,XM_018045450.1,XM_018045442.1,XM_018045452.1,XM_013962747.2,XM_018045454.1	NC_030810.1	-	45953609	45955983	2375	antisense
novel_circ_001900	ncbi_102179342	XM_018045474.1	NC_030810.1	-	45994419	46027255	786	annot_exons
novel_circ_001901	ncbi_102179342	XM_018045474.1	NC_030810.1	-	46010440	46021597	439	annot_exons
novel_circ_001902	ncbi_102179342	XM_018045474.1	NC_030810.1	-	46010440	46027255	506	annot_exons
novel_circ_001903	ncbi_102171565	XM_005678264.3,XM_005678265.3	NC_030810.1	-	46726873	46727418	546	intronic
novel_circ_001904	ncbi_102170378	XM_005678259.2	NC_030810.1	+	50353021	50377559	295	annot_exons
novel_circ_001905	ncbi_102179380	XM_018045545.1,XM_018045548.1	NC_030810.1	+	51824787	51845133	827	annot_exons
novel_circ_001906	ncbi_102183383	XM_013962716.2,XM_005678237.3	NC_030810.1	+	52114438	52114796	359	intronic
novel_circ_001907	ncbi_102183120	XM_018045570.1	NC_030810.1	+	52132476	52156151	986	annot_exons
novel_circ_001908	ncbi_102183120	XM_018045570.1	NC_030810.1	+	52140823	52146418	562	annot_exons
novel_circ_001909	ncbi_102183120	XM_018045570.1	NC_030810.1	+	52140823	52156151	803	annot_exons
novel_circ_001910	ncbi_102183120	XM_018045570.1	NC_030810.1	+	52140823	52169749	1113	annot_exons
novel_circ_001911	ncbi_102183120	XM_018045570.1	NC_030810.1	+	52140823	52182834	1680	annot_exons
novel_circ_001912	ncbi_102183120	XM_018045570.1	NC_030810.1	+	52140823	52187572	1799	annot_exons
novel_circ_001913	ncbi_102183120	XM_018045570.1	NC_030810.1	+	52140823	52189222	1928	annot_exons
novel_circ_001914	ncbi_102183120	XM_018045570.1	NC_030810.1	+	52140823	52192869	2103	annot_exons
novel_circ_001915	ncbi_102183120	XM_018045570.1	NC_030810.1	+	52151571	52182834	1118	annot_exons
novel_circ_001916	ncbi_102183120	XM_018045570.1	NC_030810.1	+	52156084	52169749	378	annot_exons
novel_circ_001917	ncbi_102183120	XM_018045570.1	NC_030810.1	+	52156084	52189222	1193	annot_exons
novel_circ_001918	ncbi_102183120	XM_018045570.1	NC_030810.1	+	52156084	52192869	1368	annot_exons
novel_circ_001919	ncbi_102183120	XM_018045570.1	NC_030810.1	+	52165736	52182834	877	annot_exons
novel_circ_001920	ncbi_102183120	XM_018045570.1	NC_030810.1	+	52169580	52192869	1160	annot_exons
novel_circ_001921	ncbi_102183120	XM_018045570.1	NC_030810.1	+	52182634	52192869	624	annot_exons
novel_circ_001922	ncbi_102183120	XM_018045570.1	NC_030810.1	+	52182634	52200824	713	annot_exons
novel_circ_001923	ncbi_102183120	XM_018045570.1	NC_030810.1	+	52187454	52192869	423	annot_exons
novel_circ_001924	ncbi_102190655	XM_018045571.1	NC_030810.1	+	52825578	52825987	410	one_exon
novel_circ_001925	ncbi_102190655	XM_018045571.1	NC_030810.1	-	52856213	52856389	177	antisense
novel_circ_001926	ncbi_102182090	XM_005678232.2,XM_018045587.1	NC_030810.1	-	53723548	53727529	345	annot_exons
novel_circ_001927	ncbi_102181829	XM_005678230.3,XM_013962714.2	NC_030810.1	+	54060006	54093801	609	annot_exons
novel_circ_001928	ncbi_102180986	XM_018045604.1,XM_018045625.1,XM_018045612.1,XM_018045608.1,XM_018045617.1,XM_018045621.1,XM_013962713.2	NC_030810.1	-	54104074	54111491	486	annot_exons
novel_circ_001929	ncbi_102180986	XM_018045604.1,XM_018045625.1,XM_018045612.1,XM_018045608.1,XM_018045617.1,XM_018045621.1,XM_013962713.2	NC_030810.1	-	54108364	54111491	351	annot_exons
novel_circ_001930	ncbi_102180986	XM_018045604.1,XM_018045625.1,XM_018045612.1,XM_018045608.1,XM_018045617.1,XM_018045621.1,XM_013962713.2	NC_030810.1	-	54110440	54117089	673	annot_exons
novel_circ_001931	ncbi_102180986	XM_018045604.1,XM_018045625.1,XM_018045612.1,XM_018045608.1,XM_018045617.1,XM_018045621.1,XM_013962713.2	NC_030810.1	-	54111390	54117089	577	annot_exons
novel_circ_001932	ncbi_102180986	XM_018045604.1,XM_018045625.1,XM_018045612.1,XM_018045608.1,XM_018045617.1,XM_018045621.1,XM_013962713.2	NC_030810.1	-	54113446	54117089	475	annot_exons
novel_circ_001933	ncbi_102180986	XM_018045604.1,XM_018045625.1,XM_018045612.1,XM_018045608.1,XM_018045617.1,XM_018045621.1,XM_013962713.2	NC_030810.1	-	54160585	54169096	1923	annot_exons
novel_circ_001934	ncbi_102180367	XM_018045640.1,XM_005678224.3,XM_005678223.3,XM_005678225.3	NC_030810.1	-	54269124	54279121	402	annot_exons
novel_circ_001935	ncbi_102190370	XM_005678250.3	NC_030810.1	+	54332269	54340515	442	annot_exons
novel_circ_001936	ncbi_102190370	XM_005678250.3	NC_030810.1	+	54332269	54344165	700	annot_exons
novel_circ_001937	ncbi_102190370	XM_005678250.3	NC_030810.1	+	54332269	54368368	801	annot_exons
novel_circ_001938	ncbi_102190370	XM_005678250.3	NC_030810.1	+	54343164	54344165	258	annot_exons
novel_circ_001939	ncbi_102190370	XM_005678250.3	NC_030810.1	-	54391773	54392231	459	antisense
novel_circ_001940	ncbi_102175641	XM_018045659.1,XM_018045662.1,XM_018045658.1,XM_018045660.1,XM_018045661.1,XM_005678200.3,XM_005678201.2	NC_030810.1	+	54425305	54427355	499	annot_exons
novel_circ_001941	ncbi_102176843	XM_005678220.3,XM_013962710.2,XM_013962709.2,XM_005678207.3,XM_005678221.3,XM_005678216.3,XM_005678222.2,XM_013962711.2,XM_005678210.3,XM_005678219.3,XM_005678218.3,XM_005678214.3,XM_005678208.3,XM_005678217.3,XM_005678213.3,XM_005678212.3,XM_005678209.3,XM_005678211.3,XM_005678206.3	NC_030810.1	-	54458520	54459016	497	one_exon
novel_circ_001942	ncbi_102176843	XM_005678220.3,XM_013962710.2,XM_013962709.2,XM_005678207.3,XM_005678221.3,XM_005678216.3,XM_005678222.2,XM_013962711.2,XM_005678210.3,XM_005678219.3,XM_005678218.3,XM_005678214.3,XM_005678208.3,XM_005678217.3,XM_005678213.3,XM_005678212.3,XM_005678209.3,XM_005678211.3,XM_005678206.3	NC_030810.1	-	54462090	54477035	812	annot_exons
novel_circ_001943	ncbi_102176843	XM_005678220.3,XM_013962710.2,XM_013962709.2,XM_005678207.3,XM_005678221.3,XM_005678216.3,XM_005678222.2,XM_013962711.2,XM_005678210.3,XM_005678219.3,XM_005678218.3,XM_005678214.3,XM_005678208.3,XM_005678217.3,XM_005678213.3,XM_005678212.3,XM_005678209.3,XM_005678211.3,XM_005678206.3	NC_030810.1	-	54473903	54477824	535	annot_exons
novel_circ_001944	ncbi_102176843	XM_005678220.3,XM_013962710.2,XM_013962709.2,XM_005678207.3,XM_005678221.3,XM_005678216.3,XM_005678222.2,XM_013962711.2,XM_005678210.3,XM_005678219.3,XM_005678218.3,XM_005678214.3,XM_005678208.3,XM_005678217.3,XM_005678213.3,XM_005678212.3,XM_005678209.3,XM_005678211.3,XM_005678206.3	NC_030810.1	+	54488890	54489812	923	antisense
novel_circ_001945	ncbi_102174179	XM_018045664.1,XM_005678196.3,XM_005678197.3	NC_030810.1	+	55192130	55192632	343	annot_exons
novel_circ_001946	NA	-	NC_030810.1	+	55257776	55258441	666	intergenic
novel_circ_001947	ncbi_102188730	XM_013962706.2,XM_018045666.1	NC_030810.1	-	55445560	55450361	666	annot_exons
novel_circ_001948	ncbi_102188730	XM_013962706.2,XM_018045666.1	NC_030810.1	-	55448732	55450361	378	annot_exons
novel_circ_001949	ncbi_102169541	XM_013962705.2,XM_005678182.3,XM_018045668.1,XM_005678190.3,XM_018045667.1	NC_030810.1	+	58600748	58600920	173	one_exon
novel_circ_001950	ncbi_102169541	XM_013962705.2,XM_005678182.3,XM_018045668.1,XM_005678190.3,XM_018045667.1	NC_030810.1	+	58600748	58681815	387	annot_exons
novel_circ_001951	ncbi_102169541	XM_013962705.2,XM_005678182.3,XM_018045668.1,XM_005678190.3,XM_018045667.1	NC_030810.1	+	58624796	58625338	543	intronic
novel_circ_001952	ncbi_102169541	XM_013962705.2,XM_005678182.3,XM_018045668.1,XM_005678190.3,XM_018045667.1	NC_030810.1	-	58697974	58698952	979	antisense
novel_circ_001953	ncbi_102169541	XM_013962705.2,XM_005678182.3,XM_018045668.1,XM_005678190.3,XM_018045667.1	NC_030810.1	+	58713314	58728514	1495	annot_exons
novel_circ_001954	ncbi_102169541	XM_013962705.2,XM_005678182.3,XM_018045668.1,XM_005678190.3,XM_018045667.1	NC_030810.1	+	58726566	58732407	768	annot_exons
novel_circ_001955	ncbi_102169541	XM_013962705.2,XM_005678182.3,XM_018045668.1,XM_005678190.3,XM_018045667.1	NC_030810.1	-	58769772	58769946	175	antisense
novel_circ_001956	ncbi_102169242	XM_018045669.1,XM_018045672.1,XM_018045671.1,XM_018045670.1	NC_030810.1	-	61034380	61039951	454	annot_exons
novel_circ_001957	ncbi_102169242	XM_018045669.1,XM_018045672.1,XM_018045671.1,XM_018045670.1	NC_030810.1	-	61039328	61039951	332	annot_exons
novel_circ_001958	ncbi_102168790	XM_018045673.1,XM_005678170.3,XM_005678171.3,XM_013962696.2,XM_013962698.2,XM_013962697.2,XM_013962699.2,XM_013962701.2	NC_030810.1	+	61276255	61299138	719	annot_exons
novel_circ_001959	ncbi_102168790	XM_018045673.1,XM_005678170.3,XM_005678171.3,XM_013962696.2,XM_013962698.2,XM_013962697.2,XM_013962699.2,XM_013962701.2	NC_030810.1	+	61294928	61299138	346	annot_exons
novel_circ_001960	ncbi_102168790	XM_018045673.1,XM_005678170.3,XM_005678171.3,XM_013962696.2,XM_013962698.2,XM_013962697.2,XM_013962699.2,XM_013962701.2	NC_030810.1	+	61294928	61312113	511	annot_exons
novel_circ_001961	ncbi_106501955	XM_018046502.1	NC_030810.1	+	61620649	61638508	691	exon_intron
novel_circ_001962	ncbi_106501955	XM_018046502.1	NC_030810.1	+	61620649	61659909	979	exon_intron
novel_circ_001963	ncbi_106501955	XM_018046502.1	NC_030810.1	+	61620649	61661214	1105	exon_intron
novel_circ_001964	ncbi_106501955	XM_018046502.1	NC_030810.1	+	61672074	61677092	2697	exon_intron
novel_circ_001965	ncbi_102190193	XM_018045682.1,XM_018045680.1,XM_018045679.1,XM_018045677.1,XM_018045683.1,XM_018045678.1,XM_018045681.1,XM_018045684.1	NC_030810.1	-	61758493	61779470	1487	annot_exons
novel_circ_001966	ncbi_102190193	XM_018045682.1,XM_018045680.1,XM_018045679.1,XM_018045677.1,XM_018045683.1,XM_018045678.1,XM_018045681.1,XM_018045684.1	NC_030810.1	-	61777916	61779470	524	annot_exons
novel_circ_001967	ncbi_102186820	XM_018045685.1	NC_030810.1	-	61985606	61986362	757	one_exon
novel_circ_001968	ncbi_102186263	XM_013962679.2	NC_030810.1	-	62294436	62305840	1926	annot_exons
novel_circ_001969	ncbi_102186263	XM_013962679.2	NC_030810.1	-	62298683	62305840	1799	annot_exons
novel_circ_001970	ncbi_102186263	XM_013962679.2	NC_030810.1	-	62305145	62305840	696	one_exon
novel_circ_001971	ncbi_102187551	XM_005678154.3	NC_030810.1	-	62793501	62820678	254	annot_exons
novel_circ_001972	ncbi_102187015	XM_013962671.2,XM_013962674.2,XM_013962670.2,XM_013962672.2	NC_030810.1	-	63524881	63527396	289	annot_exons
novel_circ_001973	ncbi_102187015	XM_013962671.2,XM_013962674.2,XM_013962670.2,XM_013962672.2	NC_030810.1	-	63524881	63552638	1574	annot_exons
novel_circ_001974	ncbi_102187015	XM_013962671.2,XM_013962674.2,XM_013962670.2,XM_013962672.2	NC_030810.1	-	63539683	63552638	983	annot_exons
novel_circ_001975	ncbi_102187015	XM_013962671.2,XM_013962674.2,XM_013962670.2,XM_013962672.2	NC_030810.1	-	63550442	63552638	302	annot_exons
novel_circ_001976	ncbi_102185138	XM_018045696.1,XM_018045694.1,XM_018045695.1	NC_030810.1	+	63934134	63941485	498	annot_exons
novel_circ_001977	ncbi_102185138	XM_018045696.1,XM_018045694.1,XM_018045695.1	NC_030810.1	+	63934134	63951853	776	annot_exons
novel_circ_001978	ncbi_102185138	XM_018045696.1,XM_018045694.1,XM_018045695.1	NC_030810.1	-	63947006	63948475	1470	antisense
novel_circ_001979	ncbi_102185138	XM_018045696.1,XM_018045694.1,XM_018045695.1	NC_030810.1	-	63951762	63962759	10998	antisense
novel_circ_001980	ncbi_102183844	XM_018045698.1,XM_005678145.3	NC_030810.1	+	64229272	64253828	464	annot_exons
novel_circ_001981	ncbi_102183285	XM_018045701.1,XM_018045702.1	NC_030810.1	+	66040355	66069890	934	annot_exons
novel_circ_001982	ncbi_102183285	XM_018045701.1,XM_018045702.1	NC_030810.1	+	66060636	66069890	633	annot_exons
novel_circ_001983	ncbi_102183285	XM_018045701.1,XM_018045702.1	NC_030810.1	+	66068996	66069890	478	annot_exons
novel_circ_001984	ncbi_102183285	XM_018045701.1,XM_018045702.1	NC_030810.1	+	66089066	66090341	296	annot_exons
novel_circ_001985	ncbi_102183285	XM_018045701.1,XM_018045702.1	NC_030810.1	+	66101151	66105282	815	annot_exons
novel_circ_001986	ncbi_102183029	XM_005678142.3	NC_030810.1	-	66155664	66157192	412	annot_exons
novel_circ_001987	ncbi_102183029	XM_005678142.3	NC_030810.1	-	66155664	66157679	559	annot_exons
novel_circ_001988	ncbi_102182368	XM_005678140.3,XM_005678139.3,XM_005678141.3,XM_018045704.1	NC_030810.1	-	66226484	66236414	414	annot_exons
novel_circ_001989	ncbi_102182368	XM_005678140.3,XM_005678139.3,XM_005678141.3,XM_018045704.1	NC_030810.1	-	66226484	66236483	483	exon_intron
novel_circ_001990	ncbi_102170144	XM_018045708.1,XM_018045709.1,XM_018045707.1	NC_030810.1	-	66309976	66349270	39295	exon_intron
novel_circ_001991	ncbi_102170144	XM_018045708.1,XM_018045709.1,XM_018045707.1	NC_030810.1	-	66341856	66342364	509	intronic
novel_circ_001992	ncbi_106501943	XM_018045720.1,XM_018045718.1,XM_018045722.1,XM_018045719.1,XM_018045721.1,XM_018045716.1,XM_018045717.1	NC_030810.1	-	66713569	66714254	315	annot_exons
novel_circ_001993	ncbi_102173990	XM_018045726.1,XM_018045727.1	NC_030810.1	+	66923086	66926588	3503	exon_intron
novel_circ_001994	ncbi_102173523	XM_018045728.1	NC_030810.1	-	67045158	67045674	517	antisense
novel_circ_001995	NA	-	NC_030810.1	-	67046525	67050484	3960	intergenic
novel_circ_001996	ncbi_102172858	XM_018045729.1,XM_005678121.3,XM_018045730.1	NC_030810.1	+	67159114	67164085	4972	exon_intron
novel_circ_001997	ncbi_102172858	XM_018045729.1,XM_005678121.3,XM_018045730.1	NC_030810.1	+	67163336	67164085	750	exon_intron
novel_circ_001998	ncbi_102172589	XM_018045731.1,XM_018045732.1,XM_018045733.1,XM_018045734.1	NC_030810.1	-	67346493	67347336	844	antisense
[truncated: 11,584 more rows]
