# Supplementary material for: Genetic Basis of Follicle Development in Dazu Black Goat by Whole-Transcriptome Sequencing
Source: Animals (Basel). 2021 Dec 13;11(12):3536. doi: 10.3390/ani11123536 (PMC8697922; doi:10.3390/ani11123536)
Supplement: Supplementary file 1 [file animals-11-03536-s001.zip › Supplementary/Table S14 Differential circRNA expressleveled results between groups.xlsx]

## Sheet: DEcircRNA
Table S14 Differential circRNA expressleveled results between groups
id	GF_1	GF_2	GF_3	GF_4	GF_5	GF_6	GF_1_TPM	GF_2_TPM	GF_3_TPM	GF_4_TPM	GF_5_TPM	GF_6_TPM	control_mean	treat_mean	log2(fc)	PValue
novel-m0104-5p	41	91	204	310	245	296	4.2134	9.561	22.4618	28.9363	27.5982	25.0612	12.0787	27.1986	1.17106	0.0311824
novel-m0059-5p	41	91	204	310	245	296	4.2134	9.561	22.4618	28.9363	27.5982	25.0612	12.0787	27.1986	1.17106	0.0285026
novel-m0054-5p	41	91	204	310	245	296	4.2134	9.561	22.4618	28.9363	27.5982	25.0612	12.0787	27.1986	1.17106	0.0284272
novel-m0042-5p	35	20	8	9	10	9	3.5968	2.1013	0.8809	0.8401	1.1265	0.762	2.193	0.909533	-1.26971	0.0376262
novel-m0041-5p	3	6	4	0	0	0	0.3083	0.6304	0.4404	0	0	0	0.4597	0.01	-5.52262	0.00304526
novel-m0039-5p	41	91	204	310	245	296	4.2134	9.561	22.4618	28.9363	27.5982	25.0612	12.0787	27.1986	1.17106	0.0283341
novel-m0035-5p	41	91	204	310	245	296	4.2134	9.561	22.4618	28.9363	27.5982	25.0612	12.0787	27.1986	1.17106	0.0285402
novel-m0021-3p	7	7	0	0	0	0	0.7194	0.7355	0	0	0	0	0.484967	0.01	-5.59981	0.0139447
novel-m0016-5p	0	0	0	6	2	6	0	0	0	0.5601	0.2253	0.508	0.01	0.431133	5.43006	0.00413993
miR-9277-y	0	0	0	5	2	2	0	0	0	0.4667	0.2253	0.1693	0.01	0.2871	4.84348	0.0376317
miR-6412-y	11	42	132	318	184	241	1.1304	4.4128	14.5341	29.6831	20.7268	20.4046	6.69243	23.6048	1.81848	0.00589396
miR-6240-x	5	42	6	3	0	9	0.5138	4.4128	0.6606	0.28	0	0.762	1.8624	0.347333	-2.42277	0.0173556
miR-449-x	0	0	2	0	14	42	0	0	0.2202	0	1.577	3.556	0.0734	1.711	4.54292	0.00200401
miR-4492-y	0	0	0	2	6	2	0	0	0	0.1867	0.6759	0.1693	0.01	0.343967	5.1042	0.0272274
miR-4324-y	2	9	9	22	11	34	0.2055	0.9456	0.991	2.0535	1.2391	2.8787	0.714033	2.0571	1.52655	0.0315861
miR-4286-z	6	29	81	328	156	165	0.6166	3.0469	8.9187	30.6165	17.5727	13.97	4.19407	20.7197	2.30458	0.000753783
miR-3976-x	0	3	3	17	5	8	0	0.3152	0.3303	1.5868	0.5632	0.6773	0.215167	0.942433	2.13094	0.0395936
miR-383-x	0	0	2	4	4	7	0	0	0.2202	0.3734	0.4506	0.5927	0.0734	0.472233	2.68565	0.0329923
miR-376-y	25	25	25	18	14	5	2.5691	2.6266	2.7527	1.6802	1.577	0.4233	2.64947	1.22683	-1.11076	0.0427375
miR-375-y	209	56	78	69	223	807	21.478	5.8837	8.5883	6.4407	25.12	68.3258	11.9833	33.2955	1.4743	0.0312747
miR-365-x	67	41	21	10	19	13	6.8853	4.3077	2.3122	0.9334	2.1403	1.1007	4.50173	1.39147	-1.69387	0.00353153
miR-296-y	18	4	19	36	26	47	1.8498	0.4203	2.092	3.3603	2.9288	3.9793	1.45403	3.4228	1.23512	0.029688
miR-2887-x	0	4	4	14	8	11	0	0.4203	0.4404	1.3068	0.9012	0.9313	0.2869	1.04643	1.86686	0.0339966
miR-2765-x	7	11	8	3	2	0	0.7194	1.1557	0.8809	0.28	0.2253	0	0.918667	0.168433	-2.44736	0.00764326
miR-2483-x	0	0	2	2	8	5	0	0	0.2202	0.1867	0.9012	0.4233	0.0734	0.503733	2.77881	0.0488471
miR-2435-x	5	6	4	2	0	2	0.5138	0.6304	0.4404	0.1867	0	0.1693	0.5282	0.118667	-2.15417	0.0327484
miR-2137-y	31	13	25	11	13	9	3.1857	1.3659	2.7527	1.0268	1.4644	0.762	2.43477	1.0844	-1.16689	0.0388052
miR-205-x	306	3	10	5	27	32	31.4463	0.3152	1.1011	0.4667	3.0414	2.7093	10.9542	2.07247	-2.40206	0.0405364
miR-203-y	132	7	5	6	9	5	13.5651	0.7355	0.5505	0.5601	1.0138	0.4233	4.95037	0.665733	-2.89452	0.00473945
miR-1384-y	0	0	0	4	3	2	0	0	0	0.3734	0.3379	0.1693	0.01	0.293533	4.87545	0.0234199
miR-136-x	13	6	4	2	2	0	1.336	0.6304	0.4404	0.1867	0.2253	0	0.802267	0.137333	-2.5464	0.0127485
miR-132-x	930	519	441	649	192	92	95.572	54.5291	48.5572	60.5796	21.628	7.7893	66.2194	29.999	-1.14234	0.0324814
miR-129-x	6	2	2	82	11	2	0.6166	0.2101	0.2202	7.6541	1.2391	0.1693	0.348967	3.02083	3.11379	0.00421196
miR-1247-x	0	6	15	21	18	48	0	0.6304	1.6516	1.9602	2.0276	4.064	0.760667	2.68393	1.81901	0.0235356
miR-1246-x	2	58	0	2	3	5	0.2055	6.0938	0	0.1867	0.3379	0.4233	2.09977	0.315967	-2.73238	0.0298012
chi-miR-9-3p	15	19	30	6	5	15	1.5415	1.9962	3.3032	0.5601	0.5632	1.27	2.2803	0.797767	-1.51518	0.0115155
chi-miR-582-5p	49	13	31	16	2	5	5.0355	1.3659	3.4133	1.4935	0.2253	0.4233	3.27157	0.714033	-2.19592	0.00161539
chi-miR-449a-5p	17	0	22	10	120	271	1.747	0	2.4224	0.9334	13.5175	22.9446	1.3898	12.4652	3.16495	0.00160944
chi-miR-3959-3p	148	65	56	49	39	28	15.2093	6.8293	6.166	4.5738	4.3932	2.3707	9.40153	3.77923	-1.3148	0.00555853
chi-miR-383	33	33	32	94	52	113	3.3913	3.4672	3.5234	8.7742	5.8576	9.5673	3.46063	8.06637	1.22088	0.00599912
chi-miR-345-5p	47	39	31	25	16	21	4.83	4.0976	3.4133	2.3336	1.8023	1.778	4.11363	1.9713	-1.06127	0.0188548
chi-miR-184	44	2	2	0	2	2	4.5217	0.2101	0.2202	0	0.2253	0.1693	1.65067	0.131533	-3.64955	0.00753023
chi-miR-135b-5p	10	12	125	0	2	6	1.0277	1.2608	13.7634	0	0.2253	0.508	5.35063	0.244433	-4.4522	5.68325e-05
chi-miR-1306-3p	7	8	4	2	2	0	0.7194	0.8405	0.4404	0.1867	0.2253	0	0.666767	0.137333	-2.2795	0.0273888
chi-miR-129-5p	212	149	149	1242	309	114	21.7863	15.6548	16.4059	115.932	34.8075	9.652	17.949	53.4638	1.57466	0.0170017
chi-miR-128-5p	2	3	3	9	8	12	0.2055	0.3152	0.3303	0.8401	0.9012	1.016	0.283667	0.9191	1.69603	0.0412654
chi-miR-10a-5p	94567	12627	19650	9575	11612	23875	9718.23	1326.67	2163.6	893.759	1308.04	2021.41	4402.83	1407.74	-1.64505	0.00440591
chi-miR-10a-3p	189	24	26	12	28	49	19.4227	2.5216	2.8628	1.1201	3.1541	4.1487	8.26903	2.80763	-1.55836	0.039808
chi-let-7g-3p	8	16	9	7	0	6	0.8221	1.6811	0.991	0.6534	0	0.508	1.16473	0.387133	-1.5891	0.0452156
