# Supplementary material for: Genetic Basis of Follicle Development in Dazu Black Goat by Whole-Transcriptome Sequencing
Source: Animals (Basel). 2021 Dec 13;11(12):3536. doi: 10.3390/ani11123536 (PMC8697922; doi:10.3390/ani11123536)
Supplement: Supplementary file 1 [file animals-11-03536-s001.zip › Supplementary/Table S15 GO enrichment analysis of source genes of differentially expressed circRNA.xlsx]

## Sheet: GO analysis of DEcircRNA-SGs
Table S15 GO enrichment analysis of source genes of differentially expressed circRNA
#Term	Database	ID	Input number	Background number	P-Value	Corrected P-Value	Input	Hyperlink
protein binding	Gene Ontology	GO:0005515	167	11779	1.49373e-31	3.3101e-28	BPTF|ZRANB1|TASOR2|RNF13|LTBP1|WLS|OSBPL1A|VPS8|ATRX|SLC25A17|Myo5a|MLLT3|BORA|DLG1|GPAM|SDCCAG8|USP34|PIK3CB|GSDME|Stk24|ZNF786|PHC3|TUT4|CIP2A|LARP4|COG3|EXTL3|CENPC|SEC24A|Mark3|FGFR2|PLD1|ACSL3|KIF27|MAATS1|MTREX|KPNA5|SBF2|UBB|SPPL2A|MTMR2|UBP1|FOXP1|TRIM33|Robo2|DOCK7|NEBL|MYADM|ARHGAP5|Scn5a|NGLY1|IL1R1|CHD1|KANSL1|Smarcc1|ARIH1|CHD7|AHNAK|RAB11A|Mycbp2|Tcf12|GTF2I|Xrcc4|CCDC50|ADAMTS5|STA…	http://amigo.geneontology.org/amigo/term/GO:0005515
cytosol	Gene Ontology	GO:0005829	99	5095	4.5657e-25	5.05879e-22	MYH10|ZRANB1|TASOR2|RNF13|WLS|GSTA1|OSBPL1A|SBF2|Myo5a|BORA|DLG1|SDCCAG8|PIK3CB|GSDME|Stk24|TUT4|CIP2A|LARP4|COG3|CENPC|USP38|OSBPL8|SEC24A|Mark3|USP34|RNF19A|KPNA5|ARHGAP12|UBB|TACC1|Pstpip2|MTMR2|ACTA2|UBP1|SERINC5|SLAIN2|FAM13B|ARHGAP5|NGLY1|AHNAK|RAB11A|Xrcc4|CCDC50|EHBP1|BRCC3|DENND5B|MTFR1|PHLDB2|MCCC1|CARMIL1|CAMSAP2|RPAP3|WDFY1|Apoa1|Pak2|KLHL25|GIGYF2|SMAD4|CROT|FAM120A|OTUD3|SMAD2|Myo9a…	http://amigo.geneontology.org/amigo/term/GO:0005829
nucleoplasm	Gene Ontology	GO:0005654	75	3630	7.70144e-20	5.68879e-17	BPTF|RBM5|FOXP1|ZRANB1|TASOR2|RNF13|TRIM33|KAT2B|SMAD2|Scn5a|ESCO1|AEBP2|MGA|MLLT3|UIMC1|IPO11|CHD1|Dcaf10|GREB1|Smarcc1|OGFOD1|STRN3|CHD7|Bnc2|USP45|PIK3CB|HCFC1R1|ATRX|KPNA5|Tcf12|Smc6|SMAD4|MAPK1|Mycbp2|PHC3|P3h2|MIER1|GTF2I|ZNF382|EYA3|UBP1|DCP2|ASH1L|INTS8|KMT2E|CENPC|EHBP1|BRCC3|KANSL1|Stk24|Septin4|NR6A1|ITPR2|SYNE1|GCFC2|SCAF8|RMND5A|PBX1|CARMIL1|ZNF638|AFDN|RBPMS|CSTF3|Xrcc4|ABCA6|MTREX|…	http://amigo.geneontology.org/amigo/term/GO:0005654
cytoplasm	Gene Ontology	GO:0005737	81	4624	2.64981e-17	1.46799e-14	BPTF|KLHL25|ZRANB1|TENT2|FGD4|SMAD4|Spata5|Mark3|OTUD3|SMAD2|MYH10|HCFC1R1|ODF2L|FRMD4B|SPICE1|TDRD7|ARHGAP5|Myo5a|LPGAT1|NGLY1|ADSL|RANBP17|RREB1|DLG1|CEP128|BORA|Smarcc1|OGFOD1|ARIH1|AASS|SCAF8|AHNAK|Fez2|Cdk17|ACTA2|CFLAR|MAPK1|Mycbp2|Tcf12|HOMER1|RNF19A|TUT4|EYA3|MYO9B|TGFBR3|DCP2|CIP2A|SBF2|GTF2I|KMT2E|MIER1|AMBRA1|BRCC3|CSNK1G3|Stk24|OLA1|RHOBTB3|Phip|UBR3|SYNE1|FGFR2|RMND5A|PBX1|STAU1|ZNF6…	http://amigo.geneontology.org/amigo/term/GO:0005737
nucleus	Gene Ontology	GO:0005634	83	5208	2.16237e-15	9.58364e-13	ZNF215|BPTF|RBM5|FOXP1|HP1BP3|TENT2|ERCC6L2|TRIM33|FAM120A|MSH4|KAT2B|SMAD2|MYH10|MGA|PYROXD1|MAP2K4|ZRANB1|MTMR2|MLLT3|NGLY1|UIMC1|RREB1|DLG1|RERG|TMEM38B|NR6A1|CHD7|USP45|USP34|AHNAK|ATRX|Cdk17|SYNE1|Smc6|SMAD4|MAPK1|ZNF786|PHC3|Tcf12|GTF2I|TUT4|EYA3|Mycbp2|UBP1|CHD1|ASH1L|WDFY1|KMT2E|MIER1|MED17|BRCC3|KANSL1|ARIH1|USP38|CSNK1G3|Stk24|Apoa1|TIPARP|Smarcc1|Phip|SCAF8|GVINP1|GCFC2|FGFR2|RMND5A|PB…	http://amigo.geneontology.org/amigo/term/GO:0005634
ATP binding	Gene Ontology	GO:0005524	37	1463	2.72065e-12	1.00483e-09	MYH10|ACTA2|TENT2|MSH4|Myo9a|MAP2K4|Myo5a|ATP2C1|CHD1|CHD7|PIK3CB|Cdk17|Smc6|MAPK1|RNASEL|MYO9B|NRBP1|CSNK1G3|Stk24|OLA1|RHOBTB3|Mark3|ATRX|FGFR2|MCCC1|ACSL3|KIF27|DNAH9|ADCY9|ABCA6|MTREX|ERCC6L2|Pak2|RAD50|ABCC1|Spata5|PRKD3	http://amigo.geneontology.org/amigo/term/GO:0005524
metal ion binding	Gene Ontology	GO:0046872	46	2298	1.23634e-11	3.91389e-09	ZNF215|BPTF|RBM5|FOXP1|ZRANB1|TENT2|RNF13|SMAD4|ITGA8|SMAD2|ERI3|ADAMTS12|Myo9a|AEBP2|Cybrd1|NGLY1|UIMC1|RREB1|ATP2C1|ZNF382|Bnc2|Rnf115|ZNF786|RNASEL|EYA3|FGD4|ASH1L|EXTL3|KMT2E|RAD50|BRCC3|OLA1|TIPARP|ATRX|RMND5A|MCCC1|RNF19A|ZNF521|ZNF280D|ADCY9|ARSK|Stk24|VPS8|MYO9B|ZNF568|PRKD3	http://amigo.geneontology.org/amigo/term/GO:0046872
membrane	Gene Ontology	GO:0016020	43	2075	2.20687e-11	6.11302e-09	GIGYF2|SERINC5|FAM120A|ALG6|OSBPL1A|SBF2|Eml4|SLC25A17|Myo5a|ATP2C1|IL1R1|LPGAT1|AHNAK|GSDME|Stk24|Mycbp2|MED17|GTF2I|MTMR2|HLA-DRB1|LARP4|RAD50|Glg1|OSBPL8|OLA1|Phip|ITPR2|FGFR2|HSDL2|STAU1|PLD1|AKAP2|ACSL3|ANO10|ABCC1|ACBD3|GOLGB1|MYO9B|TACC1|SPPL2A|PIK3CB|NRBP1|PRKD3	http://amigo.geneontology.org/amigo/term/GO:0016020
plasma membrane	Gene Ontology	GO:0005886	64	4619	3.17273e-09	7.81196e-07	ITGA8|MMP16|AFDN|EMB|SERINC5|ABCC1|FAM120A|Robo2|SCN10A|STAG1|MAP4|MYADM|ARHGAP5|ATP2C1|IL1R1|DLG1|RERG|GPAM|STRN3|COG3|UNC79|AHNAK|GSDME|ANO4|MAPK1|SLC16A12|HOMER1|PCDH11X|CIP2A|WLS|ITGB5|Dlgap4|KMT2E|PLA2R1|EHBP1|MGA|HLA-DRB1|Glg1|Apoa1|RHOBTB3|Mark3|ITPR2|MTFR1|PHLDB2|FGFR2|STAU1|CARMIL1|PLD1|AKAP2|CSNK1G3|Scn5a|ACSL3|IL27RA|ADCY9|ANO10|Cybrd1|ABCA6|UBB|SPPL2A|Pstpip2|PTPRM|PIK3CB|Pak2|VCAM1	http://amigo.geneontology.org/amigo/term/GO:0005886
Golgi apparatus	Gene Ontology	GO:0005794	26	1002	3.66855e-09	8.1295e-07	GIGYF2|SERINC5|WLS|Myo5a|ATP2C1|DLG1|STRN3|RAB11A|MAPK1|FGD4|ASH1L|COG3|EXTL3|Glg1|P3h2|SYNE1|FGFR2|PLD1|CAMSAP2|ACSL3|ACBD3|Stk24|ARHGAP32|GOLGB1|SLC35D2|VCAM1	http://amigo.geneontology.org/amigo/term/GO:0005794
extracellular exosome	Gene Ontology	GO:0070062	38	2085	1.17206e-08	2.36117e-06	BPTF|MYH10|SERINC5|ACTA2|WLS|GSTA1|SCN10A|OSBPL1A|Myo5a|ABCC1|ADSL|RREB1|DLG1|GREB1|NEBL|AHNAK|MLLT3|RAB11A|Stk24|TUT4|TGFBR3|Robo2|ITGB5|HLA-DRB1|MGA|Glg1|Apoa1|RHOBTB3|Mark3|STAU1|CARMIL1|Cybrd1|OLA1|UBB|SPPL2A|MTMR2|PSMB1|VCAM1	http://amigo.geneontology.org/amigo/term/GO:0070062
intracellular membrane-bounded organelle	Gene Ontology	GO:0043231	22	788	1.77899e-08	3.28521e-06	ZRANB1|RNF13|SERINC5|CROT|OSBPL1A|AASS|PIK3CB|RAB11A|Mycbp2|Tcf12|MTMR2|KMT2E|AMBRA1|STAG1|OSBPL8|RHOBTB3|ZNF638|ANO10|ABCA6|Rabep1|SPPL2A|SLF2	http://amigo.geneontology.org/amigo/term/GO:0043231
axon	Gene Ontology	GO:0030424	14	310	2.99358e-08	5.1029e-06	SBF2|EMB|Fez2|ADCY9|SCN10A|DOCK7|RAB11A|MAPK1|Mycbp2|MAP4|MAP2K4|HOMER1|TANC2|MTMR2	http://amigo.geneontology.org/amigo/term/GO:0030424
protein deubiquitination	Gene Ontology	GO:0016579	12	262	2.55471e-07	4.04374e-05	ZRANB1|USP45|OTUD3|BRCC3|KAT2B|SMAD2|USP38|SMAD4|UIMC1|UBB|USP34|PSMB1	http://amigo.geneontology.org/amigo/term/GO:0016579
protein-containing complex	Gene Ontology	GO:0032991	17	623	1.0591e-06	0.000156464	ACTA2|GIGYF2|Smarcc1|STRN3|KMT2E|LTBP1|MIER1|KAT2B|SMAD2|RAB11A|ERCC6L2|MAPK1|Rabep1|ATRX|ADSL|UGGT2|Pak2	http://amigo.geneontology.org/amigo/term/GO:0032991
centrosome	Gene Ontology	GO:0005813	15	506	1.73589e-06	0.000240421	ODF2L|SDCCAG8|SLAIN2|CAMSAP2|RABGAP1|SERINC5|KAT2B|RAB11A|SMAD4|ERCC6L2|OLA1|EYA3|SPICE1|Pak2|RNF19A	http://amigo.geneontology.org/amigo/term/GO:0005813
microtubule cytoskeleton organization	Gene Ontology	GO:0000226	8	133	3.96986e-06	0.000488733	CAMSAP2|TACC1|DOCK7|Eml4|MAP4|Mark3|PHLDB2|RNF19A	http://amigo.geneontology.org/amigo/term/GO:0000226
RNA binding	Gene Ontology	GO:0003723	25	1366	4.23802e-06	0.000494287	RBM5|GIGYF2|FAM120A|ERI3|MAP4|Myo5a|HADHB|AHNAK|SYNJ1|URB1|SRP72|RNASEL|LARP4|SYNE1|ALG13|SCAF8|STAU1|ZNF638|COL14A1|RBPMS|CSTF3|TUT4|MTREX|GOLGB1|Pak2	http://amigo.geneontology.org/amigo/term/GO:0003723
secondary palate development	Gene Ontology	GO:0062009	4	14	4.76086e-06	0.000527504	SMAD4|TGFBR3|CHD7|SMAD2	http://amigo.geneontology.org/amigo/term/GO:0062009
regulation of small GTPase mediated signal transduction	Gene Ontology	GO:0051056	8	139	5.40556e-06	0.000570415	FGD4|BRCC3|ARHGAP32|ARHGAP12|MYO9B|Myo9a|FAM13B|ARHGAP5	http://amigo.geneontology.org/amigo/term/GO:0051056
in utero embryonic development	Gene Ontology	GO:0001701	9	202	1.0157e-05	0.00102308	MYH10|CHD7|SMAD4|ADCY9|SMAD2|TANC2|ZNF568|UBR3|FGFR2	http://amigo.geneontology.org/amigo/term/GO:0001701
GTPase activator activity	Gene Ontology	GO:0005096	10	268	1.45052e-05	0.00139105	RABGAP1|BRCC3|FAM13B|ARHGAP32|ARHGAP12|MYO9B|Myo9a|Rabep1|TBC1D12|ARHGAP5	http://amigo.geneontology.org/amigo/term/GO:0005096
endoplasmic reticulum	Gene Ontology	GO:0005783	20	1018	1.50655e-05	0.00139105	DLG1|LACC1|EXTL3|SRP72|GIGYF2|RNF13|HADHB|ACSL3|ITGA8|WLS|LPGAT1|STAU1|Scn5a|VCAM1|ITPR2|ARHGAP5|Myo5a|ATP2C1|UGGT2|P3h2	http://amigo.geneontology.org/amigo/term/GO:0005783
DNA binding	Gene Ontology	GO:0003677	22	1209	1.78224e-05	0.00157977	ZNF215|RBM5|HP1BP3|TRIM33|MSH4|SMAD2|CHD1|NR6A1|MLLT3|SMAD4|ZNF786|PHC3|GTF2I|Xrcc4|ASH1L|CENPC|ATRX|PBX1|ZNF521|ZNF280D|ERCC6L2|RAD50	http://amigo.geneontology.org/amigo/term/GO:0003677
regulation of transforming growth factor beta receptor signaling pathway	Gene Ontology	GO:0017015	4	23	2.60896e-05	0.00201426	TRIM33|SMAD4|TGFBR3|SMAD2	http://amigo.geneontology.org/amigo/term/GO:0017015
R-SMAD binding	Gene Ontology	GO:0070412	4	23	2.60896e-05	0.00201426	TRIM33|SMAD4|STAG1|SMAD2	http://amigo.geneontology.org/amigo/term/GO:0070412
fibroblast growth factor binding	Gene Ontology	GO:0017134	4	23	2.60896e-05	0.00201426	TGFBR3|Glg1|Scn5a|FGFR2	http://amigo.geneontology.org/amigo/term/GO:0017134
ATPase activity	Gene Ontology	GO:0016887	9	229	2.636e-05	0.00201426	MYH10|KIF27|ABCA6|OLA1|RHOBTB3|ATP2C1|ABCC1|Spata5|MYO9B	http://amigo.geneontology.org/amigo/term/GO:0016887
cell migration	Gene Ontology	GO:0016477	9	232	2.90747e-05	0.00214765	TGFBR3|CARMIL1|ZRANB1|PIK3CB|BRCC3|ADAMTS12|RHOBTB3|Pstpip2|ITGB5	http://amigo.geneontology.org/amigo/term/GO:0016477
phospholipid biosynthetic process	Gene Ontology	GO:0008654	4	24	3.02844e-05	0.00216484	SERINC5|GPAM|TMEM38B|LPGAT1	http://amigo.geneontology.org/amigo/term/GO:0008654
-	Gene Ontology	GO:0036459	5	53	3.66802e-05	0.0025401	USP34|ALG13|BRCC3|ZRANB1|OTUD3	http://amigo.geneontology.org/amigo/term/GO:0036459
cadherin binding	Gene Ontology	GO:0045296	10	305	4.19656e-05	0.00281805	DLG1|CIP2A|GIGYF2|AHNAK|AFDN|Stk24|OLA1|PTPRM|PHLDB2|Pak2	http://amigo.geneontology.org/amigo/term/GO:0045296
transforming growth factor beta receptor signaling pathway	Gene Ontology	GO:0007179	6	96	5.35917e-05	0.00342222	TGFBR3|ITGB5|SMAD4|SMAD2|UBB|Apoa1	http://amigo.geneontology.org/amigo/term/GO:0007179
cell cortex	Gene Ontology	GO:0005938	7	142	5.40513e-05	0.00342222	MYH10|ARHGAP32|RHOBTB3|ITPR2|FGFR2|NRBP1|MYO9B	http://amigo.geneontology.org/amigo/term/GO:0005938
chromatin remodeling	Gene Ontology	GO:0006338	6	102	7.37543e-05	0.00453998	BPTF|CHD1|Smarcc1|CHD7|KAT2B|ATRX	http://amigo.geneontology.org/amigo/term/GO:0006338
early endosome	Gene Ontology	GO:0005769	9	267	8.27395e-05	0.00495326	RASGEF1B|WLS|VPS8|VCAM1|WDFY1|Rabep1|MAPK1|Myo5a|Apoa1	http://amigo.geneontology.org/amigo/term/GO:0005769
double-strand break repair	Gene Ontology	GO:0006302	5	64	8.49385e-05	0.00495326	EYA3|BRCC3|Xrcc4|UIMC1|RAD50	http://amigo.geneontology.org/amigo/term/GO:0006302
positive regulation of transcription by RNA polymerase II	Gene Ontology	GO:0045944	20	1159	8.80904e-05	0.00500534	BPTF|UBP1|ASH1L|Smarcc1|NR6A1|CHD7|SMAD4|Tcf12|KAT2B|SMAD2|RNASEL|MED17|UBB|Phip|MGA|GTF2I|FGFR2|ZNF382|ATRX|RREB1	http://amigo.geneontology.org/amigo/term/GO:0045944
post-embryonic development	Gene Ontology	GO:0009791	5	67	0.000104102	0.005512	FGFR2|ASH1L|TIPARP|GIGYF2|SMAD2	http://amigo.geneontology.org/amigo/term/GO:0009791
thiol-dependent ubiquitin-specific protease activity	Gene Ontology	GO:0004843	6	109	0.000104469	0.005512	ZRANB1|USP45|BRCC3|OTUD3|USP38|USP34	http://amigo.geneontology.org/amigo/term/GO:0004843
seminiferous tubule development	Gene Ontology	GO:0072520	3	12	0.000112932	0.00581991	SMAD4|ATRX|UBB	http://amigo.geneontology.org/amigo/term/GO:0072520
positive regulation of Wnt signaling pathway	Gene Ontology	GO:0030177	4	36	0.000127229	0.00626533	ZRANB1|WLS|FGFR2|BRCC3	http://amigo.geneontology.org/amigo/term/GO:0030177
mRNA polyadenylation	Gene Ontology	GO:0006378	4	36	0.000127229	0.00626533	CSTF3|SCAF8|TUT4|TENT2	http://amigo.geneontology.org/amigo/term/GO:0006378
actomyosin	Gene Ontology	GO:0042641	3	13	0.000138333	0.00666402	MYH10|Myo5a|KAT2B	http://amigo.geneontology.org/amigo/term/GO:0042641
cytoplasmic stress granule	Gene Ontology	GO:0010494	5	73	0.000152232	0.00691205	OGFOD1|LARP4|RBPMS|GIGYF2|STAU1	http://amigo.geneontology.org/amigo/term/GO:0010494
positive regulation of substrate adhesion-dependent cell spreading	Gene Ontology	GO:1900026	4	38	0.000154261	0.00691205	CARMIL1|RREB1|Apoa1|MYADM	http://amigo.geneontology.org/amigo/term/GO:1900026
ubiquitin-dependent protein catabolic process	Gene Ontology	GO:0006511	9	292	0.000158982	0.00691205	KLHL25|ARIH1|RNF13|USP45|USP38|UBR3|USP34|RMND5A|RNF19A	http://amigo.geneontology.org/amigo/term/GO:0006511
negative regulation of transforming growth factor beta receptor signaling pathway	Gene Ontology	GO:0030512	5	74	0.000161672	0.00691205	TGFBR3|Glg1|STAG1|UBB|SMAD2	http://amigo.geneontology.org/amigo/term/GO:0030512
ubiquitin protein ligase binding	Gene Ontology	GO:0031625	9	294	0.000167024	0.00691205	CCDC50|ARIH1|SMAD4|AMBRA1|SMAD2|Smc6|UBB|Scn5a|SLF2	http://amigo.geneontology.org/amigo/term/GO:0031625
smooth muscle tissue development	Gene Ontology	GO:0048745	3	14	0.000167178	0.00691205	DLG1|ITGA8|TIPARP	http://amigo.geneontology.org/amigo/term/GO:0048745
cell projection organization	Gene Ontology	GO:0030030	4	39	0.000169228	0.00691205	ITGA8|DNAH9|ODF2L|Pak2	http://amigo.geneontology.org/amigo/term/GO:0030030
extracellular matrix	Gene Ontology	GO:0031012	8	233	0.000181638	0.00718766	TGFBR3|ADAMTS5|MATN3|LTBP1|COL14A1|MMP16|Glg1|ADAMTS12	http://amigo.geneontology.org/amigo/term/GO:0031012
histone mRNA catabolic process	Gene Ontology	GO:0071044	3	15	0.000199661	0.00776226	DCP2|TUT4|TENT2	http://amigo.geneontology.org/amigo/term/GO:0071044
branching involved in ureteric bud morphogenesis	Gene Ontology	GO:0001658	4	42	0.000220414	0.00842134	DLG1|SMAD4|GREB1L|PBX1	http://amigo.geneontology.org/amigo/term/GO:0001658
positive regulation of GTPase activity	Gene Ontology	GO:0043547	9	307	0.000227999	0.00856347	AFDN|BRCC3|ARHGAP32|ARHGAP12|MYO9B|Myo9a|Rabep1|FAM13B|ARHGAP5	http://amigo.geneontology.org/amigo/term/GO:0043547
Golgi membrane	Gene Ontology	GO:0000139	13	616	0.000246107	0.00908955	HLA-DRB1|PLD1|STAG1|RNF13|COG3|WLS|ACBD3|Glg1|ARHGAP32|SEC24A|SLC35D2|GOLGB1|ATP2C1	http://amigo.geneontology.org/amigo/term/GO:0000139
lamellipodium	Gene Ontology	GO:0030027	7	185	0.000260868	0.00932392	MYH10|ACTA2|CARMIL1|FGD4|Pak2|PTPRM|NRBP1	http://amigo.geneontology.org/amigo/term/GO:0030027
response to ionizing radiation	Gene Ontology	GO:0010212	4	45	0.000281892	0.00991543	ATRX|BRCC3|EYA3|UIMC1	http://amigo.geneontology.org/amigo/term/GO:0010212
extracellular matrix organization	Gene Ontology	GO:0030198	8	252	0.000302986	0.0104909	ADAMTS5|ITGA8|MATN3|ITGB5|COL14A1|MMP16|ADAMTS12|VCAM1	http://amigo.geneontology.org/amigo/term/GO:0030198
actin filament-based movement	Gene Ontology	GO:0030048	3	18	0.000320819	0.0109375	MYH10|Myo5a|MYO9B	http://amigo.geneontology.org/amigo/term/GO:0030048
cytoskeleton organization	Gene Ontology	GO:0007010	6	138	0.000354466	0.0117238	FGD4|Phip|ZRANB1|HLA-DRB1|SYNE1|LARP4	http://amigo.geneontology.org/amigo/term/GO:0007010
phosphatase binding	Gene Ontology	GO:0019902	4	49	0.00038183	0.0122628	DLG1|SBF2|MAPK1|SMAD2	http://amigo.geneontology.org/amigo/term/GO:0019902
small GTPase mediated signal transduction	Gene Ontology	GO:0007264	5	94	0.000462321	0.0144296	RASGEF1B|RERG|DOCK7|ARHGAP32|PLD1	http://amigo.geneontology.org/amigo/term/GO:0007264
adrenal gland development	Gene Ontology	GO:0030325	3	21	0.000481316	0.0148138	Apoa1|SMAD2|PBX1	http://amigo.geneontology.org/amigo/term/GO:0030325
regulation of cell shape	Gene Ontology	GO:0008360	6	150	0.000541991	0.0163014	DLG1|MYH10|AKAP2|FGD4|RHOBTB3|Phip	http://amigo.geneontology.org/amigo/term/GO:0008360
aorta development	Gene Ontology	GO:0035904	3	22	0.000544359	0.0163014	MYH10|Robo2|LTBP1	http://amigo.geneontology.org/amigo/term/GO:0035904
double-strand break repair via nonhomologous end joining	Gene Ontology	GO:0006303	4	55	0.000575836	0.017014	BRCC3|Xrcc4|UIMC1|RAD50	http://amigo.geneontology.org/amigo/term/GO:0006303
glutamatergic synapse	Gene Ontology	GO:0098978	9	354	0.000621982	0.0179002	DLG1|MYH10|STAU1|SCN10A|RAB11A|Dlgap4|HOMER1|Myo5a|RNF19A	http://amigo.geneontology.org/amigo/term/GO:0098978
regulation of cell morphogenesis	Gene Ontology	GO:0022604	3	24	0.000685744	0.0192584	ZRANB1|LARP4|Phip	http://amigo.geneontology.org/amigo/term/GO:0022604
DNA helicase activity	Gene Ontology	GO:0003678	4	58	0.000695248	0.0192584	CHD1|ATRX|CHD7|RAD50	http://amigo.geneontology.org/amigo/term/GO:0003678
axon guidance	Gene Ontology	GO:0007411	7	222	0.000746723	0.0199283	MYH10|Fez2|EMB|SMAD4|PIK3CB|Robo2|MAPK1	http://amigo.geneontology.org/amigo/term/GO:0007411
axoneme	Gene Ontology	GO:0005930	5	105	0.000747183	0.0199283	DNAH9|AMBRA1|MAATS1|MAP4|Phip	http://amigo.geneontology.org/amigo/term/GO:0005930
midbody	Gene Ontology	GO:0030496	6	160	0.000750574	0.0199283	MYH10|RASGEF1B|TACC1|PIK3CB|CENPC|Pak2	http://amigo.geneontology.org/amigo/term/GO:0030496
perinuclear region of cytoplasm	Gene Ontology	GO:0048471	13	697	0.000764239	0.0199283	DLG1|PLD1|SERINC5|ACSL3|AMBRA1|RAB11A|SBF2|SYNJ1|MYO9B|PTPRM|Scn5a|MTMR2|Pak2	http://amigo.geneontology.org/amigo/term/GO:0048471
positive regulation of cardiac muscle cell proliferation	Gene Ontology	GO:0060045	3	25	0.000764399	0.0199283	TGFBR3|MAPK1|FGFR2	http://amigo.geneontology.org/amigo/term/GO:0060045
ubiquitin ligase complex	Gene Ontology	GO:0000151	5	107	0.000810531	0.0199632	UBR3|BRCC3|RMND5A|ARIH1|RNF19A	http://amigo.geneontology.org/amigo/term/GO:0000151
intracellular signal transduction	Gene Ontology	GO:0035556	9	369	0.000827737	0.0199632	TGFBR3|SMAD4|BRCC3|SMAD2|MAPK1|NRBP1|Myo9a|Mark3|Pak2	http://amigo.geneontology.org/amigo/term/GO:0035556
methylated histone binding	Gene Ontology	GO:0035064	4	61	0.000831196	0.0199632	BPTF|CHD1|KMT2E|ATRX	http://amigo.geneontology.org/amigo/term/GO:0035064
peroxisome	Gene Ontology	GO:0005777	5	108	0.000843666	0.0199632	SLC25A17|LACC1|CROT|Myo5a|HSDL2	http://amigo.geneontology.org/amigo/term/GO:0005777
endoplasmic reticulum lumen	Gene Ontology	GO:0005788	8	296	0.000845432	0.0199632	ADAMTS5|MATN3|LTBP1|COL14A1|ARSK|P3h2|UGGT2|Apoa1	http://amigo.geneontology.org/amigo/term/GO:0005788
membrane raft organization	Gene Ontology	GO:0031579	2	5	0.000846813	0.0199632	DLG1|MYADM	http://amigo.geneontology.org/amigo/term/GO:0031579
chromosome organization involved in meiotic cell cycle	Gene Ontology	GO:0070192	2	5	0.000846813	0.0199632	ATRX|RAD50	http://amigo.geneontology.org/amigo/term/GO:0070192
RNA 3'-end processing	Gene Ontology	GO:0031123	2	5	0.000846813	0.0199632	TUT4|CSTF3	http://amigo.geneontology.org/amigo/term/GO:0031123
GTP binding	Gene Ontology	GO:0005525	9	373	0.000891069	0.0207854	RERG|GFM2|RAB11A|OLA1|Septin4|RHOBTB3|ARHGAP5|GVINP1|RANBP17	http://amigo.geneontology.org/amigo/term/GO:0005525
mitochondrial outer membrane	Gene Ontology	GO:0005741	6	166	0.000902576	0.0208345	GPAM|HADHB|ACSL3|AMBRA1|Septin4|UBB	http://amigo.geneontology.org/amigo/term/GO:0005741
somatic stem cell population maintenance	Gene Ontology	GO:0035019	4	63	0.000931611	0.0210048	SMAD4|FOXP1|SMAD2|PBX1	http://amigo.geneontology.org/amigo/term/GO:0035019
brain development	Gene Ontology	GO:0007420	7	231	0.000934984	0.0210048	BPTF|ITGA8|ACSL3|Robo2|SYNJ1|Spata5|PBX1	http://amigo.geneontology.org/amigo/term/GO:0007420
synaptic membrane	Gene Ontology	GO:0097060	3	27	0.000938393	0.0210048	DLG1|SYNJ1|MTMR2	http://amigo.geneontology.org/amigo/term/GO:0097060
viral process	Gene Ontology	GO:0016032	10	456	0.000953542	0.0211305	DLG1|STAU1|SERINC5|KAT2B|ACBD3|CFLAR|MAPK1|PSMB1|RAD50|Pak2	http://amigo.geneontology.org/amigo/term/GO:0016032
outflow tract septum morphogenesis	Gene Ontology	GO:0003148	3	28	0.00103402	0.0222466	SMAD4|Robo2|FGFR2	http://amigo.geneontology.org/amigo/term/GO:0003148
microfilament motor activity	Gene Ontology	GO:0000146	3	28	0.00103402	0.0222466	MYH10|Myo5a|MYO9B	http://amigo.geneontology.org/amigo/term/GO:0000146
zinc ion binding	Gene Ontology	GO:0008270	14	820	0.00111399	0.0228772	ADAMTS5|WDFY1|MMP16|ZNF638|NR6A1|ARIH1|USP45|ESCO1|TRIM33|SEC24A|Mycbp2|PHC3|UBR3|TUT4	http://amigo.geneontology.org/amigo/term/GO:0008270
cardiac ventricle development	Gene Ontology	GO:0003231	2	6	0.00112429	0.0228772	Scn5a|GREB1L	http://amigo.geneontology.org/amigo/term/GO:0003231
peptide-lysine-N-acetyltransferase activity	Gene Ontology	GO:0061733	2	6	0.00112429	0.0228772	ESCO1|KAT2B	http://amigo.geneontology.org/amigo/term/GO:0061733
peptidyl-lysine acetylation	Gene Ontology	GO:0018394	2	6	0.00112429	0.0228772	ESCO1|KAT2B	http://amigo.geneontology.org/amigo/term/GO:0018394
positive regulation of transforming growth factor beta receptor signaling pathway	Gene Ontology	GO:0030511	3	29	0.0011356	0.0228772	SMAD4|TGFBR3|ITGA8	http://amigo.geneontology.org/amigo/term/GO:0030511
metanephros development	Gene Ontology	GO:0001656	3	29	0.0011356	0.0228772	ITGA8|Robo2|GREB1L	http://amigo.geneontology.org/amigo/term/GO:0001656
positive regulation of transcription, DNA-templated	Gene Ontology	GO:0045893	11	556	0.0012158	0.0240078	ACTA2|Smarcc1|KMT2E|SMAD4|HLA-DRB1|SMAD2|MLLT3|MAPK1|MED17|Phip|RREB1	http://amigo.geneontology.org/amigo/term/GO:0045893
actin filament organization	Gene Ontology	GO:0007015	5	118	0.00123308	0.0240078	DLG1|CARMIL1|ARHGAP12|RHOBTB3|Myo5a	http://amigo.geneontology.org/amigo/term/GO:0007015
regulation of cytoskeleton organization	Gene Ontology	GO:0051493	3	30	0.00124326	0.0240078	AFAP1|MAPK1|Mycbp2	http://amigo.geneontology.org/amigo/term/GO:0051493
reciprocal meiotic recombination	Gene Ontology	GO:0007131	3	30	0.00124326	0.0240078	ATRX|MSH4|RAD50	http://amigo.geneontology.org/amigo/term/GO:0007131
negative regulation of transcription by RNA polymerase II	Gene Ontology	GO:0000122	14	832	0.00127367	0.0243315	BPTF|DLG1|MGA|NR6A1|TRIM33|MIER1|ZNF568|SMAD2|SMAD4|UBB|AEBP2|GCFC2|FGFR2|RREB1	http://amigo.geneontology.org/amigo/term/GO:0000122
positive regulation of DNA repair	Gene Ontology	GO:0045739	3	31	0.00135713	0.0246631	BRCC3|EYA3|UIMC1	http://amigo.geneontology.org/amigo/term/GO:0045739
integral component of membrane	Gene Ontology	GO:0016021	39	3643	0.00136227	0.0246631	GIGYF2|RNF13|SERINC5|Robo2|ALG6|LPGAT1|UBR3|Scn5a|Myo9a|MYADM|ATP2C1|GREB1|TMEM38B|SPCS2|UNC79|ANO4|SLC16A12|CIP2A|STAG1|PLA2R1|EXTL3|Glg1|OSBPL8|GPAM|DENND5B|ITPR2|SYNE1|FGFR2|RNF19A|MGA|PCNX1|ACSL3|ADCY9|ANO10|Cybrd1|ABCA6|GOLGB1|SLC35D2|GREB1L	http://amigo.geneontology.org/amigo/term/GO:0016021
RNA polymerase II cis-regulatory region sequence-specific DNA binding	Gene Ontology	GO:0000978	12	656	0.00141882	0.0246631	BPTF|UBP1|Smarcc1|NR6A1|CHD7|SMAD4|Tcf12|SMAD2|AEBP2|GCFC2|RREB1|PBX1	http://amigo.geneontology.org/amigo/term/GO:0000978
regulation of GTPase activity	Gene Ontology	GO:0043087	4	71	0.00141927	0.0246631	RABGAP1|SBF2|ARHGAP12|FGD4	http://amigo.geneontology.org/amigo/term/GO:0043087
nuclear speck	Gene Ontology	GO:0016607	9	400	0.00142919	0.0246631	CARMIL1|ZNF638|HP1BP3|KMT2E|AFDN|Smc6|MTREX|Tcf12|RREB1	http://amigo.geneontology.org/amigo/term/GO:0016607
SMAD protein complex	Gene Ontology	GO:0071141	2	7	0.00143939	0.0246631	SMAD4|SMAD2	http://amigo.geneontology.org/amigo/term/GO:0071141
atrioventricular canal development	Gene Ontology	GO:0036302	2	7	0.00143939	0.0246631	SMAD4|CHD7	http://amigo.geneontology.org/amigo/term/GO:0036302
brainstem development	Gene Ontology	GO:0003360	2	7	0.00143939	0.0246631	SMAD4|Scn5a	http://amigo.geneontology.org/amigo/term/GO:0003360
regulation of atrial cardiac muscle cell membrane depolarization	Gene Ontology	GO:0060371	2	7	0.00143939	0.0246631	Scn5a|SCN10A	http://amigo.geneontology.org/amigo/term/GO:0060371
fatty acid transport	Gene Ontology	GO:0015908	2	7	0.00143939	0.0246631	SLC25A17|CROT	http://amigo.geneontology.org/amigo/term/GO:0015908
SMAD protein complex assembly	Gene Ontology	GO:0007183	2	7	0.00143939	0.0246631	SMAD4|SMAD2	http://amigo.geneontology.org/amigo/term/GO:0007183
regulation of cellular pH	Gene Ontology	GO:0030641	2	7	0.00143939	0.0246631	LACC1|MAPK1	http://amigo.geneontology.org/amigo/term/GO:0030641
endoplasmic reticulum membrane	Gene Ontology	GO:0005789	15	942	0.00147235	0.0246631	DLG1|EXTL3|PLD1|SPCS2|RNF13|ACSL3|WLS|ALG6|OSBPL8|ARHGAP32|SEC24A|UBB|ITPR2|ALG13|LPGAT1	http://amigo.geneontology.org/amigo/term/GO:0005789
embryonic cranial skeleton morphogenesis	Gene Ontology	GO:0048701	3	32	0.00147736	0.0246631	MMP16|FGFR2|SMAD2	http://amigo.geneontology.org/amigo/term/GO:0048701
microtubule associated complex	Gene Ontology	GO:0005875	3	32	0.00147736	0.0246631	RABGAP1|MAP4|STAU1	http://amigo.geneontology.org/amigo/term/GO:0005875
postsynaptic density	Gene Ontology	GO:0014069	7	251	0.00148711	0.0246631	ITGA8|ARHGAP32|SHISA6|MAPK1|MAP4|HOMER1|MTMR2	http://amigo.geneontology.org/amigo/term/GO:0014069
protein homodimerization activity	Gene Ontology	GO:0042803	12	660	0.00149136	0.0246631	CIP2A|NR6A1|SMAD4|GSTM1|Tcf12|RBPMS|MYO9B|Rabep1|SPPL2A|SYNE1|FGFR2|NRBP1	http://amigo.geneontology.org/amigo/term/GO:0042803
spermatogenesis	Gene Ontology	GO:0007283	9	404	0.00152742	0.0250724	CIP2A|SMAD4|TDRD7|MSH4|SHISA6|Septin4|ATRX|SYNE1|Spata5	http://amigo.geneontology.org/amigo/term/GO:0007283
DNA duplex unwinding	Gene Ontology	GO:0032508	4	73	0.00156447	0.0253057	CHD1|ATRX|CHD7|RAD50	http://amigo.geneontology.org/amigo/term/GO:0032508
dendrite cytoplasm	Gene Ontology	GO:0032839	3	33	0.00160405	0.0255725	WLS|MAPK1|MAP2K4	http://amigo.geneontology.org/amigo/term/GO:0032839
Rab guanyl-nucleotide exchange factor activity	Gene Ontology	GO:0017112	3	33	0.00160405	0.0255725	RAB3IL1|SBF2|DENND5B	http://amigo.geneontology.org/amigo/term/GO:0017112
Wnt signaling pathway	Gene Ontology	GO:0016055	6	189	0.00171454	0.0268258	ZRANB1|WLS|CSNK1G3|SHISA6|UBB|USP34	http://amigo.geneontology.org/amigo/term/GO:0016055
ventricular septum morphogenesis	Gene Ontology	GO:0060412	3	34	0.00173735	0.0268258	SMAD4|TGFBR3|Robo2	http://amigo.geneontology.org/amigo/term/GO:0060412
regulation of sodium ion transmembrane transport	Gene Ontology	GO:1902305	2	8	0.00179161	0.0268258	DLG1|Scn5a	http://amigo.geneontology.org/amigo/term/GO:1902305
unconventional myosin complex	Gene Ontology	GO:0016461	2	8	0.00179161	0.0268258	Myo5a|Myo9a	http://amigo.geneontology.org/amigo/term/GO:0016461
organ growth	Gene Ontology	GO:0035265	2	8	0.00179161	0.0268258	FGFR2|SMAD2	http://amigo.geneontology.org/amigo/term/GO:0035265
BRCA1-A complex	Gene Ontology	GO:0070531	2	8	0.00179161	0.0268258	BRCC3|UIMC1	http://amigo.geneontology.org/amigo/term/GO:0070531
endochondral bone growth	Gene Ontology	GO:0003416	2	8	0.00179161	0.0268258	FGFR2|Bnc2	http://amigo.geneontology.org/amigo/term/GO:0003416
olfactory behavior	Gene Ontology	GO:0042048	2	8	0.00179161	0.0268258	UBR3|CHD7	http://amigo.geneontology.org/amigo/term/GO:0042048
heteromeric SMAD protein complex	Gene Ontology	GO:0071144	2	8	0.00179161	0.0268258	SMAD4|SMAD2	http://amigo.geneontology.org/amigo/term/GO:0071144
ion channel binding	Gene Ontology	GO:0044325	5	133	0.00204681	0.0302382	ITPR2|DLG1|HOMER1|Scn5a|SCN10A	http://amigo.geneontology.org/amigo/term/GO:0044325
cell surface	Gene Ontology	GO:0009986	11	598	0.00212652	0.0305818	TGFBR3|ITGA8|MMP16|HLA-DRB1|ITGB5|PLA2R1|Robo2|VCAM1|Scn5a|FGFR2|Apoa1	http://amigo.geneontology.org/amigo/term/GO:0009986
ureteric bud development	Gene Ontology	GO:0001657	3	37	0.00217804	0.0305818	Robo2|FGFR2|SMAD2	http://amigo.geneontology.org/amigo/term/GO:0001657
Ran GTPase binding	Gene Ontology	GO:0008536	3	37	0.00217804	0.0305818	Mycbp2|RANBP17|IPO11	http://amigo.geneontology.org/amigo/term/GO:0008536
endothelial cell activation	Gene Ontology	GO:0042118	2	9	0.00218047	0.0305818	SMAD4|FOXP1	http://amigo.geneontology.org/amigo/term/GO:0042118
nuclear pericentric heterochromatin	Gene Ontology	GO:0031618	2	9	0.00218047	0.0305818	ATRX|CENPC	http://amigo.geneontology.org/amigo/term/GO:0031618
astral microtubule organization	Gene Ontology	GO:0030953	2	9	0.00218047	0.0305818	DLG1|RAB11A	http://amigo.geneontology.org/amigo/term/GO:0030953
transforming growth factor beta-activated receptor activity	Gene Ontology	GO:0005024	2	9	0.00218047	0.0305818	TGFBR3|LTBP1	http://amigo.geneontology.org/amigo/term/GO:0005024
telomere maintenance via recombination	Gene Ontology	GO:0000722	2	9	0.00218047	0.0305818	RAD50|Smc6	http://amigo.geneontology.org/amigo/term/GO:0000722
calmodulin binding	Gene Ontology	GO:0005516	6	200	0.00225786	0.0312713	MYH10|STRN3|CAMSAP2|MYO9B|Myo5a|Scn5a	http://amigo.geneontology.org/amigo/term/GO:0005516
regulation of inflammatory response	Gene Ontology	GO:0050727	4	82	0.00234698	0.0323038	ADAMTS12|LACC1|FOXP1|IL1R1	http://amigo.geneontology.org/amigo/term/GO:0050727
late endosome	Gene Ontology	GO:0005770	5	140	0.00253728	0.0343677	SPPL2A|OSBPL1A|Myo5a|MAPK1|RASGEF1B	http://amigo.geneontology.org/amigo/term/GO:0005770
multicellular organism growth	Gene Ontology	GO:0035264	4	84	0.00255163	0.0343677	UNC79|ATRX|GIGYF2|Phip	http://amigo.geneontology.org/amigo/term/GO:0035264
negative regulation of heterotypic cell-cell adhesion	Gene Ontology	GO:0034115	2	10	0.00260549	0.0343677	Apoa1|MYADM	http://amigo.geneontology.org/amigo/term/GO:0034115
cholinergic synapse	Gene Ontology	GO:0098981	2	10	0.00260549	0.0343677	PLD1|Dlgap4	http://amigo.geneontology.org/amigo/term/GO:0098981
positive regulation of telomere maintenance	Gene Ontology	GO:0032206	2	10	0.00260549	0.0343677	ATRX|RAD50	http://amigo.geneontology.org/amigo/term/GO:0032206
polynucleotide adenylyltransferase activity	Gene Ontology	GO:0004652	2	10	0.00260549	0.0343677	TUT4|TENT2	http://amigo.geneontology.org/amigo/term/GO:0004652
protein serine/threonine kinase activity	Gene Ontology	GO:0004674	8	357	0.00266062	0.0347448	MAP2K4|Cdk17|CSNK1G3|Stk24|MAPK1|NRBP1|Mark3|Pak2	http://amigo.geneontology.org/amigo/term/GO:0004674
receptor complex	Gene Ontology	GO:0043235	6	207	0.00266544	0.0347448	TGFBR3|ITGB5|PLA2R1|IL27RA|ITPR2|FGFR2	http://amigo.geneontology.org/amigo/term/GO:0043235
cilium movement	Gene Ontology	GO:0003341	3	40	0.00268229	0.03476	HYDIN|MAATS1|DNAH9	http://amigo.geneontology.org/amigo/term/GO:0003341
actin filament binding	Gene Ontology	GO:0051015	6	208	0.00272788	0.0351453	MYH10|NEBL|AFDN|Pstpip2|SYNE1|Myo5a	http://amigo.geneontology.org/amigo/term/GO:0051015
signal transduction	Gene Ontology	GO:0007165	15	1013	0.00290792	0.0366134	HLA-DRB1|AFDN|CSNK1G3|Fez2|PIK3CB|Rabep1|ADCY9|FAM13B|Stk24|MAPK1|ARHGAP12|MAP2K4|ITPR2|PTPRM|Pak2	http://amigo.geneontology.org/amigo/term/GO:0007165
positive regulation of canonical Wnt signaling pathway	Gene Ontology	GO:0090263	5	145	0.00293627	0.0367615	USP34|WLS|FGFR2|PSMB1|CSNK1G3	http://amigo.geneontology.org/amigo/term/GO:0090263
mesodermal cell differentiation	Gene Ontology	GO:0048333	2	11	0.00306619	0.0377482	ITGA8|FGFR2	http://amigo.geneontology.org/amigo/term/GO:0048333
signal transduction involved in G2 DNA damage checkpoint	Gene Ontology	GO:0072425	2	11	0.00306619	0.0377482	BRCC3|UIMC1	http://amigo.geneontology.org/amigo/term/GO:0072425
kinase activity	Gene Ontology	GO:0016301	4	89	0.00311617	0.03806	PIK3CB|MAPK1|Pak2|PRKD3	http://amigo.geneontology.org/amigo/term/GO:0016301
fatty acid beta-oxidation	Gene Ontology	GO:0006635	3	43	0.00325298	0.0393544	HADHB|SLC25A17|CROT	http://amigo.geneontology.org/amigo/term/GO:0006635
protein kinase activity	Gene Ontology	GO:0004672	6	216	0.0032677	0.0393544	Cdk17|CSNK1G3|Stk24|MAP2K4|RNASEL|Pak2	http://amigo.geneontology.org/amigo/term/GO:0004672
regulation of ossification	Gene Ontology	GO:0030278	2	12	0.00356209	0.0419872	MAPK1|PBX1	http://amigo.geneontology.org/amigo/term/GO:0030278
positive regulation of fatty acid biosynthetic process	Gene Ontology	GO:0045723	2	12	0.00356209	0.0419872	LPGAT1|Apoa1	http://amigo.geneontology.org/amigo/term/GO:0045723
co-SMAD binding	Gene Ontology	GO:0070410	2	12	0.00356209	0.0419872	TRIM33|SMAD2	http://amigo.geneontology.org/amigo/term/GO:0070410
exocytosis	Gene Ontology	GO:0006887	4	93	0.00362496	0.0424928	RAB11A|RAB3IL1|Myo5a|MYH10	http://amigo.geneontology.org/amigo/term/GO:0006887
transmembrane transport	Gene Ontology	GO:0055085	7	296	0.00364334	0.0424928	ANO4|ANO10|ABCC1|ABCA6|UBB|Apoa1|PSMB1	http://amigo.geneontology.org/amigo/term/GO:0055085
DNA-binding transcription activator activity, RNA polymerase II-specific	Gene Ontology	GO:0001228	9	466	0.00387249	0.0445886	UBP1|MGA|GTF2I|NR6A1|SMAD4|SMAD2|Tcf12|PBX1|RREB1	http://amigo.geneontology.org/amigo/term/GO:0001228
DNA repair	Gene Ontology	GO:0006281	6	224	0.0038834	0.0445886	USP45|BRCC3|Smc6|RAD50|ATRX|SLF2	http://amigo.geneontology.org/amigo/term/GO:0006281
mitochondrion	Gene Ontology	GO:0005739	17	1258	0.00392217	0.0448017	MICOS10|MCCC1|AASS|GFM2|MAATS1|AMBRA1|ACBD3|HADHB|ERCC6L2|MAPK1|Septin4|Spata5|UBB|MTFR1|CMC2|HIBCH|HSDL2	http://amigo.geneontology.org/amigo/term/GO:0005739
anterior/posterior pattern specification	Gene Ontology	GO:0009952	4	96	0.0040416	0.0448984	BPTF|MLLT3|SMAD2|PBX1	http://amigo.geneontology.org/amigo/term/GO:0009952
cell-matrix adhesion	Gene Ontology	GO:0007160	4	96	0.0040416	0.0448984	ITGA8|ADAMTS12|ITGB5|VCAM1	http://amigo.geneontology.org/amigo/term/GO:0007160
microtubule organizing center	Gene Ontology	GO:0005815	4	96	0.0040416	0.0448984	TACC1|MAPK1|EHBP1|KMT2E	http://amigo.geneontology.org/amigo/term/GO:0005815
transcription regulator complex	Gene Ontology	GO:0005667	6	226	0.0040499	0.0448984	NR6A1|SMAD4|Tcf12|SMAD2|MED17|EYA3	http://amigo.geneontology.org/amigo/term/GO:0005667
regulation of postsynaptic neurotransmitter receptor activity	Gene Ontology	GO:0098962	2	13	0.00409273	0.0448984	HOMER1|SHISA6	http://amigo.geneontology.org/amigo/term/GO:0098962
phospholipid homeostasis	Gene Ontology	GO:0055091	2	13	0.00409273	0.0448984	GPAM|Apoa1	http://amigo.geneontology.org/amigo/term/GO:0055091
regulation of Golgi organization	Gene Ontology	GO:1903358	2	13	0.00409273	0.0448984	CAMSAP2|Myo5a	http://amigo.geneontology.org/amigo/term/GO:1903358
microtubule cytoskeleton	Gene Ontology	GO:0015630	5	158	0.00418345	0.0456676	SLAIN2|Septin4|Mycbp2|MAP4|Phip	http://amigo.geneontology.org/amigo/term/GO:0015630
ruffle	Gene Ontology	GO:0001726	4	98	0.00433665	0.0468884	FGD4|Myo5a|FRMD4B|MYADM	http://amigo.geneontology.org/amigo/term/GO:0001726
myelination	Gene Ontology	GO:0042552	3	48	0.00435876	0.0468884	SERINC5|Myo5a|SBF2	http://amigo.geneontology.org/amigo/term/GO:0042552
nuclear body	Gene Ontology	GO:0016604	7	307	0.00441974	0.0470845	KMT2E|ARIH1|CENPC|Pak2|ATRX|UIMC1|RREB1	http://amigo.geneontology.org/amigo/term/GO:0016604
SMAD binding	Gene Ontology	GO:0046332	3	49	0.0046039	0.0470845	TGFBR3|SMAD2|Tcf12	http://amigo.geneontology.org/amigo/term/GO:0046332
cholesterol binding	Gene Ontology	GO:0015485	3	49	0.0046039	0.0470845	OSBPL1A|OSBPL8|Apoa1	http://amigo.geneontology.org/amigo/term/GO:0015485
dendritic spine	Gene Ontology	GO:0043197	5	162	0.00463328	0.0470845	HOMER1|MYH10|ARHGAP32|MTMR2|TANC2	http://amigo.geneontology.org/amigo/term/GO:0043197
dendritic spine membrane	Gene Ontology	GO:0032591	2	14	0.00465764	0.0470845	ITGA8|SHISA6	http://amigo.geneontology.org/amigo/term/GO:0032591
sterol transporter activity	Gene Ontology	GO:0015248	2	14	0.00465764	0.0470845	OSBPL1A|OSBPL8	http://amigo.geneontology.org/amigo/term/GO:0015248
pericentric heterochromatin	Gene Ontology	GO:0005721	2	14	0.00465764	0.0470845	ATRX|CENPC	http://amigo.geneontology.org/amigo/term/GO:0005721
transforming growth factor beta receptor binding	Gene Ontology	GO:0005160	2	14	0.00465764	0.0470845	TGFBR3|SMAD2	http://amigo.geneontology.org/amigo/term/GO:0005160
I-SMAD binding	Gene Ontology	GO:0070411	2	14	0.00465764	0.0470845	SMAD4|SMAD2	http://amigo.geneontology.org/amigo/term/GO:0070411
adult heart development	Gene Ontology	GO:0007512	2	14	0.00465764	0.0470845	MYH10|CHD7	http://amigo.geneontology.org/amigo/term/GO:0007512
ubiquitin-protein transferase activity	Gene Ontology	GO:0004842	6	233	0.00467446	0.0470845	ARIH1|RNF13|TRIM33|Rnf115|UBR3|RMND5A	http://amigo.geneontology.org/amigo/term/GO:0004842
negative regulation of cell population proliferation	Gene Ontology	GO:0008285	8	394	0.00474681	0.0472107	RERG|SMAD4|AMBRA1|KAT2B|SMAD2|GSDME|RBM5|P3h2	http://amigo.geneontology.org/amigo/term/GO:0008285
histone binding	Gene Ontology	GO:0042393	5	163	0.0047509	0.0472107	ATRX|Smarcc1|UIMC1|PHC3|MLLT3	http://amigo.geneontology.org/amigo/term/GO:0042393
DNA-binding transcription factor activity, RNA polymerase II-specific	Gene Ontology	GO:0000981	13	874	0.00522918	0.0508651	UBP1|ASH1L|FOXP1|NR6A1|SMAD4|MIER1|Tcf12|MGA|SMAD2|MLLT3|AEBP2|GTF2I|PBX1	http://amigo.geneontology.org/amigo/term/GO:0000981
uterus development	Gene Ontology	GO:0060065	2	15	0.00525637	0.0508651	SMAD4|GREB1L	http://amigo.geneontology.org/amigo/term/GO:0060065
dolichol-linked oligosaccharide biosynthetic process	Gene Ontology	GO:0006488	2	15	0.00525637	0.0508651	ALG13|ALG6	http://amigo.geneontology.org/amigo/term/GO:0006488
positive regulation of SMAD protein signal transduction	Gene Ontology	GO:0060391	2	15	0.00525637	0.0508651	SMAD4|RBPMS	http://amigo.geneontology.org/amigo/term/GO:0060391
condensed nuclear chromosome, centromeric region	Gene Ontology	GO:0000780	2	15	0.00525637	0.0508651	ATRX|CENPC	http://amigo.geneontology.org/amigo/term/GO:0000780
lysosomal membrane	Gene Ontology	GO:0005765	7	318	0.00531515	0.0512103	PLD1|RNF13|AHNAK|HLA-DRB1|Cybrd1|Phip|SPPL2A	http://amigo.geneontology.org/amigo/term/GO:0005765
nucleotidyltransferase activity	Gene Ontology	GO:0016779	2	16	0.00588846	0.0547457	TUT4|TENT2	http://amigo.geneontology.org/amigo/term/GO:0016779
sterol binding	Gene Ontology	GO:0032934	2	16	0.00588846	0.0547457	OSBPL1A|OSBPL8	http://amigo.geneontology.org/amigo/term/GO:0032934
calcium-dependent protein kinase C activity	Gene Ontology	GO:0004698	2	16	0.00588846	0.0547457	Pak2|PRKD3	http://amigo.geneontology.org/amigo/term/GO:0004698
membrane depolarization during action potential	Gene Ontology	GO:0086010	2	16	0.00588846	0.0547457	Scn5a|SCN10A	http://amigo.geneontology.org/amigo/term/GO:0086010
endothelial cell proliferation	Gene Ontology	GO:0001935	2	16	0.00588846	0.0547457	DLG1|Apoa1	http://amigo.geneontology.org/amigo/term/GO:0001935
inositol phosphate dephosphorylation	Gene Ontology	GO:0046855	2	16	0.00588846	0.0547457	SYNJ1|MTMR2	http://amigo.geneontology.org/amigo/term/GO:0046855
actin cytoskeleton	Gene Ontology	GO:0015629	6	245	0.00590608	0.0547457	ACTA2|AHNAK|ARHGAP32|MYO9B|Myo5a|AFAP1	http://amigo.geneontology.org/amigo/term/GO:0015629
transcription factor binding	Gene Ontology	GO:0008134	7	325	0.00595185	0.0547457	BPTF|SMAD4|KAT2B|SMAD2|MAPK1|Tcf12|RNF19A	http://amigo.geneontology.org/amigo/term/GO:0008134
cleavage furrow	Gene Ontology	GO:0032154	3	54	0.00595384	0.0547457	RAB11A|MYH10|Pak2	http://amigo.geneontology.org/amigo/term/GO:0032154
cytoskeletal protein binding	Gene Ontology	GO:0008092	3	54	0.00595384	0.0547457	DLG1|Pstpip2|NEBL	http://amigo.geneontology.org/amigo/term/GO:0008092
vesicle	Gene Ontology	GO:0031982	5	173	0.00604623	0.0553655	RAB11A|AHNAK|Myo5a|RHOBTB3|UBB	http://amigo.geneontology.org/amigo/term/GO:0031982
cis-regulatory region sequence-specific DNA binding	Gene Ontology	GO:0000987	3	55	0.00624917	0.0569883	TIPARP|SMAD2|Tcf12	http://amigo.geneontology.org/amigo/term/GO:0000987
retina development in camera-type eye	Gene Ontology	GO:0060041	3	56	0.00655309	0.0580898	MYH10|TENT2|CHD7	http://amigo.geneontology.org/amigo/term/GO:0060041
sterol transport	Gene Ontology	GO:0015918	2	17	0.00655346	0.0580898	OSBPL1A|OSBPL8	http://amigo.geneontology.org/amigo/term/GO:0015918
voltage-gated sodium channel complex	Gene Ontology	GO:0001518	2	17	0.00655346	0.0580898	Scn5a|SCN10A	http://amigo.geneontology.org/amigo/term/GO:0001518
face development	Gene Ontology	GO:0060324	2	17	0.00655346	0.0580898	MAPK1|CHD7	http://amigo.geneontology.org/amigo/term/GO:0060324
acetyltransferase activity	Gene Ontology	GO:0016407	2	17	0.00655346	0.0580898	ESCO1|KAT2B	http://amigo.geneontology.org/amigo/term/GO:0016407
intracellular calcium activated chloride channel activity	Gene Ontology	GO:0005229	2	17	0.00655346	0.0580898	ANO4|ANO10	http://amigo.geneontology.org/amigo/term/GO:0005229
phosphatidylinositol-3-phosphatase activity	Gene Ontology	GO:0004438	2	17	0.00655346	0.0580898	SYNJ1|MTMR2	http://amigo.geneontology.org/amigo/term/GO:0004438
regulation of mRNA stability	Gene Ontology	GO:0043488	4	111	0.0066137	0.0583902	DCP2|PSMB1|UBB|RNASEL	http://amigo.geneontology.org/amigo/term/GO:0043488
inner ear morphogenesis	Gene Ontology	GO:0042472	3	57	0.00686568	0.0601358	ITGA8|FGFR2|CHD7	http://amigo.geneontology.org/amigo/term/GO:0042472
DNA-binding transcription factor activity	Gene Ontology	GO:0003700	10	607	0.00702533	0.0612919	ZNF215|UBP1|GTF2I|ZNF382|SMAD4|ZNF280D|SMAD2|Tcf12|PBX1|RREB1	http://amigo.geneontology.org/amigo/term/GO:0003700
RNA processing	Gene Ontology	GO:0006396	3	58	0.007187	0.0620387	RBM5|RBPMS|RNASEL	http://amigo.geneontology.org/amigo/term/GO:0006396
retinal ganglion cell axon guidance	Gene Ontology	GO:0031290	2	18	0.00725092	0.0620387	PTPRM|Robo2	http://amigo.geneontology.org/amigo/term/GO:0031290
mitogen-activated protein kinase kinase kinase binding	Gene Ontology	GO:0031435	2	18	0.00725092	0.0620387	MAPK1|MAP2K4	http://amigo.geneontology.org/amigo/term/GO:0031435
MAP kinase kinase activity	Gene Ontology	GO:0004708	2	18	0.00725092	0.0620387	MAPK1|MAP2K4	http://amigo.geneontology.org/amigo/term/GO:0004708
positive regulation of transcription of Notch receptor target	Gene Ontology	GO:0007221	2	18	0.00725092	0.0620387	KAT2B|PBX1	http://amigo.geneontology.org/amigo/term/GO:0007221
regulation of protein localization	Gene Ontology	GO:0032880	3	59	0.00751708	0.0638232	AFDN|Mycbp2|BORA	http://amigo.geneontology.org/amigo/term/GO:0032880
cell-cell junction	Gene Ontology	GO:0005911	5	183	0.00757195	0.0640437	DLG1|PTPRM|AFDN|SDCCAG8|MYADM	http://amigo.geneontology.org/amigo/term/GO:0005911
neuron projection development	Gene Ontology	GO:0031175	4	116	0.00766608	0.0645933	RAB11A|PTPRM|DOCK7|MAP4	http://amigo.geneontology.org/amigo/term/GO:0031175
post-translational protein modification	Gene Ontology	GO:0043687	7	342	0.00773416	0.0649201	KLHL25|MATN3|LTBP1|RAB11A|Dcaf10|Apoa1|PSMB1	http://amigo.geneontology.org/amigo/term/GO:0043687
positive regulation of I-kappaB kinase/NF-kappaB signaling	Gene Ontology	GO:0043123	5	185	0.00790644	0.0657419	ATP2C1|CFLAR|HLA-DRB1|WLS|MIER1	http://amigo.geneontology.org/amigo/term/GO:0043123
costamere	Gene Ontology	GO:0043034	2	19	0.0079804	0.0657419	HOMER1|AHNAK	http://amigo.geneontology.org/amigo/term/GO:0043034
neuron fate commitment	Gene Ontology	GO:0048663	2	19	0.0079804	0.0657419	SMAD4|ZNF521	http://amigo.geneontology.org/amigo/term/GO:0048663
ventricular system development	Gene Ontology	GO:0021591	2	19	0.0079804	0.0657419	KIF27|HYDIN	http://amigo.geneontology.org/amigo/term/GO:0021591
female gonad development	Gene Ontology	GO:0008585	2	19	0.0079804	0.0657419	TIPARP|UBB	http://amigo.geneontology.org/amigo/term/GO:0008585
oxidation-reduction process	Gene Ontology	GO:0055114	9	525	0.00811609	0.0663663	LACC1|OGFOD1|AASS|GSTA1|PYROXD1|Cybrd1|P3h2|HSDL2|VCAM1	http://amigo.geneontology.org/amigo/term/GO:0055114
site of double-strand break	Gene Ontology	GO:0035861	3	61	0.00820381	0.0666045	RAD50|SLF2|Smc6	http://amigo.geneontology.org/amigo/term/GO:0035861
cell division	Gene Ontology	GO:0051301	7	346	0.00820533	0.0666045	CENPC|TACC1|BRCC3|Pak2|MAP4|SPICE1|BORA	http://amigo.geneontology.org/amigo/term/GO:0051301
endocytic vesicle	Gene Ontology	GO:0030139	3	62	0.00856055	0.0680674	Apoa1|PLD1|Rabep1	http://amigo.geneontology.org/amigo/term/GO:0030139
actin binding	Gene Ontology	GO:0003779	6	266	0.00860675	0.0680674	MYH10|FGD4|MYO9B|Myo9a|SYNE1|AFAP1	http://amigo.geneontology.org/amigo/term/GO:0003779
L-ascorbic acid binding	Gene Ontology	GO:0031418	2	20	0.00874147	0.0680674	OGFOD1|P3h2	http://amigo.geneontology.org/amigo/term/GO:0031418
branched-chain amino acid catabolic process	Gene Ontology	GO:0009083	2	20	0.00874147	0.0680674	HIBCH|MCCC1	http://amigo.geneontology.org/amigo/term/GO:0009083
nuclear import signal receptor activity	Gene Ontology	GO:0061608	2	20	0.00874147	0.0680674	KPNA5|IPO11	http://amigo.geneontology.org/amigo/term/GO:0061608
response to X-ray	Gene Ontology	GO:0010165	2	20	0.00874147	0.0680674	BRCC3|Xrcc4	http://amigo.geneontology.org/amigo/term/GO:0010165
protein tetramerization	Gene Ontology	GO:0051262	2	20	0.00874147	0.0680674	HOMER1|HLA-DRB1	http://amigo.geneontology.org/amigo/term/GO:0051262
I band	Gene Ontology	GO:0031674	2	20	0.00874147	0.0680674	KAT2B|NEBL	http://amigo.geneontology.org/amigo/term/GO:0031674
prostaglandin metabolic process	Gene Ontology	GO:0006693	2	20	0.00874147	0.0680674	GSTM1|GSTA1	http://amigo.geneontology.org/amigo/term/GO:0006693
protein polyubiquitination	Gene Ontology	GO:0000209	6	267	0.00875416	0.0680674	ARIH1|Rnf115|UBB|RMND5A|PSMB1|RNF19A	http://amigo.geneontology.org/amigo/term/GO:0000209
late endosome membrane	Gene Ontology	GO:0031902	4	121	0.00882305	0.068125	SPPL2A|HLA-DRB1|PLD1|RNF13	http://amigo.geneontology.org/amigo/term/GO:0031902
negative regulation of transcription, DNA-templated	Gene Ontology	GO:0045892	9	536	0.00919632	0.0706309	FOXP1|STRN3|TRIM33|SMAD2|SMAD4|PHC3|ZNF568|GCFC2|UIMC1	http://amigo.geneontology.org/amigo/term/GO:0045892
chromatin binding	Gene Ontology	GO:0003682	8	443	0.00921134	0.0706309	ASH1L|CHD7|SMAD4|KAT2B|SMAD2|MLLT3|PHC3|ATRX	http://amigo.geneontology.org/amigo/term/GO:0003682
activation of MAPK activity	Gene Ontology	GO:0000187	4	123	0.00931599	0.071187	PIK3CB|MAPK1|UBB|MAP2K4	http://amigo.geneontology.org/amigo/term/GO:0000187
voltage-gated sodium channel activity	Gene Ontology	GO:0005248	2	21	0.00953369	0.0716158	Scn5a|SCN10A	http://amigo.geneontology.org/amigo/term/GO:0005248
melanosome transport	Gene Ontology	GO:0032402	2	21	0.00953369	0.0716158	RAB11A|Myo5a	http://amigo.geneontology.org/amigo/term/GO:0032402
negative regulation of cardiac muscle cell apoptotic process	Gene Ontology	GO:0010667	2	21	0.00953369	0.0716158	CFLAR|AMBRA1	http://amigo.geneontology.org/amigo/term/GO:0010667
regulation of smoothened signaling pathway	Gene Ontology	GO:0008589	2	21	0.00953369	0.0716158	FGFR2|Phip	http://amigo.geneontology.org/amigo/term/GO:0008589
vacuolar membrane	Gene Ontology	GO:0005774	2	21	0.00953369	0.0716158	SBF2|MTMR2	http://amigo.geneontology.org/amigo/term/GO:0005774
intracellular protein transport	Gene Ontology	GO:0006886	6	273	0.00967687	0.071778	COG3|RABGAP1|WLS|SEC24A|Phip|TBC1D12	http://amigo.geneontology.org/amigo/term/GO:0006886
lateral plasma membrane	Gene Ontology	GO:0016328	3	65	0.00968484	0.071778	DLG1|Scn5a|ABCC1	http://amigo.geneontology.org/amigo/term/GO:0016328
endocytic vesicle membrane	Gene Ontology	GO:0030666	3	66	0.0100778	0.0739482	HLA-DRB1|WLS|UBB	http://amigo.geneontology.org/amigo/term/GO:0030666
phagocytic vesicle	Gene Ontology	GO:0045335	3	66	0.0100778	0.0739482	RAB11A|AMBRA1|ITGB5	http://amigo.geneontology.org/amigo/term/GO:0045335
protein phosphorylation	Gene Ontology	GO:0006468	8	451	0.0101662	0.0742728	Cdk17|Stk24|MAPK1|NRBP1|Mark3|RNASEL|Pak2|PRKD3	http://amigo.geneontology.org/amigo/term/GO:0006468
cellular protein metabolic process	Gene Ontology	GO:0044267	5	198	0.0103341	0.0742728	LTBP1|MATN3|GIGYF2|UBB|Apoa1	http://amigo.geneontology.org/amigo/term/GO:0044267
recycling endosome	Gene Ontology	GO:0055037	4	127	0.0103549	0.0742728	TBC1D12|RAB11A|Myo5a|Rabep1	http://amigo.geneontology.org/amigo/term/GO:0055037
chromosome	Gene Ontology	GO:0005694	4	127	0.0103549	0.0742728	ASH1L|HP1BP3|ESCO1|MLLT3	http://amigo.geneontology.org/amigo/term/GO:0005694
K63-linked polyubiquitin modification-dependent protein binding	Gene Ontology	GO:0070530	2	22	0.0103566	0.0742728	ZRANB1|UIMC1	http://amigo.geneontology.org/amigo/term/GO:0070530
glutathione derivative biosynthetic process	Gene Ontology	GO:1901687	2	22	0.0103566	0.0742728	GSTM1|GSTA1	http://amigo.geneontology.org/amigo/term/GO:1901687
lysine-acetylated histone binding	Gene Ontology	GO:0070577	2	22	0.0103566	0.0742728	MLLT3|Phip	http://amigo.geneontology.org/amigo/term/GO:0070577
mRNA binding	Gene Ontology	GO:0003729	5	200	0.0107482	0.0763395	TDRD7|RBM5|SCAF8|RBPMS|CSTF3	http://amigo.geneontology.org/amigo/term/GO:0003729
response to nutrient	Gene Ontology	GO:0007584	3	68	0.0108911	0.0768624	ACSL3|ADSL|Apoa1	http://amigo.geneontology.org/amigo/term/GO:0007584
DNA methylation	Gene Ontology	GO:0006306	2	23	0.0112099	0.0778717	ATRX|KMT2E	http://amigo.geneontology.org/amigo/term/GO:0006306
poly(A) binding	Gene Ontology	GO:0008143	2	23	0.0112099	0.0778717	LARP4|RBPMS	http://amigo.geneontology.org/amigo/term/GO:0008143
microtubule plus-end	Gene Ontology	GO:0035371	2	23	0.0112099	0.0778717	SLAIN2|Myo5a	http://amigo.geneontology.org/amigo/term/GO:0035371
transforming growth factor beta binding	Gene Ontology	GO:0050431	2	23	0.0112099	0.0778717	TGFBR3|LTBP1	http://amigo.geneontology.org/amigo/term/GO:0050431
protein kinase binding	Gene Ontology	GO:0019901	8	461	0.0114608	0.0788148	DLG1|ACTA2|ACSL3|KAT2B|ERCC6L2|RHOBTB3|Scn5a|BORA	http://amigo.geneontology.org/amigo/term/GO:0019901
collagen-containing extracellular matrix	Gene Ontology	GO:0062023	7	370	0.0114879	0.0788148	ADAMTS5|MATN3|EMILIN2|LTBP1|COL14A1|FGFR2|Apoa1	http://amigo.geneontology.org/amigo/term/GO:0062023
cytoplasmic vesicle	Gene Ontology	GO:0031410	6	285	0.0117267	0.0801528	WLS|RAB11A|RHOBTB3|Phip|FGFR2|Apoa1	http://amigo.geneontology.org/amigo/term/GO:0031410
ubiquitin protein ligase activity	Gene Ontology	GO:0061630	6	286	0.0119103	0.0809611	ARIH1|RNF13|Rnf115|Mycbp2|UBR3|RNF19A	http://amigo.geneontology.org/amigo/term/GO:0061630
positive regulation of activated T cell proliferation	Gene Ontology	GO:0042104	2	24	0.012093	0.0812063	GPAM|IL27RA	http://amigo.geneontology.org/amigo/term/GO:0042104
decidualization	Gene Ontology	GO:0046697	2	24	0.012093	0.0812063	ASH1L|MAPK1	http://amigo.geneontology.org/amigo/term/GO:0046697
actin-dependent ATPase activity	Gene Ontology	GO:0030898	2	24	0.012093	0.0812063	MYH10|Myo5a	http://amigo.geneontology.org/amigo/term/GO:0030898
positive regulation of kinase activity	Gene Ontology	GO:0033674	3	72	0.0126289	0.0840407	HLA-DRB1|FGFR2|RAD50	http://amigo.geneontology.org/amigo/term/GO:0033674
positive regulation of protein ubiquitination	Gene Ontology	GO:0031398	3	72	0.0126289	0.0840407	Septin4|Mycbp2|UBB	http://amigo.geneontology.org/amigo/term/GO:0031398
filopodium	Gene Ontology	GO:0030175	3	72	0.0126289	0.0840407	ACTA2|FGD4|VCAM1	http://amigo.geneontology.org/amigo/term/GO:0030175
global genome nucleotide-excision repair	Gene Ontology	GO:0070911	2	25	0.0130056	0.0850158	USP45|UBB	http://amigo.geneontology.org/amigo/term/GO:0070911
ventricular cardiac muscle tissue morphogenesis	Gene Ontology	GO:0055010	2	25	0.0130056	0.0850158	TGFBR3|FGFR2	http://amigo.geneontology.org/amigo/term/GO:0055010
cell-cell contact zone	Gene Ontology	GO:0044291	2	25	0.0130056	0.0850158	AHNAK|AFDN	http://amigo.geneontology.org/amigo/term/GO:0044291
integrin complex	Gene Ontology	GO:0008305	2	25	0.0130056	0.0850158	ITGA8|ITGB5	http://amigo.geneontology.org/amigo/term/GO:0008305
spliceosomal complex assembly	Gene Ontology	GO:0000245	2	25	0.0130056	0.0850158	GCFC2|RBM5	http://amigo.geneontology.org/amigo/term/GO:0000245
positive regulation of translation	Gene Ontology	GO:0045727	3	73	0.0130866	0.0850437	MAPK1|LARP4|PLD1	http://amigo.geneontology.org/amigo/term/GO:0045727
Ras protein signal transduction	Gene Ontology	GO:0007265	3	73	0.0130866	0.0850437	RERG|PLD1|RREB1	http://amigo.geneontology.org/amigo/term/GO:0007265
endosome	Gene Ontology	GO:0005768	6	293	0.0132526	0.0857441	PLD1|GIGYF2|EHBP1|RAB11A|OSBPL1A|Rabep1	http://amigo.geneontology.org/amigo/term/GO:0005768
skeletal system development	Gene Ontology	GO:0001501	4	137	0.0132718	0.0857441	ASH1L|MMP16|MATN3|CHD7	http://amigo.geneontology.org/amigo/term/GO:0001501
apical part of cell	Gene Ontology	GO:0045177	3	74	0.0135537	0.0870342	HOMER1|ITGA8|VCAM1	http://amigo.geneontology.org/amigo/term/GO:0045177
execution phase of apoptosis	Gene Ontology	GO:0097194	2	26	0.0139472	0.0885588	CFLAR|Stk24	http://amigo.geneontology.org/amigo/term/GO:0097194
steroid biosynthetic process	Gene Ontology	GO:0006694	2	26	0.0139472	0.0885588	ACBD3|PBX1	http://amigo.geneontology.org/amigo/term/GO:0006694
stress-activated MAPK cascade	Gene Ontology	GO:0051403	2	26	0.0139472	0.0885588	MAPK1|UBB	http://amigo.geneontology.org/amigo/term/GO:0051403
neuromuscular junction	Gene Ontology	GO:0031594	3	76	0.0145162	0.0913859	DLG1|MYH10|Dlgap4	http://amigo.geneontology.org/amigo/term/GO:0031594
phosphatidylinositol biosynthetic process	Gene Ontology	GO:0006661	3	76	0.0145162	0.0913859	PIK3CB|SYNJ1|MTMR2	http://amigo.geneontology.org/amigo/term/GO:0006661
cell population proliferation	Gene Ontology	GO:0008283	4	142	0.0149075	0.092597	SMAD4|TACC1|OGFOD1|MYH10	http://amigo.geneontology.org/amigo/term/GO:0008283
bone morphogenesis	Gene Ontology	GO:0060349	2	27	0.0149175	0.092597	Glg1|FGFR2	http://amigo.geneontology.org/amigo/term/GO:0060349
coronary vasculature development	Gene Ontology	GO:0060976	2	27	0.0149175	0.092597	MYH10|LTBP1	http://amigo.geneontology.org/amigo/term/GO:0060976
positive regulation of G2/M transition of mitotic cell cycle	Gene Ontology	GO:0010971	2	27	0.0149175	0.092597	RAB11A|PBX1	http://amigo.geneontology.org/amigo/term/GO:0010971
glutathione transferase activity	Gene Ontology	GO:0004364	2	27	0.0149175	0.092597	GSTM1|GSTA1	http://amigo.geneontology.org/amigo/term/GO:0004364
cytoplasmic ribonucleoprotein granule	Gene Ontology	GO:0036464	3	77	0.0150116	0.0929207	DCP2|TUT4|STAU1	http://amigo.geneontology.org/amigo/term/GO:0036464
Rab GTPase binding	Gene Ontology	GO:0017137	4	143	0.0152492	0.0941285	TBC1D12|RABGAP1|Myo5a|RHOBTB3	http://amigo.geneontology.org/amigo/term/GO:0017137
centriole	Gene Ontology	GO:0005814	4	144	0.0155958	0.0960005	CEP128|ODF2L|SDCCAG8|SPICE1	http://amigo.geneontology.org/amigo/term/GO:0005814
microtubule	Gene Ontology	GO:0005874	6	305	0.0157941	0.0968951	DLG1|KIF27|DNAH9|Eml4|SYNJ1|MAP4	http://amigo.geneontology.org/amigo/term/GO:0005874
aerobic respiration	Gene Ontology	GO:0009060	2	28	0.015916	0.0968951	MTFR1|ADSL	http://amigo.geneontology.org/amigo/term/GO:0009060
integral component of lumenal side of endoplasmic reticulum membrane	Gene Ontology	GO:0071556	2	28	0.015916	0.0968951	SPPL2A|HLA-DRB1	http://amigo.geneontology.org/amigo/term/GO:0071556
positive regulation of viral genome replication	Gene Ontology	GO:0045070	2	28	0.015916	0.0968951	STAU1|Pak2	http://amigo.geneontology.org/amigo/term/GO:0045070
phosphatidylinositol binding	Gene Ontology	GO:0035091	3	80	0.0165546	0.100232	ITPR2|SBF2|PLD1	http://amigo.geneontology.org/amigo/term/GO:0035091
midbrain development	Gene Ontology	GO:0030901	2	29	0.0169423	0.101197	WLS|FGFR2	http://amigo.geneontology.org/amigo/term/GO:0030901
regulation of ERK1 and ERK2 cascade	Gene Ontology	GO:0070372	2	29	0.0169423	0.101197	TGFBR3|FGFR2	http://amigo.geneontology.org/amigo/term/GO:0070372
phosphatidylinositol dephosphorylation	Gene Ontology	GO:0046856	2	29	0.0169423	0.101197	SYNJ1|MTMR2	http://amigo.geneontology.org/amigo/term/GO:0046856
neuronal action potential	Gene Ontology	GO:0019228	2	29	0.0169423	0.101197	Scn5a|SCN10A	http://amigo.geneontology.org/amigo/term/GO:0019228
nuclear chromatin	Gene Ontology	GO:0000790	12	915	0.0176126	0.104637	BPTF|UBP1|MGA|FOXP1|NR6A1|SMAD4|RAD50|Tcf12|SMAD2|Smarcc1|AEBP2|PBX1	http://amigo.geneontology.org/amigo/term/GO:0000790
vesicle-mediated transport	Gene Ontology	GO:0016192	4	150	0.0177794	0.105346	RAB11A|OSBPL1A|Myo5a|Rabep1	http://amigo.geneontology.org/amigo/term/GO:0016192
ERK1 and ERK2 cascade	Gene Ontology	GO:0070371	2	30	0.0179961	0.106062	MAPK1|Apoa1	http://amigo.geneontology.org/amigo/term/GO:0070371
MLL1 complex	Gene Ontology	GO:0071339	2	30	0.0179961	0.106062	KANSL1|MGA	http://amigo.geneontology.org/amigo/term/GO:0071339
cytoskeleton	Gene Ontology	GO:0005856	7	406	0.0180584	0.106147	FGD4|Glg1|MAPK1|RHOBTB3|SYNE1|Pstpip2|FRMD4B	http://amigo.geneontology.org/amigo/term/GO:0005856
protein localization to plasma membrane	Gene Ontology	GO:0072659	4	152	0.0185474	0.108446	DLG1|RAB11A|Myo5a|MYADM	http://amigo.geneontology.org/amigo/term/GO:0072659
regulation of heart rate	Gene Ontology	GO:0002027	2	31	0.0190769	0.110377	Scn5a|SCN10A	http://amigo.geneontology.org/amigo/term/GO:0002027
protein K63-linked deubiquitination	Gene Ontology	GO:0070536	2	31	0.0190769	0.110377	BRCC3|ZRANB1	http://amigo.geneontology.org/amigo/term/GO:0070536
thyroid hormone receptor binding	Gene Ontology	GO:0046966	2	31	0.0190769	0.110377	TACC1|MED17	http://amigo.geneontology.org/amigo/term/GO:0046966
embryonic organ development	Gene Ontology	GO:0048568	2	31	0.0190769	0.110377	FGFR2|PBX1	http://amigo.geneontology.org/amigo/term/GO:0048568
BMP signaling pathway	Gene Ontology	GO:0030509	3	85	0.0193168	0.111184	SMAD4|TGFBR3|SMAD2	http://amigo.geneontology.org/amigo/term/GO:0030509
GTPase activity	Gene Ontology	GO:0003924	6	320	0.0194218	0.111499	RERG|GFM2|RAB11A|Septin4|RHOBTB3|ARHGAP5	http://amigo.geneontology.org/amigo/term/GO:0003924
perikaryon	Gene Ontology	GO:0043204	4	155	0.0197376	0.112438	ITGA8|MAPK1|GIGYF2|MAP2K4	http://amigo.geneontology.org/amigo/term/GO:0043204
mesoderm formation	Gene Ontology	GO:0001707	2	32	0.0201844	0.114396	WLS|SMAD2	http://amigo.geneontology.org/amigo/term/GO:0001707
Rho GTPase binding	Gene Ontology	GO:0017048	2	32	0.0201844	0.114396	STRN3|MYO9B	http://amigo.geneontology.org/amigo/term/GO:0017048
actin filament	Gene Ontology	GO:0005884	3	87	0.0204886	0.115823	Pstpip2|Myo5a|MYO9B	http://amigo.geneontology.org/amigo/term/GO:0005884
focal adhesion	Gene Ontology	GO:0005925	7	418	0.0207398	0.116645	ITGA8|ITGB5|AHNAK|DOCK7|MAPK1|PHLDB2|AFAP1	http://amigo.geneontology.org/amigo/term/GO:0005925
P-body	Gene Ontology	GO:0000932	3	88	0.0210888	0.116645	SYNE1|RBPMS|DCP2	http://amigo.geneontology.org/amigo/term/GO:0000932
sarcoplasmic reticulum membrane	Gene Ontology	GO:0033017	2	33	0.0213182	0.116645	ITPR2|TMEM38B	http://amigo.geneontology.org/amigo/term/GO:0033017
skeletal system morphogenesis	Gene Ontology	GO:0048705	2	33	0.0213182	0.116645	FGFR2|TIPARP	http://amigo.geneontology.org/amigo/term/GO:0048705
odontogenesis	Gene Ontology	GO:0042476	2	33	0.0213182	0.116645	Myo5a|FGFR2	http://amigo.geneontology.org/amigo/term/GO:0042476
limb development	Gene Ontology	GO:0060173	2	33	0.0213182	0.116645	KAT2B|CHD7	http://amigo.geneontology.org/amigo/term/GO:0060173
helicase activity	Gene Ontology	GO:0004386	2	33	0.0213182	0.116645	ATRX|ERCC6L2	http://amigo.geneontology.org/amigo/term/GO:0004386
ubiquitin conjugating enzyme binding	Gene Ontology	GO:0031624	2	33	0.0213182	0.116645	ARIH1|RNF19A	http://amigo.geneontology.org/amigo/term/GO:0031624
regulation of neurogenesis	Gene Ontology	GO:0050767	2	33	0.0213182	0.116645	DOCK7|CHD7	http://amigo.geneontology.org/amigo/term/GO:0050767
insulin secretion	Gene Ontology	GO:0030073	2	33	0.0213182	0.116645	Myo5a|SMAD2	http://amigo.geneontology.org/amigo/term/GO:0030073
positive regulation of multicellular organism growth	Gene Ontology	GO:0040018	2	33	0.0213182	0.116645	GPAM|CHD7	http://amigo.geneontology.org/amigo/term/GO:0040018
cellular response to BMP stimulus	Gene Ontology	GO:0071773	2	33	0.0213182	0.116645	SMAD4|ADAMTS12	http://amigo.geneontology.org/amigo/term/GO:0071773
wound healing	Gene Ontology	GO:0042060	3	89	0.0216987	0.118143	CFLAR|FGFR2|SMAD2	http://amigo.geneontology.org/amigo/term/GO:0042060
transcription initiation from RNA polymerase II promoter	Gene Ontology	GO:0006367	4	160	0.0218238	0.118243	MED17|KAT2B|NRBP1|NR6A1	http://amigo.geneontology.org/amigo/term/GO:0006367
response to hypoxia	Gene Ontology	GO:0001666	4	160	0.0218238	0.118243	ITPR2|SMAD4|ADSL|TGFBR3	http://amigo.geneontology.org/amigo/term/GO:0001666
peptidyl-serine phosphorylation	Gene Ontology	GO:0018105	4	161	0.0222566	0.119165	CSNK1G3|MAPK1|Pak2|Mark3	http://amigo.geneontology.org/amigo/term/GO:0018105
early endosome membrane	Gene Ontology	GO:0031901	4	161	0.0222566	0.119165	WLS|MTMR2|STAG1|Rabep1	http://amigo.geneontology.org/amigo/term/GO:0031901
positive regulation of BMP signaling pathway	Gene Ontology	GO:0030513	2	34	0.0224778	0.119165	SMAD4|SMAD2	http://amigo.geneontology.org/amigo/term/GO:0030513
renal water homeostasis	Gene Ontology	GO:0003091	2	34	0.0224778	0.119165	RAB11A|ADCY9	http://amigo.geneontology.org/amigo/term/GO:0003091
protein K48-linked deubiquitination	Gene Ontology	GO:0071108	2	34	0.0224778	0.119165	OTUD3|USP34	http://amigo.geneontology.org/amigo/term/GO:0071108
glutathione metabolic process	Gene Ontology	GO:0006749	2	34	0.0224778	0.119165	GSTM1|GSTA1	http://amigo.geneontology.org/amigo/term/GO:0006749
filamentous actin	Gene Ontology	GO:0031941	2	34	0.0224778	0.119165	CARMIL1|EHBP1	http://amigo.geneontology.org/amigo/term/GO:0031941
lung alveolus development	Gene Ontology	GO:0048286	2	34	0.0224778	0.119165	TMEM38B|FGFR2	http://amigo.geneontology.org/amigo/term/GO:0048286
myosin complex	Gene Ontology	GO:0016459	2	34	0.0224778	0.119165	MYH10|MYO9B	http://amigo.geneontology.org/amigo/term/GO:0016459
homophilic cell adhesion via plasma membrane adhesion molecules	Gene Ontology	GO:0007156	4	162	0.0226946	0.120027	PCDH11X|PTPRM|Robo2|EMB	http://amigo.geneontology.org/amigo/term/GO:0007156
positive regulation of epithelial cell migration	Gene Ontology	GO:0010634	2	35	0.023663	0.123673	RAB11A|RREB1	http://amigo.geneontology.org/amigo/term/GO:0010634
cellular response to reactive oxygen species	Gene Ontology	GO:0034614	2	35	0.023663	0.123673	ERCC6L2|MAPK1	http://amigo.geneontology.org/amigo/term/GO:0034614
DNA-dependent ATPase activity	Gene Ontology	GO:0008094	2	35	0.023663	0.123673	BPTF|MSH4	http://amigo.geneontology.org/amigo/term/GO:0008094
positive regulation of intrinsic apoptotic signaling pathway	Gene Ontology	GO:2001244	2	35	0.023663	0.123673	Septin4|GSDME	http://amigo.geneontology.org/amigo/term/GO:2001244
negative regulation of extrinsic apoptotic signaling pathway	Gene Ontology	GO:2001237	2	35	0.023663	0.123673	CFLAR|Phip	http://amigo.geneontology.org/amigo/term/GO:2001237
neuron projection	Gene Ontology	GO:0043005	6	336	0.0238771	0.124498	DLG1|UBB|DOCK7|MAP4|HOMER1|Myo5a	http://amigo.geneontology.org/amigo/term/GO:0043005
trans-Golgi network membrane	Gene Ontology	GO:0032588	3	93	0.0242338	0.126061	COG3|HLA-DRB1|RHOBTB3	http://amigo.geneontology.org/amigo/term/GO:0032588
cellular response to DNA damage stimulus	Gene Ontology	GO:0006974	5	248	0.0243289	0.126259	MAPK1|FOXP1|SLF2|RAD50|Smc6	http://amigo.geneontology.org/amigo/term/GO:0006974
Cul3-RING ubiquitin ligase complex	Gene Ontology	GO:0031463	2	36	0.0248733	0.127981	KLHL25|ARIH1	http://amigo.geneontology.org/amigo/term/GO:0031463
disordered domain specific binding	Gene Ontology	GO:0097718	2	36	0.0248733	0.127981	Myo5a|SMAD2	http://amigo.geneontology.org/amigo/term/GO:0097718
interleukin-1-mediated signaling pathway	Gene Ontology	GO:0070498	3	94	0.0248916	0.127981	IL1R1|PSMB1|UBB	http://amigo.geneontology.org/amigo/term/GO:0070498
kidney development	Gene Ontology	GO:0001822	3	95	0.0255588	0.130503	ITGA8|TIPARP|GREB1L	http://amigo.geneontology.org/amigo/term/GO:0001822
centriolar satellite	Gene Ontology	GO:0034451	3	95	0.0255588	0.130503	RAB11A|ODF2L|SDCCAG8	http://amigo.geneontology.org/amigo/term/GO:0034451
chloride transport	Gene Ontology	GO:0006821	2	37	0.0261084	0.132394	ANO4|ANO10	http://amigo.geneontology.org/amigo/term/GO:0006821
regulation of transcription by RNA polymerase II	Gene Ontology	GO:0006357	10	751	0.0263947	0.133236	BPTF|CHD1|FOXP1|Bnc2|Phip|MLLT3|Smarcc1|MED17|Tcf12|UBP1	http://amigo.geneontology.org/amigo/term/GO:0006357
Fc-epsilon receptor signaling pathway	Gene Ontology	GO:0038095	4	171	0.0268731	0.133766	PIK3CB|MAPK1|PSMB1|MAP2K4	http://amigo.geneontology.org/amigo/term/GO:0038095
double-stranded DNA binding	Gene Ontology	GO:0003690	3	97	0.0269221	0.133766	ZNF638|MAPK1|SMAD2	http://amigo.geneontology.org/amigo/term/GO:0003690
sarcolemma	Gene Ontology	GO:0042383	3	97	0.0269221	0.133766	DLG1|AHNAK|Scn5a	http://amigo.geneontology.org/amigo/term/GO:0042383
integrin-mediated signaling pathway	Gene Ontology	GO:0007229	3	97	0.0269221	0.133766	ITGA8|ITGB5|Apoa1	http://amigo.geneontology.org/amigo/term/GO:0007229
cellular response to insulin stimulus	Gene Ontology	GO:0032869	3	97	0.0269221	0.133766	CFLAR|Myo5a|KAT2B	http://amigo.geneontology.org/amigo/term/GO:0032869
ADP binding	Gene Ontology	GO:0043531	2	38	0.0273679	0.135373	MYH10|MYO9B	http://amigo.geneontology.org/amigo/term/GO:0043531
positive regulation of glucose import	Gene Ontology	GO:0046326	2	38	0.0273679	0.135373	OSBPL8|RNASEL	http://amigo.geneontology.org/amigo/term/GO:0046326
antigen processing and presentation of exogenous peptide antigen via MHC class II	Gene Ontology	GO:0019886	3	98	0.0276181	0.135402	OSBPL1A|HLA-DRB1|SEC24A	http://amigo.geneontology.org/amigo/term/GO:0019886
apoptotic process	Gene Ontology	GO:0006915	8	546	0.0277947	0.135967	RBM5|Rabep1|CFLAR|MAPK1|Septin4|MAP2K4|FGFR2|Pak2	http://amigo.geneontology.org/amigo/term/GO:0006915
peptidyl-tyrosine dephosphorylation	Gene Ontology	GO:0035335	3	99	0.0283236	0.137225	PTPRM|MTMR2|EYA3	http://amigo.geneontology.org/amigo/term/GO:0035335
T cell receptor signaling pathway	Gene Ontology	GO:0050852	4	174	0.0283615	0.137225	PIK3CB|MAPK1|HLA-DRB1|PSMB1	http://amigo.geneontology.org/amigo/term/GO:0050852
trans-Golgi network	Gene Ontology	GO:0005802	4	174	0.0283615	0.137225	RAB11A|ATP2C1|WLS|Phip	http://amigo.geneontology.org/amigo/term/GO:0005802
negative regulation of G0 to G1 transition	Gene Ontology	GO:0070317	2	39	0.0286514	0.138025	MGA|PHC3	http://amigo.geneontology.org/amigo/term/GO:0070317
heart morphogenesis	Gene Ontology	GO:0003007	2	39	0.0286514	0.138025	TGFBR3|CHD7	http://amigo.geneontology.org/amigo/term/GO:0003007
protein tyrosine phosphatase activity	Gene Ontology	GO:0004725	3	100	0.0290386	0.138984	PTPRM|MTMR2|EYA3	http://amigo.geneontology.org/amigo/term/GO:0004725
mitotic spindle	Gene Ontology	GO:0072686	3	100	0.0290386	0.138984	MAPK1|Eml4|MAP4	http://amigo.geneontology.org/amigo/term/GO:0072686
MAPK cascade	Gene Ontology	GO:0000165	5	261	0.0293221	0.140038	DLG1|MAPK1|FGFR2|PSMB1|Mark3	http://amigo.geneontology.org/amigo/term/GO:0000165
polysome	Gene Ontology	GO:0005844	2	40	0.0299587	0.141553	MYH10|LARP4	http://amigo.geneontology.org/amigo/term/GO:0005844
establishment of protein localization	Gene Ontology	GO:0045184	2	40	0.0299587	0.141553	ITGA8|PHLDB2	http://amigo.geneontology.org/amigo/term/GO:0045184
ovarian follicle development	Gene Ontology	GO:0001541	2	40	0.0299587	0.141553	SMAD4|MSH4	http://amigo.geneontology.org/amigo/term/GO:0001541
termination of RNA polymerase II transcription	Gene Ontology	GO:0006369	2	40	0.0299587	0.141553	SCAF8|CSTF3	http://amigo.geneontology.org/amigo/term/GO:0006369
transcription regulatory region sequence-specific DNA binding	Gene Ontology	GO:0000976	5	263	0.0301434	0.142123	SMAD4|RREB1|ZNF382|Tcf12|ZNF568	http://amigo.geneontology.org/amigo/term/GO:0000976
platelet activation	Gene Ontology	GO:0030168	3	102	0.0304972	0.143174	ITPR2|PIK3CB|MAPK1	http://amigo.geneontology.org/amigo/term/GO:0030168
regulation of transcription, DNA-templated	Gene Ontology	GO:0006355	10	773	0.0311916	0.143174	ZNF215|HP1BP3|NR6A1|CHD7|ZNF280D|GOLGB1|ZNF786|ATRX|GCFC2|RREB1	http://amigo.geneontology.org/amigo/term/GO:0006355
negative regulation of T cell proliferation	Gene Ontology	GO:0042130	2	41	0.0312892	0.143174	DLG1|HLA-DRB1	http://amigo.geneontology.org/amigo/term/GO:0042130
SH2 domain binding	Gene Ontology	GO:0042169	2	41	0.0312892	0.143174	ARHGAP5|AFAP1	http://amigo.geneontology.org/amigo/term/GO:0042169
cellular response to amyloid-beta	Gene Ontology	GO:1904646	2	41	0.0312892	0.143174	VCAM1|ABCC1	http://amigo.geneontology.org/amigo/term/GO:1904646
mitotic spindle assembly	Gene Ontology	GO:0090307	2	41	0.0312892	0.143174	RAB11A|SPICE1	http://amigo.geneontology.org/amigo/term/GO:0090307
activation of GTPase activity	Gene Ontology	GO:0090630	3	104	0.0319937	0.143174	TBC1D12|RABGAP1|DOCK7	http://amigo.geneontology.org/amigo/term/GO:0090630
endocytosis	Gene Ontology	GO:0006897	4	182	0.0325666	0.143174	CSNK1G3|PIK3CB|EHBP1|Rabep1	http://amigo.geneontology.org/amigo/term/GO:0006897
positive regulation of epithelial to mesenchymal transition	Gene Ontology	GO:0010718	2	42	0.0326427	0.143174	SMAD4|SMAD2	http://amigo.geneontology.org/amigo/term/GO:0010718
estrogen receptor binding	Gene Ontology	GO:0030331	2	42	0.0326427	0.143174	TACC1|RERG	http://amigo.geneontology.org/amigo/term/GO:0030331
animal organ regeneration	Gene Ontology	GO:0031100	2	42	0.0326427	0.143174	TGFBR3|Apoa1	http://amigo.geneontology.org/amigo/term/GO:0031100
metalloendopeptidase activity	Gene Ontology	GO:0004222	3	106	0.033528	0.143174	ADAMTS5|MMP16|ADAMTS12	http://amigo.geneontology.org/amigo/term/GO:0004222
epithelial to mesenchymal transition	Gene Ontology	GO:0001837	2	43	0.0340189	0.143174	TGFBR3|FGFR2	http://amigo.geneontology.org/amigo/term/GO:0001837
intermembrane lipid transfer	Gene Ontology	GO:0120009	2	43	0.0340189	0.143174	OSBPL8|Apoa1	http://amigo.geneontology.org/amigo/term/GO:0120009
cation channel activity	Gene Ontology	GO:0005261	2	43	0.0340189	0.143174	Scn5a|SCN10A	http://amigo.geneontology.org/amigo/term/GO:0005261
regulation of protein phosphorylation	Gene Ontology	GO:0001932	2	44	0.0354174	0.143174	Apoa1|Phip	http://amigo.geneontology.org/amigo/term/GO:0001932
sarcoplasmic reticulum	Gene Ontology	GO:0016529	2	44	0.0354174	0.143174	ITPR2|P3h2	http://amigo.geneontology.org/amigo/term/GO:0016529
thymus development	Gene Ontology	GO:0048538	2	44	0.0354174	0.143174	MAPK1|PBX1	http://amigo.geneontology.org/amigo/term/GO:0048538
positive regulation of protein secretion	Gene Ontology	GO:0050714	2	44	0.0354174	0.143174	MYH10|SEC24A	http://amigo.geneontology.org/amigo/term/GO:0050714
neuromuscular process controlling balance	Gene Ontology	GO:0050885	2	44	0.0354174	0.143174	MYH10|GIGYF2	http://amigo.geneontology.org/amigo/term/GO:0050885
mitochondrial matrix	Gene Ontology	GO:0005759	6	370	0.0355017	0.143174	AASS|GFM2|TDRD7|RNASEL|HIBCH|MCCC1	http://amigo.geneontology.org/amigo/term/GO:0005759
positive regulation of MAPK cascade	Gene Ontology	GO:0043410	3	109	0.0359001	0.143174	HLA-DRB1|FGFR2|GSDME	http://amigo.geneontology.org/amigo/term/GO:0043410
endoplasmic reticulum to Golgi vesicle-mediated transport	Gene Ontology	GO:0006888	4	188	0.0359473	0.143174	COG3|GOLGB1|SEC24A|NRBP1	http://amigo.geneontology.org/amigo/term/GO:0006888
bone mineralization	Gene Ontology	GO:0030282	2	45	0.0368378	0.143174	TMEM38B|FGFR2	http://amigo.geneontology.org/amigo/term/GO:0030282
ATPase-coupled transmembrane transporter activity	Gene Ontology	GO:0042626	2	45	0.0368378	0.143174	ABCA6|ABCC1	http://amigo.geneontology.org/amigo/term/GO:0042626
regulation of megakaryocyte differentiation	Gene Ontology	GO:0045652	2	45	0.0368378	0.143174	KAT2B|KMT2E	http://amigo.geneontology.org/amigo/term/GO:0045652
tau protein binding	Gene Ontology	GO:0048156	2	45	0.0368378	0.143174	SMAD2|Mark3	http://amigo.geneontology.org/amigo/term/GO:0048156
T-tubule	Gene Ontology	GO:0030315	2	45	0.0368378	0.143174	AHNAK|Scn5a	http://amigo.geneontology.org/amigo/term/GO:0030315
response to drug	Gene Ontology	GO:0042493	5	280	0.0377107	0.143174	ATRX|PTPRM|SRP72|Apoa1|ABCC1	http://amigo.geneontology.org/amigo/term/GO:0042493
membrane depolarization during SA node cell action potential	Gene Ontology	GO:0086046	1	5	0.0379716	0.143174	Scn5a	http://amigo.geneontology.org/amigo/term/GO:0086046
RNA 3' uridylation	Gene Ontology	GO:0071076	1	5	0.0379716	0.143174	TUT4	http://amigo.geneontology.org/amigo/term/GO:0071076
positive regulation of chromosome segregation	Gene Ontology	GO:0051984	1	5	0.0379716	0.143174	Smc6	http://amigo.geneontology.org/amigo/term/GO:0051984
BRISC complex	Gene Ontology	GO:0070552	1	5	0.0379716	0.143174	BRCC3	http://amigo.geneontology.org/amigo/term/GO:0070552
synaptic vesicle uncoating	Gene Ontology	GO:0016191	1	5	0.0379716	0.143174	SYNJ1	http://amigo.geneontology.org/amigo/term/GO:0016191
adenosine deaminase activity	Gene Ontology	GO:0004000	1	5	0.0379716	0.143174	LACC1	http://amigo.geneontology.org/amigo/term/GO:0004000
branchiomotor neuron axon guidance	Gene Ontology	GO:0021785	1	5	0.0379716	0.143174	Mycbp2	http://amigo.geneontology.org/amigo/term/GO:0021785
NSL complex	Gene Ontology	GO:0044545	1	5	0.0379716	0.143174	KANSL1	http://amigo.geneontology.org/amigo/term/GO:0044545
calcium activated galactosylceramide scrambling	Gene Ontology	GO:0061591	1	5	0.0379716	0.143174	ANO4	http://amigo.geneontology.org/amigo/term/GO:0061591
musculoskeletal movement	Gene Ontology	GO:0050881	1	5	0.0379716	0.143174	GIGYF2	http://amigo.geneontology.org/amigo/term/GO:0050881
protein metabolic process	Gene Ontology	GO:0019538	1	5	0.0379716	0.143174	MMP16	http://amigo.geneontology.org/amigo/term/GO:0019538
establishment of vesicle localization	Gene Ontology	GO:0051650	1	5	0.0379716	0.143174	RAB11A	http://amigo.geneontology.org/amigo/term/GO:0051650
positive regulation of T-helper 1 cell cytokine production	Gene Ontology	GO:2000556	1	5	0.0379716	0.143174	IL1R1	http://amigo.geneontology.org/amigo/term/GO:2000556
biotin binding	Gene Ontology	GO:0009374	1	5	0.0379716	0.143174	MCCC1	http://amigo.geneontology.org/amigo/term/GO:0009374
DNA translocase activity	Gene Ontology	GO:0015616	1	5	0.0379716	0.143174	ATRX	http://amigo.geneontology.org/amigo/term/GO:0015616
regulation of intestinal cholesterol absorption	Gene Ontology	GO:0030300	1	5	0.0379716	0.143174	Apoa1	http://amigo.geneontology.org/amigo/term/GO:0030300
establishment of spindle orientation	Gene Ontology	GO:0051294	1	5	0.0379716	0.143174	MAP4	http://amigo.geneontology.org/amigo/term/GO:0051294
positive regulation of action potential	Gene Ontology	GO:0045760	1	5	0.0379716	0.143174	Scn5a	http://amigo.geneontology.org/amigo/term/GO:0045760
axon midline choice point recognition	Gene Ontology	GO:0016199	1	5	0.0379716	0.143174	Robo2	http://amigo.geneontology.org/amigo/term/GO:0016199
phosphatidylinositol 3-kinase activity	Gene Ontology	GO:0035004	1	5	0.0379716	0.143174	PIK3CB	http://amigo.geneontology.org/amigo/term/GO:0035004
protein K29-linked deubiquitination	Gene Ontology	GO:0035523	1	5	0.0379716	0.143174	ZRANB1	http://amigo.geneontology.org/amigo/term/GO:0035523
lipoprotein biosynthetic process	Gene Ontology	GO:0042158	1	5	0.0379716	0.143174	Apoa1	http://amigo.geneontology.org/amigo/term/GO:0042158
mesenchyme migration	Gene Ontology	GO:0090131	1	5	0.0379716	0.143174	ACTA2	http://amigo.geneontology.org/amigo/term/GO:0090131
vascular associated smooth muscle contraction	Gene Ontology	GO:0014829	1	5	0.0379716	0.143174	ACTA2	http://amigo.geneontology.org/amigo/term/GO:0014829
positive regulation of basement membrane assembly involved in embryonic body morphogenesis	Gene Ontology	GO:1904261	1	5	0.0379716	0.143174	PHLDB2	http://amigo.geneontology.org/amigo/term/GO:1904261
interkinetic nuclear migration	Gene Ontology	GO:0022027	1	5	0.0379716	0.143174	DOCK7	http://amigo.geneontology.org/amigo/term/GO:0022027
calcium activated phosphatidylcholine scrambling	Gene Ontology	GO:0061590	1	5	0.0379716	0.143174	ANO4	http://amigo.geneontology.org/amigo/term/GO:0061590
positive regulation of maintenance of mitotic sister chromatid cohesion	Gene Ontology	GO:0034184	1	5	0.0379716	0.143174	SLF2	http://amigo.geneontology.org/amigo/term/GO:0034184
negative regulation of sequestering of triglyceride	Gene Ontology	GO:0010891	1	5	0.0379716	0.143174	OSBPL8	http://amigo.geneontology.org/amigo/term/GO:0010891
cytokine production involved in immune response	Gene Ontology	GO:0002367	1	5	0.0379716	0.143174	LACC1	http://amigo.geneontology.org/amigo/term/GO:0002367
endocardial cell differentiation	Gene Ontology	GO:0060956	1	5	0.0379716	0.143174	SMAD4	http://amigo.geneontology.org/amigo/term/GO:0060956
branching morphogenesis of a nerve	Gene Ontology	GO:0048755	1	5	0.0379716	0.143174	FGFR2	http://amigo.geneontology.org/amigo/term/GO:0048755
epithelial cell proliferation involved in salivary gland morphogenesis	Gene Ontology	GO:0060664	1	5	0.0379716	0.143174	FGFR2	http://amigo.geneontology.org/amigo/term/GO:0060664
female genitalia development	Gene Ontology	GO:0030540	1	5	0.0379716	0.143174	CHD7	http://amigo.geneontology.org/amigo/term/GO:0030540
UDP-N-acetylglucosamine transmembrane transporter activity	Gene Ontology	GO:0005462	1	5	0.0379716	0.143174	SLC35D2	http://amigo.geneontology.org/amigo/term/GO:0005462
microtubule end	Gene Ontology	GO:1990752	1	5	0.0379716	0.143174	CAMSAP2	http://amigo.geneontology.org/amigo/term/GO:1990752
membrane to membrane docking	Gene Ontology	GO:0022614	1	5	0.0379716	0.143174	VCAM1	http://amigo.geneontology.org/amigo/term/GO:0022614
cytoskeleton-nuclear membrane anchor activity	Gene Ontology	GO:0140444	1	5	0.0379716	0.143174	SYNE1	http://amigo.geneontology.org/amigo/term/GO:0140444
voltage-gated sodium channel activity involved in cardiac muscle cell action potential	Gene Ontology	GO:0086006	1	5	0.0379716	0.143174	Scn5a	http://amigo.geneontology.org/amigo/term/GO:0086006
myosin II complex	Gene Ontology	GO:0016460	1	5	0.0379716	0.143174	MYH10	http://amigo.geneontology.org/amigo/term/GO:0016460
positive regulation of hydrolase activity	Gene Ontology	GO:0051345	1	5	0.0379716	0.143174	Apoa1	http://amigo.geneontology.org/amigo/term/GO:0051345
negative regulation of SMAD protein complex assembly	Gene Ontology	GO:0010991	1	5	0.0379716	0.143174	STAG1	http://amigo.geneontology.org/amigo/term/GO:0010991
fibroblast growth factor-activated receptor activity	Gene Ontology	GO:0005007	1	5	0.0379716	0.143174	FGFR2	http://amigo.geneontology.org/amigo/term/GO:0005007
semicircular canal morphogenesis	Gene Ontology	GO:0048752	1	5	0.0379716	0.143174	CHD7	http://amigo.geneontology.org/amigo/term/GO:0048752
MPP7-DLG1-LIN7 complex	Gene Ontology	GO:0097025	1	5	0.0379716	0.143174	DLG1	http://amigo.geneontology.org/amigo/term/GO:0097025
caveolin-mediated endocytosis	Gene Ontology	GO:0072584	1	5	0.0379716	0.143174	MAPK1	http://amigo.geneontology.org/amigo/term/GO:0072584
membrane depolarization during AV node cell action potential	Gene Ontology	GO:0086045	1	5	0.0379716	0.143174	Scn5a	http://amigo.geneontology.org/amigo/term/GO:0086045
negative regulation of telomere capping	Gene Ontology	GO:1904354	1	5	0.0379716	0.143174	RAD50	http://amigo.geneontology.org/amigo/term/GO:1904354
third ventricle development	Gene Ontology	GO:0021678	1	5	0.0379716	0.143174	MYH10	http://amigo.geneontology.org/amigo/term/GO:0021678
Lewy body	Gene Ontology	GO:0097413	1	5	0.0379716	0.143174	ARIH1	http://amigo.geneontology.org/amigo/term/GO:0097413
positive regulation of protein monoubiquitination	Gene Ontology	GO:1902527	1	5	0.0379716	0.143174	UBB	http://amigo.geneontology.org/amigo/term/GO:1902527
epithelial cell migration	Gene Ontology	GO:0010631	1	5	0.0379716	0.143174	Pak2	http://amigo.geneontology.org/amigo/term/GO:0010631
regulation of transforming growth factor beta activation	Gene Ontology	GO:1901388	1	5	0.0379716	0.143174	LTBP1	http://amigo.geneontology.org/amigo/term/GO:1901388
medium-chain fatty acid metabolic process	Gene Ontology	GO:0051791	1	5	0.0379716	0.143174	CROT	http://amigo.geneontology.org/amigo/term/GO:0051791
coenzyme A metabolic process	Gene Ontology	GO:0015936	1	5	0.0379716	0.143174	CROT	http://amigo.geneontology.org/amigo/term/GO:0015936
pattern recognition receptor signaling pathway	Gene Ontology	GO:0002221	1	5	0.0379716	0.143174	LACC1	http://amigo.geneontology.org/amigo/term/GO:0002221
R2TP complex	Gene Ontology	GO:0097255	1	5	0.0379716	0.143174	RPAP3	http://amigo.geneontology.org/amigo/term/GO:0097255
positive regulation of glomerular mesangial cell proliferation	Gene Ontology	GO:0072126	1	5	0.0379716	0.143174	CFLAR	http://amigo.geneontology.org/amigo/term/GO:0072126
protein localization to ciliary membrane	Gene Ontology	GO:1903441	1	5	0.0379716	0.143174	Rabep1	http://amigo.geneontology.org/amigo/term/GO:1903441
interchromatin granule	Gene Ontology	GO:0035061	1	5	0.0379716	0.143174	Smc6	http://amigo.geneontology.org/amigo/term/GO:0035061
intermediate-density lipoprotein particle	Gene Ontology	GO:0034363	1	5	0.0379716	0.143174	Apoa1	http://amigo.geneontology.org/amigo/term/GO:0034363
PCAF complex	Gene Ontology	GO:0000125	1	5	0.0379716	0.143174	KAT2B	http://amigo.geneontology.org/amigo/term/GO:0000125
embryonic placenta morphogenesis	Gene Ontology	GO:0060669	1	5	0.0379716	0.143174	ZNF568	http://amigo.geneontology.org/amigo/term/GO:0060669
regulation of microvillus assembly	Gene Ontology	GO:0032534	1	5	0.0379716	0.143174	PLD1	http://amigo.geneontology.org/amigo/term/GO:0032534
response to follicle-stimulating hormone	Gene Ontology	GO:0032354	1	5	0.0379716	0.143174	TGFBR3	http://amigo.geneontology.org/amigo/term/GO:0032354
negative regulation of cytokine production involved in immune response	Gene Ontology	GO:0002719	1	5	0.0379716	0.143174	Apoa1	http://amigo.geneontology.org/amigo/term/GO:0002719
regulation of smooth muscle cell differentiation	Gene Ontology	GO:0051150	1	5	0.0379716	0.143174	FGFR2	http://amigo.geneontology.org/amigo/term/GO:0051150
mesonephric duct development	Gene Ontology	GO:0072177	1	5	0.0379716	0.143174	GREB1L	http://amigo.geneontology.org/amigo/term/GO:0072177
protein hydroxylation	Gene Ontology	GO:0018126	1	5	0.0379716	0.143174	OGFOD1	http://amigo.geneontology.org/amigo/term/GO:0018126
phosphatidylinositol-3,4-bisphosphate 5-kinase activity	Gene Ontology	GO:0052812	1	5	0.0379716	0.143174	PIK3CB	http://amigo.geneontology.org/amigo/term/GO:0052812
CORVET complex	Gene Ontology	GO:0033263	1	5	0.0379716	0.143174	VPS8	http://amigo.geneontology.org/amigo/term/GO:0033263
UDP-N-acetylglucosamine transmembrane transport	Gene Ontology	GO:1990569	1	5	0.0379716	0.143174	SLC35D2	http://amigo.geneontology.org/amigo/term/GO:1990569
basal cortex	Gene Ontology	GO:0045180	1	5	0.0379716	0.143174	PHLDB2	http://amigo.geneontology.org/amigo/term/GO:0045180
Roundabout signaling pathway	Gene Ontology	GO:0035385	1	5	0.0379716	0.143174	MYO9B	http://amigo.geneontology.org/amigo/term/GO:0035385
pyrimidine nucleotide-sugar transmembrane transporter activity	Gene Ontology	GO:0015165	1	5	0.0379716	0.143174	SLC35D2	http://amigo.geneontology.org/amigo/term/GO:0015165
positive regulation of macrophage proliferation	Gene Ontology	GO:0120041	1	5	0.0379716	0.143174	MAPK1	http://amigo.geneontology.org/amigo/term/GO:0120041
single-stranded telomeric DNA binding	Gene Ontology	GO:0043047	1	5	0.0379716	0.143174	RAD50	http://amigo.geneontology.org/amigo/term/GO:0043047
regulation of cilium assembly	Gene Ontology	GO:1902017	2	46	0.0382798	0.143174	RABGAP1|SDCCAG8	http://amigo.geneontology.org/amigo/term/GO:1902017
voltage-gated ion channel activity	Gene Ontology	GO:0005244	2	46	0.0382798	0.143174	Scn5a|SCN10A	http://amigo.geneontology.org/amigo/term/GO:0005244
negative regulation of protein kinase B signaling	Gene Ontology	GO:0051898	2	46	0.0382798	0.143174	DLG1|OTUD3	http://amigo.geneontology.org/amigo/term/GO:0051898
sarcomere	Gene Ontology	GO:0030017	2	46	0.0382798	0.143174	SYNE1|PYROXD1	http://amigo.geneontology.org/amigo/term/GO:0030017
intercalated disc	Gene Ontology	GO:0014704	2	46	0.0382798	0.143174	DLG1|Scn5a	http://amigo.geneontology.org/amigo/term/GO:0014704
cell adhesion	Gene Ontology	GO:0007155	7	478	0.0383414	0.143174	PCDH11X|MYH10|EMILIN2|AFDN|VCAM1|ARHGAP5|Pak2	http://amigo.geneontology.org/amigo/term/GO:0007155
cytokine-mediated signaling pathway	Gene Ontology	GO:0019221	5	282	0.0386707	0.143174	IL1R1|PIK3CB|IL27RA|VCAM1|UBB	http://amigo.geneontology.org/amigo/term/GO:0019221
JNK cascade	Gene Ontology	GO:0007254	2	47	0.039743	0.143174	UBB|MAP2K4	http://amigo.geneontology.org/amigo/term/GO:0007254
cell leading edge	Gene Ontology	GO:0031252	2	47	0.039743	0.143174	CARMIL1|PHLDB2	http://amigo.geneontology.org/amigo/term/GO:0031252
negative regulation of cold-induced thermogenesis	Gene Ontology	GO:0120163	2	47	0.039743	0.143174	ADAMTS5|DOCK7	http://amigo.geneontology.org/amigo/term/GO:0120163
bone development	Gene Ontology	GO:0060348	2	47	0.039743	0.143174	TMEM38B|FGFR2	http://amigo.geneontology.org/amigo/term/GO:0060348
histone deacetylase binding	Gene Ontology	GO:0042826	3	114	0.0400403	0.143174	MIER1|KAT2B|Pak2	http://amigo.geneontology.org/amigo/term/GO:0042826
negative regulation of cell migration	Gene Ontology	GO:0030336	3	115	0.0408961	0.143174	Stk24|OSBPL8|AFDN	http://amigo.geneontology.org/amigo/term/GO:0030336
Golgi organization	Gene Ontology	GO:0007030	3	115	0.0408961	0.143174	COG3|SYNE1|GOLGB1	http://amigo.geneontology.org/amigo/term/GO:0007030
mitotic spindle organization	Gene Ontology	GO:0007052	2	48	0.0412273	0.143174	TACC1|MAP4	http://amigo.geneontology.org/amigo/term/GO:0007052
positive regulation of pathway-restricted SMAD protein phosphorylation	Gene Ontology	GO:0010862	2	48	0.0412273	0.143174	SMAD4|RBPMS	http://amigo.geneontology.org/amigo/term/GO:0010862
phosphatidic acid biosynthetic process	Gene Ontology	GO:0006654	2	48	0.0412273	0.143174	GPAM|PLD1	http://amigo.geneontology.org/amigo/term/GO:0006654
protein ubiquitination	Gene Ontology	GO:0016567	7	486	0.0412558	0.143174	KLHL25|ARIH1|TRIM33|Dcaf10|Mycbp2|UBB|UBR3	http://amigo.geneontology.org/amigo/term/GO:0016567
establishment or maintenance of cell polarity	Gene Ontology	GO:0007163	2	49	0.0427321	0.143174	DLG1|RHOBTB3	http://amigo.geneontology.org/amigo/term/GO:0007163
intermediate filament cytoskeleton	Gene Ontology	GO:0045111	2	49	0.0427321	0.143174	PHLDB2|Pak2	http://amigo.geneontology.org/amigo/term/GO:0045111
myelin sheath abaxonal region	Gene Ontology	GO:0035748	1	6	0.044159	0.143174	DLG1	http://amigo.geneontology.org/amigo/term/GO:0035748
'de novo' IMP biosynthetic process	Gene Ontology	GO:0006189	1	6	0.044159	0.143174	ADSL	http://amigo.geneontology.org/amigo/term/GO:0006189
proximal dendrite	Gene Ontology	GO:1990635	1	6	0.044159	0.143174	GIGYF2	http://amigo.geneontology.org/amigo/term/GO:1990635
regulation of ventricular cardiac muscle cell membrane depolarization	Gene Ontology	GO:0060373	1	6	0.044159	0.143174	Scn5a	http://amigo.geneontology.org/amigo/term/GO:0060373
lysine N-acetyltransferase activity, acting on acetyl phosphate as donor	Gene Ontology	GO:0004468	1	6	0.044159	0.143174	KAT2B	http://amigo.geneontology.org/amigo/term/GO:0004468
peptidyl-methionine modification	Gene Ontology	GO:0018206	1	6	0.044159	0.143174	Apoa1	http://amigo.geneontology.org/amigo/term/GO:0018206
detection of virus	Gene Ontology	GO:0009597	1	6	0.044159	0.143174	SERINC5	http://amigo.geneontology.org/amigo/term/GO:0009597
glucosyltransferase activity	Gene Ontology	GO:0046527	1	6	0.044159	0.143174	ALG6	http://amigo.geneontology.org/amigo/term/GO:0046527
polysaccharide digestion	Gene Ontology	GO:0044245	1	6	0.044159	0.143174	MGA	http://amigo.geneontology.org/amigo/term/GO:0044245
pyramidal neuron development	Gene Ontology	GO:0021860	1	6	0.044159	0.143174	FGFR2	http://amigo.geneontology.org/amigo/term/GO:0021860
osteoclast development	Gene Ontology	GO:0036035	1	6	0.044159	0.143174	FOXP1	http://amigo.geneontology.org/amigo/term/GO:0036035
regulation of skeletal muscle satellite cell proliferation	Gene Ontology	GO:0014842	1	6	0.044159	0.143174	CFLAR	http://amigo.geneontology.org/amigo/term/GO:0014842
interleukin-12 receptor binding	Gene Ontology	GO:0005143	1	6	0.044159	0.143174	IL27RA	http://amigo.geneontology.org/amigo/term/GO:0005143
signal recognition particle	Gene Ontology	GO:0048500	1	6	0.044159	0.143174	SRP72	http://amigo.geneontology.org/amigo/term/GO:0048500
leucine catabolic process	Gene Ontology	GO:0006552	1	6	0.044159	0.143174	MCCC1	http://amigo.geneontology.org/amigo/term/GO:0006552
phosphatidylinositol-4,5-bisphosphate 3-kinase activity	Gene Ontology	GO:0046934	1	6	0.044159	0.143174	PIK3CB	http://amigo.geneontology.org/amigo/term/GO:0046934
signal recognition particle, endoplasmic reticulum targeting	Gene Ontology	GO:0005786	1	6	0.044159	0.143174	SRP72	http://amigo.geneontology.org/amigo/term/GO:0005786
negative regulation of type 2 immune response	Gene Ontology	GO:0002829	1	6	0.044159	0.143174	IL27RA	http://amigo.geneontology.org/amigo/term/GO:0002829
regulation of protein transport	Gene Ontology	GO:0051223	1	6	0.044159	0.143174	RAB11A	http://amigo.geneontology.org/amigo/term/GO:0051223
centromeric DNA binding	Gene Ontology	GO:0019237	1	6	0.044159	0.143174	CENPC	http://amigo.geneontology.org/amigo/term/GO:0019237
positive regulation of follicle-stimulating hormone secretion	Gene Ontology	GO:0046881	1	6	0.044159	0.143174	SMAD4	http://amigo.geneontology.org/amigo/term/GO:0046881
DNA catabolic process, exonucleolytic	Gene Ontology	GO:0000738	1	6	0.044159	0.143174	ERI3	http://amigo.geneontology.org/amigo/term/GO:0000738
cholesterol import	Gene Ontology	GO:0070508	1	6	0.044159	0.143174	Apoa1	http://amigo.geneontology.org/amigo/term/GO:0070508
signaling	Gene Ontology	GO:0023052	1	6	0.044159	0.143174	Dlgap4	http://amigo.geneontology.org/amigo/term/GO:0023052
endocardial cushion formation	Gene Ontology	GO:0003272	1	6	0.044159	0.143174	Robo2	http://amigo.geneontology.org/amigo/term/GO:0003272
carnitine metabolic process	Gene Ontology	GO:0009437	1	6	0.044159	0.143174	CROT	http://amigo.geneontology.org/amigo/term/GO:0009437
nose development	Gene Ontology	GO:0043584	1	6	0.044159	0.143174	CHD7	http://amigo.geneontology.org/amigo/term/GO:0043584
ATPase-coupled xenobiotic transmembrane transporter activity	Gene Ontology	GO:0008559	1	6	0.044159	0.143174	ABCC1	http://amigo.geneontology.org/amigo/term/GO:0008559
integral component of cytoplasmic side of endoplasmic reticulum membrane	Gene Ontology	GO:0071458	1	6	0.044159	0.143174	SPPL2A	http://amigo.geneontology.org/amigo/term/GO:0071458
response to mitochondrial depolarisation	Gene Ontology	GO:0098780	1	6	0.044159	0.143174	AMBRA1	http://amigo.geneontology.org/amigo/term/GO:0098780
postsynaptic Golgi apparatus	Gene Ontology	GO:0150051	1	6	0.044159	0.143174	Glg1	http://amigo.geneontology.org/amigo/term/GO:0150051
hard palate development	Gene Ontology	GO:0060022	1	6	0.044159	0.143174	DLG1	http://amigo.geneontology.org/amigo/term/GO:0060022
mRNA cleavage factor complex	Gene Ontology	GO:0005849	1	6	0.044159	0.143174	SCAF8	http://amigo.geneontology.org/amigo/term/GO:0005849
positive regulation of epithelial cell proliferation involved in lung morphogenesis	Gene Ontology	GO:0060501	1	6	0.044159	0.143174	FGFR2	http://amigo.geneontology.org/amigo/term/GO:0060501
regulation of necroptotic process	Gene Ontology	GO:0060544	1	6	0.044159	0.143174	CFLAR	http://amigo.geneontology.org/amigo/term/GO:0060544
acetyl-CoA C-acyltransferase activity	Gene Ontology	GO:0003988	1	6	0.044159	0.143174	HADHB	http://amigo.geneontology.org/amigo/term/GO:0003988
regulation of phosphatidylinositol dephosphorylation	Gene Ontology	GO:0060304	1	6	0.044159	0.143174	MTMR2	http://amigo.geneontology.org/amigo/term/GO:0060304
sperm annulus	Gene Ontology	GO:0097227	1	6	0.044159	0.143174	Septin4	http://amigo.geneontology.org/amigo/term/GO:0097227
asymmetric, glutamatergic, excitatory synapse	Gene Ontology	GO:0098985	1	6	0.044159	0.143174	SHISA6	http://amigo.geneontology.org/amigo/term/GO:0098985
prostate epithelial cord arborization involved in prostate glandular acinus morphogenesis	Gene Ontology	GO:0060527	1	6	0.044159	0.143174	FGFR2	http://amigo.geneontology.org/amigo/term/GO:0060527
vesicle tethering to Golgi	Gene Ontology	GO:0099041	1	6	0.044159	0.143174	Phip	http://amigo.geneontology.org/amigo/term/GO:0099041
lipase inhibitor activity	Gene Ontology	GO:0055102	1	6	0.044159	0.143174	Apoa1	http://amigo.geneontology.org/amigo/term/GO:0055102
humoral immune response mediated by circulating immunoglobulin	Gene Ontology	GO:0002455	1	6	0.044159	0.143174	HLA-DRB1	http://amigo.geneontology.org/amigo/term/GO:0002455
tooth eruption	Gene Ontology	GO:0044691	1	6	0.044159	0.143174	ADAMTS5	http://amigo.geneontology.org/amigo/term/GO:0044691
peripheral nervous system axon regeneration	Gene Ontology	GO:0014012	1	6	0.044159	0.143174	Apoa1	http://amigo.geneontology.org/amigo/term/GO:0014012
negative regulation of p38MAPK cascade	Gene Ontology	GO:1903753	1	6	0.044159	0.143174	DLG1	http://amigo.geneontology.org/amigo/term/GO:1903753
chromo shadow domain binding	Gene Ontology	GO:0070087	1	6	0.044159	0.143174	ATRX	http://amigo.geneontology.org/amigo/term/GO:0070087
muscular septum morphogenesis	Gene Ontology	GO:0003150	1	6	0.044159	0.143174	TGFBR3	http://amigo.geneontology.org/amigo/term/GO:0003150
phosphatidylcholine-sterol O-acyltransferase activator activity	Gene Ontology	GO:0060228	1	6	0.044159	0.143174	Apoa1	http://amigo.geneontology.org/amigo/term/GO:0060228
CD95 death-inducing signaling complex	Gene Ontology	GO:0031265	1	6	0.044159	0.143174	CFLAR	http://amigo.geneontology.org/amigo/term/GO:0031265
primary amine oxidase activity	Gene Ontology	GO:0008131	1	6	0.044159	0.143174	VCAM1	http://amigo.geneontology.org/amigo/term/GO:0008131
internal peptidyl-lysine acetylation	Gene Ontology	GO:0018393	1	6	0.044159	0.143174	KAT2B	http://amigo.geneontology.org/amigo/term/GO:0018393
ripoptosome	Gene Ontology	GO:0097342	1	6	0.044159	0.143174	CFLAR	http://amigo.geneontology.org/amigo/term/GO:0097342
regulation of atrial cardiac muscle cell membrane repolarization	Gene Ontology	GO:0060372	1	6	0.044159	0.143174	Scn5a	http://amigo.geneontology.org/amigo/term/GO:0060372
signal peptidase complex	Gene Ontology	GO:0005787	1	6	0.044159	0.143174	SPCS2	http://amigo.geneontology.org/amigo/term/GO:0005787
female meiosis I	Gene Ontology	GO:0007144	1	6	0.044159	0.143174	UBB	http://amigo.geneontology.org/amigo/term/GO:0007144
negative regulation of synapse assembly	Gene Ontology	GO:0051964	1	6	0.044159	0.143174	Robo2	http://amigo.geneontology.org/amigo/term/GO:0051964
histone dephosphorylation	Gene Ontology	GO:0016576	1	6	0.044159	0.143174	EYA3	http://amigo.geneontology.org/amigo/term/GO:0016576
regulation of neuron projection arborization	Gene Ontology	GO:0150011	1	6	0.044159	0.143174	Myo9a	http://amigo.geneontology.org/amigo/term/GO:0150011
meiotic spindle organization	Gene Ontology	GO:0000212	1	6	0.044159	0.143174	ATRX	http://amigo.geneontology.org/amigo/term/GO:0000212
trachea formation	Gene Ontology	GO:0060440	1	6	0.044159	0.143174	MAPK1	http://amigo.geneontology.org/amigo/term/GO:0060440
T follicular helper cell differentiation	Gene Ontology	GO:0061470	1	6	0.044159	0.143174	FOXP1	http://amigo.geneontology.org/amigo/term/GO:0061470
neuron spine	Gene Ontology	GO:0044309	1	6	0.044159	0.143174	HOMER1	http://amigo.geneontology.org/amigo/term/GO:0044309
uterus morphogenesis	Gene Ontology	GO:0061038	1	6	0.044159	0.143174	ASH1L	http://amigo.geneontology.org/amigo/term/GO:0061038
positive regulation of nuclear cell cycle DNA replication	Gene Ontology	GO:0010571	1	6	0.044159	0.143174	ATRX	http://amigo.geneontology.org/amigo/term/GO:0010571
regulation of protein ADP-ribosylation	Gene Ontology	GO:0010835	1	6	0.044159	0.143174	KAT2B	http://amigo.geneontology.org/amigo/term/GO:0010835
regulation of interleukin-1 beta production	Gene Ontology	GO:0032651	1	6	0.044159	0.143174	FOXP1	http://amigo.geneontology.org/amigo/term/GO:0032651
sebaceous gland development	Gene Ontology	GO:0048733	1	6	0.044159	0.143174	SMAD4	http://amigo.geneontology.org/amigo/term/GO:0048733
modification of postsynaptic actin cytoskeleton	Gene Ontology	GO:0098885	1	6	0.044159	0.143174	MYH10	http://amigo.geneontology.org/amigo/term/GO:0098885
epidermis morphogenesis	Gene Ontology	GO:0048730	1	6	0.044159	0.143174	FGFR2	http://amigo.geneontology.org/amigo/term/GO:0048730
SA node cell action potential	Gene Ontology	GO:0086015	1	6	0.044159	0.143174	Scn5a	http://amigo.geneontology.org/amigo/term/GO:0086015
common-partner SMAD protein phosphorylation	Gene Ontology	GO:0007182	1	6	0.044159	0.143174	SMAD2	http://amigo.geneontology.org/amigo/term/GO:0007182
negative regulation of response to cytokine stimulus	Gene Ontology	GO:0060761	1	6	0.044159	0.143174	Apoa1	http://amigo.geneontology.org/amigo/term/GO:0060761
postsynaptic recycling endosome	Gene Ontology	GO:0098837	1	6	0.044159	0.143174	RAB11A	http://amigo.geneontology.org/amigo/term/GO:0098837
cytoplasmic microtubule organization	Gene Ontology	GO:0031122	2	50	0.0442572	0.143174	CAMSAP2|SLAIN2	http://amigo.geneontology.org/amigo/term/GO:0031122
interstrand cross-link repair	Gene Ontology	GO:0036297	2	50	0.0442572	0.143174	ERCC6L2|UBB	http://amigo.geneontology.org/amigo/term/GO:0036297
neuron development	Gene Ontology	GO:0048666	2	50	0.0442572	0.143174	MTMR2|PBX1	http://amigo.geneontology.org/amigo/term/GO:0048666
chemotaxis	Gene Ontology	GO:0006935	3	119	0.0444113	0.143463	PIK3CB|MAPK1|PLD1	http://amigo.geneontology.org/amigo/term/GO:0006935
positive regulation of actin filament polymerization	Gene Ontology	GO:0030838	2	51	0.0458023	0.147071	DLG1|CARMIL1	http://amigo.geneontology.org/amigo/term/GO:0030838
spindle pole	Gene Ontology	GO:0000922	3	121	0.0462236	0.147071	RAB11A|CEP128|BRCC3	http://amigo.geneontology.org/amigo/term/GO:0000922
bicellular tight junction	Gene Ontology	GO:0005923	3	122	0.0471433	0.147071	DLG1|ASH1L|FRMD4B	http://amigo.geneontology.org/amigo/term/GO:0005923
ribosome binding	Gene Ontology	GO:0043022	2	52	0.0473671	0.147071	SRP72|OLA1	http://amigo.geneontology.org/amigo/term/GO:0043022
positive regulation of stress fiber assembly	Gene Ontology	GO:0051496	2	52	0.0473671	0.147071	CARMIL1|Apoa1	http://amigo.geneontology.org/amigo/term/GO:0051496
enzyme activator activity	Gene Ontology	GO:0008047	2	52	0.0473671	0.147071	CFLAR|MMP16	http://amigo.geneontology.org/amigo/term/GO:0008047
guanyl-nucleotide exchange factor activity	Gene Ontology	GO:0005085	3	123	0.0480719	0.147071	FGD4|DOCK7|Mycbp2	http://amigo.geneontology.org/amigo/term/GO:0005085
sensory perception of pain	Gene Ontology	GO:0019233	2	53	0.0489512	0.147071	MAPK1|SCN10A	http://amigo.geneontology.org/amigo/term/GO:0019233
ER to Golgi transport vesicle membrane	Gene Ontology	GO:0012507	2	53	0.0489512	0.147071	HLA-DRB1|SEC24A	http://amigo.geneontology.org/amigo/term/GO:0012507
chromatin	Gene Ontology	GO:0000785	3	124	0.0490096	0.147071	ESCO1|SLF2|KMT2E	http://amigo.geneontology.org/amigo/term/GO:0000785
nucleolus	Gene Ontology	GO:0005730	10	839	0.0492094	0.147071	CHD7|PIK3CB|TUT4|MTREX|Stk24|OLA1|SYNE1|GCFC2|Scn5a|URB1	http://amigo.geneontology.org/amigo/term/GO:0005730
ion transmembrane transport	Gene Ontology	GO:0034220	4	209	0.0493203	0.147071	ANO4|UNC79|ATP2C1|ANO10	http://amigo.geneontology.org/amigo/term/GO:0034220
endomembrane system	Gene Ontology	GO:0012505	3	125	0.0499562	0.147071	WLS|LPGAT1|NRBP1	http://amigo.geneontology.org/amigo/term/GO:0012505
cellular response to tumor necrosis factor	Gene Ontology	GO:0071356	3	125	0.0499562	0.147071	ADAMTS12|MAPK1|GSDME	http://amigo.geneontology.org/amigo/term/GO:0071356
heart trabecula morphogenesis	Gene Ontology	GO:0061384	1	7	0.0503069	0.147071	TGFBR3	http://amigo.geneontology.org/amigo/term/GO:0061384
membrane coat	Gene Ontology	GO:0030117	1	7	0.0503069	0.147071	SYNJ1	http://amigo.geneontology.org/amigo/term/GO:0030117
fat pad development	Gene Ontology	GO:0060613	1	7	0.0503069	0.147071	UBB	http://amigo.geneontology.org/amigo/term/GO:0060613
bud elongation involved in lung branching	Gene Ontology	GO:0060449	1	7	0.0503069	0.147071	FGFR2	http://amigo.geneontology.org/amigo/term/GO:0060449
modification-dependent protein catabolic process	Gene Ontology	GO:0019941	1	7	0.0503069	0.147071	UBB	http://amigo.geneontology.org/amigo/term/GO:0019941
positive regulation of lamellipodium morphogenesis	Gene Ontology	GO:2000394	1	7	0.0503069	0.147071	RREB1	http://amigo.geneontology.org/amigo/term/GO:2000394
ventricular compact myocardium morphogenesis	Gene Ontology	GO:0003223	1	7	0.0503069	0.147071	TGFBR3	http://amigo.geneontology.org/amigo/term/GO:0003223
locomotion involved in locomotory behavior	Gene Ontology	GO:0031987	1	7	0.0503069	0.147071	Myo5a	http://amigo.geneontology.org/amigo/term/GO:0031987
phosphatidylinositol-3,5-bisphosphate 3-phosphatase activity	Gene Ontology	GO:0052629	1	7	0.0503069	0.147071	MTMR2	http://amigo.geneontology.org/amigo/term/GO:0052629
3-hydroxyacyl-CoA dehydrogenase activity	Gene Ontology	GO:0003857	1	7	0.0503069	0.147071	HADHB	http://amigo.geneontology.org/amigo/term/GO:0003857
Mre11 complex	Gene Ontology	GO:0030870	1	7	0.0503069	0.147071	RAD50	http://amigo.geneontology.org/amigo/term/GO:0030870
lacrimal gland development	Gene Ontology	GO:0032808	1	7	0.0503069	0.147071	FGFR2	http://amigo.geneontology.org/amigo/term/GO:0032808
negative regulation of cellular component movement	Gene Ontology	GO:0051271	1	7	0.0503069	0.147071	TGFBR3	http://amigo.geneontology.org/amigo/term/GO:0051271
death-inducing signaling complex	Gene Ontology	GO:0031264	1	7	0.0503069	0.147071	CFLAR	http://amigo.geneontology.org/amigo/term/GO:0031264
otic vesicle formation	Gene Ontology	GO:0030916	1	7	0.0503069	0.147071	FGFR2	http://amigo.geneontology.org/amigo/term/GO:0030916
protein deubiquitination involved in ubiquitin-dependent protein catabolic process	Gene Ontology	GO:0071947	1	7	0.0503069	0.147071	ZRANB1	http://amigo.geneontology.org/amigo/term/GO:0071947
phosphatidylserine metabolic process	Gene Ontology	GO:0006658	1	7	0.0503069	0.147071	SERINC5	http://amigo.geneontology.org/amigo/term/GO:0006658
negative regulation of centriole replication	Gene Ontology	GO:0046600	1	7	0.0503069	0.147071	KAT2B	http://amigo.geneontology.org/amigo/term/GO:0046600
negative regulation of small GTPase mediated signal transduction	Gene Ontology	GO:0051058	1	7	0.0503069	0.147071	ARHGAP12	http://amigo.geneontology.org/amigo/term/GO:0051058
aspartic endopeptidase activity, intramembrane cleaving	Gene Ontology	GO:0042500	1	7	0.0503069	0.147071	SPPL2A	http://amigo.geneontology.org/amigo/term/GO:0042500
mesendoderm development	Gene Ontology	GO:0048382	1	7	0.0503069	0.147071	SMAD4	http://amigo.geneontology.org/amigo/term/GO:0048382
annealing helicase activity	Gene Ontology	GO:0036310	1	7	0.0503069	0.147071	ATRX	http://amigo.geneontology.org/amigo/term/GO:0036310
neural crest cell differentiation	Gene Ontology	GO:0014033	1	7	0.0503069	0.147071	SMAD4	http://amigo.geneontology.org/amigo/term/GO:0014033
kinetochore microtubule	Gene Ontology	GO:0005828	1	7	0.0503069	0.147071	RAB11A	http://amigo.geneontology.org/amigo/term/GO:0005828
7S RNA binding	Gene Ontology	GO:0008312	1	7	0.0503069	0.147071	SRP72	http://amigo.geneontology.org/amigo/term/GO:0008312
NURF complex	Gene Ontology	GO:0016589	1	7	0.0503069	0.147071	BPTF	http://amigo.geneontology.org/amigo/term/GO:0016589
regulation of Cdc42 protein signal transduction	Gene Ontology	GO:0032489	1	7	0.0503069	0.147071	Apoa1	http://amigo.geneontology.org/amigo/term/GO:0032489
Smc5-Smc6 complex	Gene Ontology	GO:0030915	1	7	0.0503069	0.147071	Smc6	http://amigo.geneontology.org/amigo/term/GO:0030915
mesenchymal cell differentiation	Gene Ontology	GO:0048762	1	7	0.0503069	0.147071	FGFR2	http://amigo.geneontology.org/amigo/term/GO:0048762
interleukin-1 receptor activity	Gene Ontology	GO:0004908	1	7	0.0503069	0.147071	IL1R1	http://amigo.geneontology.org/amigo/term/GO:0004908
mitochondrial envelope	Gene Ontology	GO:0005740	1	7	0.0503069	0.147071	HADHB	http://amigo.geneontology.org/amigo/term/GO:0005740
1-phosphatidylinositol-4-phosphate 3-kinase activity	Gene Ontology	GO:0035005	1	7	0.0503069	0.147071	PIK3CB	http://amigo.geneontology.org/amigo/term/GO:0035005
interleukin-1 binding	Gene Ontology	GO:0019966	1	7	0.0503069	0.147071	IL1R1	http://amigo.geneontology.org/amigo/term/GO:0019966
regulation of translational termination	Gene Ontology	GO:0006449	1	7	0.0503069	0.147071	OGFOD1	http://amigo.geneontology.org/amigo/term/GO:0006449
positive regulation of smooth muscle cell apoptotic process	Gene Ontology	GO:0034393	1	7	0.0503069	0.147071	MAP2K4	http://amigo.geneontology.org/amigo/term/GO:0034393
miRNA catabolic process	Gene Ontology	GO:0010587	1	7	0.0503069	0.147071	TUT4	http://amigo.geneontology.org/amigo/term/GO:0010587
hair follicle maturation	Gene Ontology	GO:0048820	1	7	0.0503069	0.147071	Myo5a	http://amigo.geneontology.org/amigo/term/GO:0048820
positive regulation of phospholipase activity	Gene Ontology	GO:0010518	1	7	0.0503069	0.147071	FGFR2	http://amigo.geneontology.org/amigo/term/GO:0010518
clathrin coat of coated pit	Gene Ontology	GO:0030132	1	7	0.0503069	0.147071	SYNJ1	http://amigo.geneontology.org/amigo/term/GO:0030132
lung epithelial cell differentiation	Gene Ontology	GO:0060487	1	7	0.0503069	0.147071	TMEM38B	http://amigo.geneontology.org/amigo/term/GO:0060487
modulation by virus of host cellular process	Gene Ontology	GO:0019054	1	7	0.0503069	0.147071	KPNA5	http://amigo.geneontology.org/amigo/term/GO:0019054
long-chain fatty-acyl-CoA metabolic process	Gene Ontology	GO:0035336	1	7	0.0503069	0.147071	ACSL3	http://amigo.geneontology.org/amigo/term/GO:0035336
ubiquitin-like protein transferase activity	Gene Ontology	GO:0019787	1	7	0.0503069	0.147071	ARIH1	http://amigo.geneontology.org/amigo/term/GO:0019787
lung lobe morphogenesis	Gene Ontology	GO:0060463	1	7	0.0503069	0.147071	FGFR2	http://amigo.geneontology.org/amigo/term/GO:0060463
mRNA cleavage	Gene Ontology	GO:0006379	1	7	0.0503069	0.147071	CSTF3	http://amigo.geneontology.org/amigo/term/GO:0006379
phospholipase D activity	Gene Ontology	GO:0004630	1	7	0.0503069	0.147071	PLD1	http://amigo.geneontology.org/amigo/term/GO:0004630
segment specification	Gene Ontology	GO:0007379	1	7	0.0503069	0.147071	MLLT3	http://amigo.geneontology.org/amigo/term/GO:0007379
regulation of voltage-gated calcium channel activity	Gene Ontology	GO:1901385	1	7	0.0503069	0.147071	AHNAK	http://amigo.geneontology.org/amigo/term/GO:1901385
amyloid-beta clearance by transcytosis	Gene Ontology	GO:0150093	1	7	0.0503069	0.147071	RAB11A	http://amigo.geneontology.org/amigo/term/GO:0150093
apical junction assembly	Gene Ontology	GO:0043297	1	7	0.0503069	0.147071	Pak2	http://amigo.geneontology.org/amigo/term/GO:0043297
DNA ligation involved in DNA repair	Gene Ontology	GO:0051103	1	7	0.0503069	0.147071	Xrcc4	http://amigo.geneontology.org/amigo/term/GO:0051103
positive regulation of arachidonic acid secretion	Gene Ontology	GO:0090238	1	7	0.0503069	0.147071	PLA2R1	http://amigo.geneontology.org/amigo/term/GO:0090238
9+2 motile cilium	Gene Ontology	GO:0097729	1	7	0.0503069	0.147071	DNAH9	http://amigo.geneontology.org/amigo/term/GO:0097729
negative regulation of inflammatory response to antigenic stimulus	Gene Ontology	GO:0002862	1	7	0.0503069	0.147071	HLA-DRB1	http://amigo.geneontology.org/amigo/term/GO:0002862
skeletal muscle atrophy	Gene Ontology	GO:0014732	1	7	0.0503069	0.147071	CFLAR	http://amigo.geneontology.org/amigo/term/GO:0014732
positive regulation of toll-like receptor 3 signaling pathway	Gene Ontology	GO:0034141	1	7	0.0503069	0.147071	WDFY1	http://amigo.geneontology.org/amigo/term/GO:0034141
positive regulation of neutrophil extravasation	Gene Ontology	GO:2000391	1	7	0.0503069	0.147071	IL1R1	http://amigo.geneontology.org/amigo/term/GO:2000391
Roundabout binding	Gene Ontology	GO:0048495	1	7	0.0503069	0.147071	MYO9B	http://amigo.geneontology.org/amigo/term/GO:0048495
autophagy	Gene Ontology	GO:0006914	3	126	0.0509116	0.148643	PIK3CB|SBF2|AMBRA1	http://amigo.geneontology.org/amigo/term/GO:0006914
Z disc	Gene Ontology	GO:0030018	3	127	0.051876	0.1499	HOMER1|Scn5a|NEBL	http://amigo.geneontology.org/amigo/term/GO:0030018
positive regulation of protein localization to plasma membrane	Gene Ontology	GO:1903078	2	55	0.0521761	0.1499	DLG1|RAB11A	http://amigo.geneontology.org/amigo/term/GO:1903078
cell fate commitment	Gene Ontology	GO:0045165	2	55	0.0521761	0.1499	FGFR2|SMAD2	http://amigo.geneontology.org/amigo/term/GO:0045165
chromosome, telomeric region	Gene Ontology	GO:0000781	2	55	0.0521761	0.1499	ATRX|Smc6	http://amigo.geneontology.org/amigo/term/GO:0000781
Rho protein signal transduction	Gene Ontology	GO:0007266	2	56	0.0538164	0.1499	ARHGAP5|MYO9B	http://amigo.geneontology.org/amigo/term/GO:0007266
fibrillar center	Gene Ontology	GO:0001650	3	129	0.053831	0.1499	URB1|ARHGAP32|RREB1	http://amigo.geneontology.org/amigo/term/GO:0001650
identical protein binding	Gene Ontology	GO:0042802	15	1456	0.0542182	0.1499	RAB3IL1|Myo5a|FOXP1|SMAD4|ADSL|Robo2|CENPC|MTMR2|MAPK1|Septin4|Mycbp2|RAD50|Apoa1|PTPRM|Xrcc4	http://amigo.geneontology.org/amigo/term/GO:0042802
peroxisomal membrane	Gene Ontology	GO:0005778	2	57	0.0554747	0.1499	SLC25A17|ACSL3	http://amigo.geneontology.org/amigo/term/GO:0005778
odontogenesis of dentin-containing tooth	Gene Ontology	GO:0042475	2	57	0.0554747	0.1499	Scn5a|SCN10A	http://amigo.geneontology.org/amigo/term/GO:0042475
anatomical structure morphogenesis	Gene Ontology	GO:0009653	3	131	0.0558211	0.1499	SMAD4|EYA3|SMAD2	http://amigo.geneontology.org/amigo/term/GO:0009653
phosphatase regulator activity	Gene Ontology	GO:0019208	1	8	0.0564153	0.1499	SBF2	http://amigo.geneontology.org/amigo/term/GO:0019208
clathrin complex	Gene Ontology	GO:0071439	1	8	0.0564153	0.1499	SCN10A	http://amigo.geneontology.org/amigo/term/GO:0071439
cobalamin transport	Gene Ontology	GO:0015889	1	8	0.0564153	0.1499	ABCC1	http://amigo.geneontology.org/amigo/term/GO:0015889
GDP metabolic process	Gene Ontology	GO:0046710	1	8	0.0564153	0.1499	DLG1	http://amigo.geneontology.org/amigo/term/GO:0046710
release of sequestered calcium ion into cytosol by sarcoplasmic reticulum	Gene Ontology	GO:0014808	1	8	0.0564153	0.1499	TMEM38B	http://amigo.geneontology.org/amigo/term/GO:0014808
regulation of chromatin organization	Gene Ontology	GO:1902275	1	8	0.0564153	0.1499	MLLT3	http://amigo.geneontology.org/amigo/term/GO:1902275
peptidyl-serine autophosphorylation	Gene Ontology	GO:0036289	1	8	0.0564153	0.1499	Mark3	http://amigo.geneontology.org/amigo/term/GO:0036289
vesicle-mediated transport in synapse	Gene Ontology	GO:0099003	1	8	0.0564153	0.1499	RAB11A	http://amigo.geneontology.org/amigo/term/GO:0099003
type II transforming growth factor beta receptor binding	Gene Ontology	GO:0005114	1	8	0.0564153	0.1499	TGFBR3	http://amigo.geneontology.org/amigo/term/GO:0005114
neutrophil mediated immunity	Gene Ontology	GO:0002446	1	8	0.0564153	0.1499	KMT2E	http://amigo.geneontology.org/amigo/term/GO:0002446
negative regulation of B cell apoptotic process	Gene Ontology	GO:0002903	1	8	0.0564153	0.1499	FOXP1	http://amigo.geneontology.org/amigo/term/GO:0002903
mitotic G1 DNA damage checkpoint	Gene Ontology	GO:0031571	1	8	0.0564153	0.1499	GIGYF2	http://amigo.geneontology.org/amigo/term/GO:0031571
diacylglycerol biosynthetic process	Gene Ontology	GO:0006651	1	8	0.0564153	0.1499	GPAM	http://amigo.geneontology.org/amigo/term/GO:0006651
myelin assembly	Gene Ontology	GO:0032288	1	8	0.0564153	0.1499	MTMR2	http://amigo.geneontology.org/amigo/term/GO:0032288
positive regulation of mammary gland epithelial cell proliferation	Gene Ontology	GO:0033601	1	8	0.0564153	0.1499	RREB1	http://amigo.geneontology.org/amigo/term/GO:0033601
monocyte activation	Gene Ontology	GO:0042117	1	8	0.0564153	0.1499	FOXP1	http://amigo.geneontology.org/amigo/term/GO:0042117
gland morphogenesis	Gene Ontology	GO:0022612	1	8	0.0564153	0.1499	FGFR2	http://amigo.geneontology.org/amigo/term/GO:0022612
TPR domain binding	Gene Ontology	GO:0030911	1	8	0.0564153	0.1499	SRP72	http://amigo.geneontology.org/amigo/term/GO:0030911
microtubule minus-end	Gene Ontology	GO:0036449	1	8	0.0564153	0.1499	CAMSAP2	http://amigo.geneontology.org/amigo/term/GO:0036449
cell-cell adhesion mediated by cadherin	Gene Ontology	GO:0044331	1	8	0.0564153	0.1499	AFDN	http://amigo.geneontology.org/amigo/term/GO:0044331
mitochondrion transport along microtubule	Gene Ontology	GO:0047497	1	8	0.0564153	0.1499	UBB	http://amigo.geneontology.org/amigo/term/GO:0047497
xenobiotic catabolic process	Gene Ontology	GO:0042178	1	8	0.0564153	0.1499	GSTM1	http://amigo.geneontology.org/amigo/term/GO:0042178
L-serine biosynthetic process	Gene Ontology	GO:0006564	1	8	0.0564153	0.1499	SERINC5	http://amigo.geneontology.org/amigo/term/GO:0006564
positive regulation of early endosome to late endosome transport	Gene Ontology	GO:2000643	1	8	0.0564153	0.1499	MTMR2	http://amigo.geneontology.org/amigo/term/GO:2000643
positive regulation of transcription from RNA polymerase II promoter involved in cellular response to chemical stimulus	Gene Ontology	GO:1901522	1	8	0.0564153	0.1499	SMAD4	http://amigo.geneontology.org/amigo/term/GO:1901522
response to prostaglandin E	Gene Ontology	GO:0034695	1	8	0.0564153	0.1499	TGFBR3	http://amigo.geneontology.org/amigo/term/GO:0034695
calcium ion transmembrane transporter activity	Gene Ontology	GO:0015085	1	8	0.0564153	0.1499	ITPR2	http://amigo.geneontology.org/amigo/term/GO:0015085
negative regulation of cilium assembly	Gene Ontology	GO:1902018	1	8	0.0564153	0.1499	ODF2L	http://amigo.geneontology.org/amigo/term/GO:1902018
regulation of synaptic vesicle cycle	Gene Ontology	GO:0098693	1	8	0.0564153	0.1499	PLD1	http://amigo.geneontology.org/amigo/term/GO:0098693
adenylate kinase activity	Gene Ontology	GO:0004017	1	8	0.0564153	0.1499	RAD50	http://amigo.geneontology.org/amigo/term/GO:0004017
phospholipid transporter activity	Gene Ontology	GO:0005548	1	8	0.0564153	0.1499	OSBPL8	http://amigo.geneontology.org/amigo/term/GO:0005548
spherical high-density lipoprotein particle	Gene Ontology	GO:0034366	1	8	0.0564153	0.1499	Apoa1	http://amigo.geneontology.org/amigo/term/GO:0034366
mammary gland epithelial cell proliferation	Gene Ontology	GO:0033598	1	8	0.0564153	0.1499	MAPK1	http://amigo.geneontology.org/amigo/term/GO:0033598
long-chain fatty acid import into cell	Gene Ontology	GO:0044539	1	8	0.0564153	0.1499	ACSL3	http://amigo.geneontology.org/amigo/term/GO:0044539
establishment of integrated proviral latency	Gene Ontology	GO:0075713	1	8	0.0564153	0.1499	Xrcc4	http://amigo.geneontology.org/amigo/term/GO:0075713
endosomal vesicle fusion	Gene Ontology	GO:0034058	1	8	0.0564153	0.1499	VPS8	http://amigo.geneontology.org/amigo/term/GO:0034058
DNA strand renaturation	Gene Ontology	GO:0000733	1	8	0.0564153	0.1499	ATRX	http://amigo.geneontology.org/amigo/term/GO:0000733
regulation of axon guidance	Gene Ontology	GO:1902667	1	8	0.0564153	0.1499	Mycbp2	http://amigo.geneontology.org/amigo/term/GO:1902667
macropinosome	Gene Ontology	GO:0044354	1	8	0.0564153	0.1499	CARMIL1	http://amigo.geneontology.org/amigo/term/GO:0044354
protein deglycosylation	Gene Ontology	GO:0006517	1	8	0.0564153	0.1499	NGLY1	http://amigo.geneontology.org/amigo/term/GO:0006517
amine metabolic process	Gene Ontology	GO:0009308	1	8	0.0564153	0.1499	VCAM1	http://amigo.geneontology.org/amigo/term/GO:0009308
regulation of early endosome to late endosome transport	Gene Ontology	GO:2000641	1	8	0.0564153	0.1499	MAPK1	http://amigo.geneontology.org/amigo/term/GO:2000641
positive regulation of histone H3-K9 acetylation	Gene Ontology	GO:2000617	1	8	0.0564153	0.1499	SMAD4	http://amigo.geneontology.org/amigo/term/GO:2000617
exocrine pancreas development	Gene Ontology	GO:0031017	1	8	0.0564153	0.1499	WLS	http://amigo.geneontology.org/amigo/term/GO:0031017
macropinocytosis	Gene Ontology	GO:0044351	1	8	0.0564153	0.1499	CARMIL1	http://amigo.geneontology.org/amigo/term/GO:0044351
mitophagy	Gene Ontology	GO:0000423	1	8	0.0564153	0.1499	AMBRA1	http://amigo.geneontology.org/amigo/term/GO:0000423
cardiolipin acyl-chain remodeling	Gene Ontology	GO:0035965	1	8	0.0564153	0.1499	HADHB	http://amigo.geneontology.org/amigo/term/GO:0035965
nodal signaling pathway	Gene Ontology	GO:0038092	1	8	0.0564153	0.1499	SMAD2	http://amigo.geneontology.org/amigo/term/GO:0038092
positive regulation of B cell receptor signaling pathway	Gene Ontology	GO:0050861	1	8	0.0564153	0.1499	FOXP1	http://amigo.geneontology.org/amigo/term/GO:0050861
nonhomologous end joining complex	Gene Ontology	GO:0070419	1	8	0.0564153	0.1499	Xrcc4	http://amigo.geneontology.org/amigo/term/GO:0070419
cell-cell junction maintenance	Gene Ontology	GO:0045217	1	8	0.0564153	0.1499	MYADM	http://amigo.geneontology.org/amigo/term/GO:0045217
Bergmann glial cell differentiation	Gene Ontology	GO:0060020	1	8	0.0564153	0.1499	MAPK1	http://amigo.geneontology.org/amigo/term/GO:0060020
plasma membrane to endosome transport	Gene Ontology	GO:0048227	1	8	0.0564153	0.1499	RAB11A	http://amigo.geneontology.org/amigo/term/GO:0048227
ribosome disassembly	Gene Ontology	GO:0032790	1	8	0.0564153	0.1499	GFM2	http://amigo.geneontology.org/amigo/term/GO:0032790
nucleotide-binding oligomerization domain containing 2 signaling pathway	Gene Ontology	GO:0070431	1	8	0.0564153	0.1499	LACC1	http://amigo.geneontology.org/amigo/term/GO:0070431
core mediator complex	Gene Ontology	GO:0070847	1	8	0.0564153	0.1499	MED17	http://amigo.geneontology.org/amigo/term/GO:0070847
ligase activity	Gene Ontology	GO:0016874	1	8	0.0564153	0.1499	Xrcc4	http://amigo.geneontology.org/amigo/term/GO:0016874
negative regulation of acute inflammatory response	Gene Ontology	GO:0002674	1	8	0.0564153	0.1499	ASH1L	http://amigo.geneontology.org/amigo/term/GO:0002674
heterochromatin organization	Gene Ontology	GO:0070828	1	8	0.0564153	0.1499	HP1BP3	http://amigo.geneontology.org/amigo/term/GO:0070828
positive regulation of smooth muscle cell proliferation	Gene Ontology	GO:0048661	2	58	0.0571509	0.151164	FOXP1|FGFR2	http://amigo.geneontology.org/amigo/term/GO:0048661
positive regulation of autophagy	Gene Ontology	GO:0010508	2	58	0.0571509	0.151164	PIK3CB|AMBRA1	http://amigo.geneontology.org/amigo/term/GO:0010508
endosome membrane	Gene Ontology	GO:0010008	4	220	0.0572788	0.151164	SBF2|ARHGAP32|STAG1|UBB	http://amigo.geneontology.org/amigo/term/GO:0010008
dendrite	Gene Ontology	GO:0030425	6	420	0.058337	0.151164	STAU1|STRN3|ADCY9|Mark3|HOMER1|MTMR2	http://amigo.geneontology.org/amigo/term/GO:0030425
cell adhesion molecule binding	Gene Ontology	GO:0050839	2	59	0.0588446	0.151164	AFDN|VCAM1	http://amigo.geneontology.org/amigo/term/GO:0050839
RNA polymerase II activating transcription factor binding	Gene Ontology	GO:0001102	2	59	0.0588446	0.151164	MGA|GTF2I	http://amigo.geneontology.org/amigo/term/GO:0001102
bicellular tight junction assembly	Gene Ontology	GO:0070830	2	59	0.0588446	0.151164	DLG1|AFDN	http://amigo.geneontology.org/amigo/term/GO:0070830
positive regulation of epithelial cell proliferation	Gene Ontology	GO:0050679	2	59	0.0588446	0.151164	Scn5a|FGFR2	http://amigo.geneontology.org/amigo/term/GO:0050679
animal organ morphogenesis	Gene Ontology	GO:0009887	3	134	0.0588712	0.151164	Smarcc1|FGFR2|PBX1	http://amigo.geneontology.org/amigo/term/GO:0009887
negative regulation of epithelial cell proliferation	Gene Ontology	GO:0050680	2	60	0.0605555	0.151164	DLG1|TGFBR3	http://amigo.geneontology.org/amigo/term/GO:0050680
collagen trimer	Gene Ontology	GO:0005581	2	60	0.0605555	0.151164	COL14A1|EMILIN2	http://amigo.geneontology.org/amigo/term/GO:0005581
cellular iron ion homeostasis	Gene Ontology	GO:0006879	2	60	0.0605555	0.151164	SMAD4|Cybrd1	http://amigo.geneontology.org/amigo/term/GO:0006879
scaffold protein binding	Gene Ontology	GO:0097110	2	60	0.0605555	0.151164	ITPR2|Scn5a	http://amigo.geneontology.org/amigo/term/GO:0097110
extracellular matrix structural constituent	Gene Ontology	GO:0005201	3	137	0.0619983	0.151164	MATN3|COL14A1|LTBP1	http://amigo.geneontology.org/amigo/term/GO:0005201
oxidoreductase activity	Gene Ontology	GO:0016491	3	137	0.0619983	0.151164	PYROXD1|HSDL2|Cybrd1	http://amigo.geneontology.org/amigo/term/GO:0016491
RNA polymerase II transcription regulator complex	Gene Ontology	GO:0090575	2	61	0.0622834	0.151164	Tcf12|PBX1	http://amigo.geneontology.org/amigo/term/GO:0090575
response to estrogen	Gene Ontology	GO:0043627	2	61	0.0622834	0.151164	MAPK1|Apoa1	http://amigo.geneontology.org/amigo/term/GO:0043627
SMAD protein signal transduction	Gene Ontology	GO:0060395	2	61	0.0622834	0.151164	SMAD4|SMAD2	http://amigo.geneontology.org/amigo/term/GO:0060395
central nervous system projection neuron axonogenesis	Gene Ontology	GO:0021952	1	9	0.0624846	0.151164	Mycbp2	http://amigo.geneontology.org/amigo/term/GO:0021952
chylomicron remodeling	Gene Ontology	GO:0034371	1	9	0.0624846	0.151164	Apoa1	http://amigo.geneontology.org/amigo/term/GO:0034371
establishment of centrosome localization	Gene Ontology	GO:0051660	1	9	0.0624846	0.151164	DLG1	http://amigo.geneontology.org/amigo/term/GO:0051660
establishment of protein localization to organelle	Gene Ontology	GO:0072594	1	9	0.0624846	0.151164	RAB11A	http://amigo.geneontology.org/amigo/term/GO:0072594
regulation of tumor necrosis factor production	Gene Ontology	GO:0032680	1	9	0.0624846	0.151164	FOXP1	http://amigo.geneontology.org/amigo/term/GO:0032680
establishment of protein localization to membrane	Gene Ontology	GO:0090150	1	9	0.0624846	0.151164	RAB11A	http://amigo.geneontology.org/amigo/term/GO:0090150
microtubule organizing center organization	Gene Ontology	GO:0031023	1	9	0.0624846	0.151164	SDCCAG8	http://amigo.geneontology.org/amigo/term/GO:0031023
biotin metabolic process	Gene Ontology	GO:0006768	1	9	0.0624846	0.151164	MCCC1	http://amigo.geneontology.org/amigo/term/GO:0006768
positive regulation of triglyceride catabolic process	Gene Ontology	GO:0010898	1	9	0.0624846	0.151164	Apoa1	http://amigo.geneontology.org/amigo/term/GO:0010898
response to cholesterol	Gene Ontology	GO:0070723	1	9	0.0624846	0.151164	SMAD2	http://amigo.geneontology.org/amigo/term/GO:0070723
genitalia development	Gene Ontology	GO:0048806	1	9	0.0624846	0.151164	CHD7	http://amigo.geneontology.org/amigo/term/GO:0048806
fatty acid alpha-oxidation	Gene Ontology	GO:0001561	1	9	0.0624846	0.151164	SLC25A17	http://amigo.geneontology.org/amigo/term/GO:0001561
behavioral response to ethanol	Gene Ontology	GO:0048149	1	9	0.0624846	0.151164	UNC79	http://amigo.geneontology.org/amigo/term/GO:0048149
type I transforming growth factor beta receptor binding	Gene Ontology	GO:0034713	1	9	0.0624846	0.151164	SMAD2	http://amigo.geneontology.org/amigo/term/GO:0034713
exonucleolytic trimming to generate mature 3'-end of 5.8S rRNA from tricistronic rRNA transcript (SSU-rRNA, 5.8S rRNA, LSU-rRNA)	Gene Ontology	GO:0000467	1	9	0.0624846	0.151164	ERI3	http://amigo.geneontology.org/amigo/term/GO:0000467
regulation of vesicle-mediated transport	Gene Ontology	GO:0060627	1	9	0.0624846	0.151164	RAB11A	http://amigo.geneontology.org/amigo/term/GO:0060627
organelle membrane contact site	Gene Ontology	GO:0044232	1	9	0.0624846	0.151164	OSBPL1A	http://amigo.geneontology.org/amigo/term/GO:0044232
positive regulation of potassium ion transport	Gene Ontology	GO:0043268	1	9	0.0624846	0.151164	DLG1	http://amigo.geneontology.org/amigo/term/GO:0043268
positive regulation of hepatocyte proliferation	Gene Ontology	GO:2000347	1	9	0.0624846	0.151164	CFLAR	http://amigo.geneontology.org/amigo/term/GO:2000347
positive regulation of Wnt signaling pathway, planar cell polarity pathway	Gene Ontology	GO:2000096	1	9	0.0624846	0.151164	MLLT3	http://amigo.geneontology.org/amigo/term/GO:2000096
extracellular matrix constituent conferring elasticity	Gene Ontology	GO:0030023	1	9	0.0624846	0.151164	EMILIN2	http://amigo.geneontology.org/amigo/term/GO:0030023
mismatched DNA binding	Gene Ontology	GO:0030983	1	9	0.0624846	0.151164	MSH4	http://amigo.geneontology.org/amigo/term/GO:0030983
histone acetyltransferase activity (H4-K5 specific)	Gene Ontology	GO:0043995	1	9	0.0624846	0.151164	KANSL1	http://amigo.geneontology.org/amigo/term/GO:0043995
manganese ion transmembrane transport	Gene Ontology	GO:0071421	1	9	0.0624846	0.151164	ATP2C1	http://amigo.geneontology.org/amigo/term/GO:0071421
phosphatidylinositol-4,5-bisphosphate 5-phosphatase activity	Gene Ontology	GO:0004439	1	9	0.0624846	0.151164	SYNJ1	http://amigo.geneontology.org/amigo/term/GO:0004439
hepoxilin biosynthetic process	Gene Ontology	GO:0051122	1	9	0.0624846	0.151164	GSTM1	http://amigo.geneontology.org/amigo/term/GO:0051122
embryonic foregut morphogenesis	Gene Ontology	GO:0048617	1	9	0.0624846	0.151164	SMAD2	http://amigo.geneontology.org/amigo/term/GO:0048617
transmembrane receptor protein serine/threonine kinase signaling pathway	Gene Ontology	GO:0007178	1	9	0.0624846	0.151164	LTBP1	http://amigo.geneontology.org/amigo/term/GO:0007178
double-stranded telomeric DNA binding	Gene Ontology	GO:0003691	1	9	0.0624846	0.151164	RAD50	http://amigo.geneontology.org/amigo/term/GO:0003691
postsynaptic neurotransmitter receptor diffusion trapping	Gene Ontology	GO:0098970	1	9	0.0624846	0.151164	SHISA6	http://amigo.geneontology.org/amigo/term/GO:0098970
very-low-density lipoprotein particle remodeling	Gene Ontology	GO:0034372	1	9	0.0624846	0.151164	Apoa1	http://amigo.geneontology.org/amigo/term/GO:0034372
positive regulation of T-helper 1 type immune response	Gene Ontology	GO:0002827	1	9	0.0624846	0.151164	IL27RA	http://amigo.geneontology.org/amigo/term/GO:0002827
positive regulation of toll-like receptor 4 signaling pathway	Gene Ontology	GO:0034145	1	9	0.0624846	0.151164	WDFY1	http://amigo.geneontology.org/amigo/term/GO:0034145
atrial cardiac muscle cell action potential	Gene Ontology	GO:0086014	1	9	0.0624846	0.151164	Scn5a	http://amigo.geneontology.org/amigo/term/GO:0086014
pericardium development	Gene Ontology	GO:0060039	1	9	0.0624846	0.151164	SMAD2	http://amigo.geneontology.org/amigo/term/GO:0060039
calcium transmembrane transporter activity, phosphorylative mechanism	Gene Ontology	GO:0005388	1	9	0.0624846	0.151164	ATP2C1	http://amigo.geneontology.org/amigo/term/GO:0005388
regulation of calcium ion import	Gene Ontology	GO:0090279	1	9	0.0624846	0.151164	HOMER1	http://amigo.geneontology.org/amigo/term/GO:0090279
single-stranded DNA endodeoxyribonuclease activity	Gene Ontology	GO:0000014	1	9	0.0624846	0.151164	RAD50	http://amigo.geneontology.org/amigo/term/GO:0000014
CD4 receptor binding	Gene Ontology	GO:0042609	1	9	0.0624846	0.151164	HLA-DRB1	http://amigo.geneontology.org/amigo/term/GO:0042609
excitatory chemical synaptic transmission	Gene Ontology	GO:0098976	1	9	0.0624846	0.151164	SHISA6	http://amigo.geneontology.org/amigo/term/GO:0098976
axon guidance receptor activity	Gene Ontology	GO:0008046	1	9	0.0624846	0.151164	Robo2	http://amigo.geneontology.org/amigo/term/GO:0008046
T-helper 1 type immune response	Gene Ontology	GO:0042088	1	9	0.0624846	0.151164	HLA-DRB1	http://amigo.geneontology.org/amigo/term/GO:0042088
lung-associated mesenchyme development	Gene Ontology	GO:0060484	1	9	0.0624846	0.151164	FGFR2	http://amigo.geneontology.org/amigo/term/GO:0060484
cellular response to granulocyte macrophage colony-stimulating factor stimulus	Gene Ontology	GO:0097011	1	9	0.0624846	0.151164	MAPK1	http://amigo.geneontology.org/amigo/term/GO:0097011
regulation of stem cell division	Gene Ontology	GO:2000035	1	9	0.0624846	0.151164	MLLT3	http://amigo.geneontology.org/amigo/term/GO:2000035
regulation of type I interferon-mediated signaling pathway	Gene Ontology	GO:0060338	1	9	0.0624846	0.151164	RNASEL	http://amigo.geneontology.org/amigo/term/GO:0060338
platelet dense tubular network membrane	Gene Ontology	GO:0031095	1	9	0.0624846	0.151164	ITPR2	http://amigo.geneontology.org/amigo/term/GO:0031095
branching involved in labyrinthine layer morphogenesis	Gene Ontology	GO:0060670	1	9	0.0624846	0.151164	FGFR2	http://amigo.geneontology.org/amigo/term/GO:0060670
JUN kinase binding	Gene Ontology	GO:0008432	1	9	0.0624846	0.151164	RNF13	http://amigo.geneontology.org/amigo/term/GO:0008432
MICOS complex	Gene Ontology	GO:0061617	1	9	0.0624846	0.151164	MICOS10	http://amigo.geneontology.org/amigo/term/GO:0061617
craniofacial suture morphogenesis	Gene Ontology	GO:0097094	1	9	0.0624846	0.151164	MMP16	http://amigo.geneontology.org/amigo/term/GO:0097094
outer ear morphogenesis	Gene Ontology	GO:0042473	1	9	0.0624846	0.151164	MAPK1	http://amigo.geneontology.org/amigo/term/GO:0042473
negative regulation of myelination	Gene Ontology	GO:0031642	1	9	0.0624846	0.151164	MTMR2	http://amigo.geneontology.org/amigo/term/GO:0031642
positive regulation of cholesterol esterification	Gene Ontology	GO:0010873	1	9	0.0624846	0.151164	Apoa1	http://amigo.geneontology.org/amigo/term/GO:0010873
cell growth involved in cardiac muscle cell development	Gene Ontology	GO:0061049	1	9	0.0624846	0.151164	MAP2K4	http://amigo.geneontology.org/amigo/term/GO:0061049
centriolar subdistal appendage	Gene Ontology	GO:0120103	1	9	0.0624846	0.151164	CEP128	http://amigo.geneontology.org/amigo/term/GO:0120103
response to transforming growth factor beta	Gene Ontology	GO:0071559	1	9	0.0624846	0.151164	SMAD4	http://amigo.geneontology.org/amigo/term/GO:0071559
protein kinase C activity	Gene Ontology	GO:0004697	1	9	0.0624846	0.151164	PRKD3	http://amigo.geneontology.org/amigo/term/GO:0004697
guanylate kinase activity	Gene Ontology	GO:0004385	1	9	0.0624846	0.151164	DLG1	http://amigo.geneontology.org/amigo/term/GO:0004385
neurotransmitter receptor transport, endosome to postsynaptic membrane	Gene Ontology	GO:0098887	1	9	0.0624846	0.151164	RAB11A	http://amigo.geneontology.org/amigo/term/GO:0098887
histone acetyltransferase activity (H4-K8 specific)	Gene Ontology	GO:0043996	1	9	0.0624846	0.151164	KANSL1	http://amigo.geneontology.org/amigo/term/GO:0043996
single fertilization	Gene Ontology	GO:0007338	2	62	0.0640279	0.154224	SMAD4|ASH1L	http://amigo.geneontology.org/amigo/term/GO:0007338
vasculogenesis	Gene Ontology	GO:0001570	2	62	0.0640279	0.154224	TGFBR3|TIPARP	http://amigo.geneontology.org/amigo/term/GO:0001570
cis-Golgi network	Gene Ontology	GO:0005801	2	62	0.0640279	0.154224	COG3|GOLGB1	http://amigo.geneontology.org/amigo/term/GO:0005801
RNA polymerase II transcription regulatory region sequence-specific DNA binding	Gene Ontology	GO:0000977	5	327	0.0642323	0.154455	Bnc2|MGA|RREB1|KAT2B|PBX1	http://amigo.geneontology.org/amigo/term/GO:0000977
growth cone	Gene Ontology	GO:0030426	3	140	0.0652012	0.154455	MYH10|Myo5a|DOCK7	http://amigo.geneontology.org/amigo/term/GO:0030426
positive regulation of interferon-gamma production	Gene Ontology	GO:0032729	2	63	0.0657887	0.154455	IL27RA|IL1R1	http://amigo.geneontology.org/amigo/term/GO:0032729
metallopeptidase activity	Gene Ontology	GO:0008237	2	63	0.0657887	0.154455	ADAMTS5|BRCC3	http://amigo.geneontology.org/amigo/term/GO:0008237
rRNA processing	Gene Ontology	GO:0006364	3	141	0.0662855	0.154455	MTREX|RNASEL|CHD7	http://amigo.geneontology.org/amigo/term/GO:0006364
integrin binding	Gene Ontology	GO:0005178	3	142	0.0673781	0.154455	ADAMTS5|ITGB5|VCAM1	http://amigo.geneontology.org/amigo/term/GO:0005178
cell-cell adhesion	Gene Ontology	GO:0098609	3	142	0.0673781	0.154455	DLG1|ITGA8|COL14A1	http://amigo.geneontology.org/amigo/term/GO:0098609
fatty acid metabolic process	Gene Ontology	GO:0006631	2	64	0.0675657	0.154455	CROT|GPAM	http://amigo.geneontology.org/amigo/term/GO:0006631
protein targeting to peroxisome	Gene Ontology	GO:0006625	2	64	0.0675657	0.154455	CROT|UBB	http://amigo.geneontology.org/amigo/term/GO:0006625
adenylate cyclase activity	Gene Ontology	GO:0004016	1	10	0.068515	0.154455	ADCY9	http://amigo.geneontology.org/amigo/term/GO:0004016
regulation of gastrulation	Gene Ontology	GO:0010470	1	10	0.068515	0.154455	PHLDB2	http://amigo.geneontology.org/amigo/term/GO:0010470
cellular protein-containing complex localization	Gene Ontology	GO:0034629	1	10	0.068515	0.154455	DLG1	http://amigo.geneontology.org/amigo/term/GO:0034629
positive regulation of signal transduction	Gene Ontology	GO:0009967	1	10	0.068515	0.154455	HOMER1	http://amigo.geneontology.org/amigo/term/GO:0009967
regulation of clathrin-dependent endocytosis	Gene Ontology	GO:2000369	1	10	0.068515	0.154455	PIK3CB	http://amigo.geneontology.org/amigo/term/GO:2000369
blood vessel endothelial cell migration	Gene Ontology	GO:0043534	1	10	0.068515	0.154455	Apoa1	http://amigo.geneontology.org/amigo/term/GO:0043534
GMP metabolic process	Gene Ontology	GO:0046037	1	10	0.068515	0.154455	DLG1	http://amigo.geneontology.org/amigo/term/GO:0046037
regulation of centriole replication	Gene Ontology	GO:0046599	1	10	0.068515	0.154455	SPICE1	http://amigo.geneontology.org/amigo/term/GO:0046599
peristalsis	Gene Ontology	GO:0030432	1	10	0.068515	0.154455	DLG1	http://amigo.geneontology.org/amigo/term/GO:0030432
membranous septum morphogenesis	Gene Ontology	GO:0003149	1	10	0.068515	0.154455	FGFR2	http://amigo.geneontology.org/amigo/term/GO:0003149
cerebellar Purkinje cell layer development	Gene Ontology	GO:0021680	1	10	0.068515	0.154455	MYH10	http://amigo.geneontology.org/amigo/term/GO:0021680
Sertoli cell development	Gene Ontology	GO:0060009	1	10	0.068515	0.154455	ATRX	http://amigo.geneontology.org/amigo/term/GO:0060009
response to denervation involved in regulation of muscle adaptation	Gene Ontology	GO:0014894	1	10	0.068515	0.154455	Scn5a	http://amigo.geneontology.org/amigo/term/GO:0014894
positive regulation of lipoprotein lipase activity	Gene Ontology	GO:0051006	1	10	0.068515	0.154455	Apoa1	http://amigo.geneontology.org/amigo/term/GO:0051006
chondrocyte proliferation	Gene Ontology	GO:0035988	1	10	0.068515	0.154455	MMP16	http://amigo.geneontology.org/amigo/term/GO:0035988
enoyl-CoA hydratase activity	Gene Ontology	GO:0004300	1	10	0.068515	0.154455	HADHB	http://amigo.geneontology.org/amigo/term/GO:0004300
-	Gene Ontology	GO:1904468	1	10	0.068515	0.154455	IL27RA	http://amigo.geneontology.org/amigo/term/GO:1904468
cysteine-type endopeptidase activity involved in apoptotic signaling pathway	Gene Ontology	GO:0097199	1	10	0.068515	0.154455	CFLAR	http://amigo.geneontology.org/amigo/term/GO:0097199
dendritic spine maintenance	Gene Ontology	GO:0097062	1	10	0.068515	0.154455	MTMR2	http://amigo.geneontology.org/amigo/term/GO:0097062
urate metabolic process	Gene Ontology	GO:0046415	1	10	0.068515	0.154455	CARMIL1	http://amigo.geneontology.org/amigo/term/GO:0046415
deadenylation-dependent decapping of nuclear-transcribed mRNA	Gene Ontology	GO:0000290	1	10	0.068515	0.154455	DCP2	http://amigo.geneontology.org/amigo/term/GO:0000290
export across plasma membrane	Gene Ontology	GO:0140115	1	10	0.068515	0.154455	ABCC1	http://amigo.geneontology.org/amigo/term/GO:0140115
decanoate-CoA ligase activity	Gene Ontology	GO:0102391	1	10	0.068515	0.154455	ACSL3	http://amigo.geneontology.org/amigo/term/GO:0102391
armadillo repeat domain binding	Gene Ontology	GO:0070016	1	10	0.068515	0.154455	STRN3	http://amigo.geneontology.org/amigo/term/GO:0070016
insulin-responsive compartment	Gene Ontology	GO:0032593	1	10	0.068515	0.154455	Myo5a	http://amigo.geneontology.org/amigo/term/GO:0032593
regulation of dendritic spine development	Gene Ontology	GO:0060998	1	10	0.068515	0.154455	TANC2	http://amigo.geneontology.org/amigo/term/GO:0060998
tube formation	Gene Ontology	GO:0035148	1	10	0.068515	0.154455	SDCCAG8	http://amigo.geneontology.org/amigo/term/GO:0035148
histone acetyltransferase activity (H4-K16 specific)	Gene Ontology	GO:0046972	1	10	0.068515	0.154455	KANSL1	http://amigo.geneontology.org/amigo/term/GO:0046972
transepithelial transport	Gene Ontology	GO:0070633	1	10	0.068515	0.154455	ABCC1	http://amigo.geneontology.org/amigo/term/GO:0070633
prostate gland development	Gene Ontology	GO:0030850	1	10	0.068515	0.154455	Smarcc1	http://amigo.geneontology.org/amigo/term/GO:0030850
positive regulation of viral entry into host cell	Gene Ontology	GO:0046598	1	10	0.068515	0.154455	HLA-DRB1	http://amigo.geneontology.org/amigo/term/GO:0046598
1-phosphatidylinositol-3-kinase activity	Gene Ontology	GO:0016303	1	10	0.068515	0.154455	PIK3CB	http://amigo.geneontology.org/amigo/term/GO:0016303
phosphatidylinositol metabolic process	Gene Ontology	GO:0046488	1	10	0.068515	0.154455	SYNJ1	http://amigo.geneontology.org/amigo/term/GO:0046488
primary miRNA processing	Gene Ontology	GO:0031053	1	10	0.068515	0.154455	SMAD2	http://amigo.geneontology.org/amigo/term/GO:0031053
substrate-dependent cell migration, cell extension	Gene Ontology	GO:0006930	1	10	0.068515	0.154455	MYH10	http://amigo.geneontology.org/amigo/term/GO:0006930
histone methyltransferase activity (H3-K9 specific)	Gene Ontology	GO:0046974	1	10	0.068515	0.154455	ASH1L	http://amigo.geneontology.org/amigo/term/GO:0046974
cellular response to caffeine	Gene Ontology	GO:0071313	1	10	0.068515	0.154455	TMEM38B	http://amigo.geneontology.org/amigo/term/GO:0071313
ventricular cardiac muscle cell development	Gene Ontology	GO:0055015	1	10	0.068515	0.154455	MYH10	http://amigo.geneontology.org/amigo/term/GO:0055015
protein K11-linked deubiquitination	Gene Ontology	GO:0035871	1	10	0.068515	0.154455	OTUD3	http://amigo.geneontology.org/amigo/term/GO:0035871
cAMP biosynthetic process	Gene Ontology	GO:0006171	1	10	0.068515	0.154455	ADCY9	http://amigo.geneontology.org/amigo/term/GO:0006171
morphogenesis of an epithelial sheet	Gene Ontology	GO:0002011	1	10	0.068515	0.154455	ARHGAP12	http://amigo.geneontology.org/amigo/term/GO:0002011
meiotic spindle	Gene Ontology	GO:0072687	1	10	0.068515	0.154455	BORA	http://amigo.geneontology.org/amigo/term/GO:0072687
microfibril	Gene Ontology	GO:0001527	1	10	0.068515	0.154455	LTBP1	http://amigo.geneontology.org/amigo/term/GO:0001527
peptidase activator activity	Gene Ontology	GO:0016504	1	10	0.068515	0.154455	CFLAR	http://amigo.geneontology.org/amigo/term/GO:0016504
regulation of chondrocyte differentiation	Gene Ontology	GO:0032330	1	10	0.068515	0.154455	Glg1	http://amigo.geneontology.org/amigo/term/GO:0032330
histone H3-K9 methylation	Gene Ontology	GO:0051567	1	10	0.068515	0.154455	ASH1L	http://amigo.geneontology.org/amigo/term/GO:0051567
integral component of organelle membrane	Gene Ontology	GO:0031301	1	10	0.068515	0.154455	WLS	http://amigo.geneontology.org/amigo/term/GO:0031301
G-quadruplex DNA binding	Gene Ontology	GO:0051880	1	10	0.068515	0.154455	RAD50	http://amigo.geneontology.org/amigo/term/GO:0051880
regulation of stress-activated MAPK cascade	Gene Ontology	GO:0032872	1	10	0.068515	0.154455	MAPK1	http://amigo.geneontology.org/amigo/term/GO:0032872
MHC class II receptor activity	Gene Ontology	GO:0032395	1	10	0.068515	0.154455	HLA-DRB1	http://amigo.geneontology.org/amigo/term/GO:0032395
phospholipid scramblase activity	Gene Ontology	GO:0017128	1	10	0.068515	0.154455	ANO4	http://amigo.geneontology.org/amigo/term/GO:0017128
high-density lipoprotein particle clearance	Gene Ontology	GO:0034384	1	10	0.068515	0.154455	Apoa1	http://amigo.geneontology.org/amigo/term/GO:0034384
sensory perception of sound	Gene Ontology	GO:0007605	3	144	0.0695878	0.156396	CCDC50|GSDME|CHD7	http://amigo.geneontology.org/amigo/term/GO:0007605
membrane raft	Gene Ontology	GO:0045121	4	237	0.0708453	0.159061	DLG1|CFLAR|AHNAK|MYADM	http://amigo.geneontology.org/amigo/term/GO:0045121
activation of protein kinase activity	Gene Ontology	GO:0032147	2	66	0.0711667	0.159138	DLG1|BORA	http://amigo.geneontology.org/amigo/term/GO:0032147
extracellular matrix disassembly	Gene Ontology	GO:0022617	2	66	0.0711667	0.159138	ADAMTS5|MMP16	http://amigo.geneontology.org/amigo/term/GO:0022617
roof of mouth development	Gene Ontology	GO:0060021	2	66	0.0711667	0.159138	TIPARP|Bnc2	http://amigo.geneontology.org/amigo/term/GO:0060021
protein domain specific binding	Gene Ontology	GO:0019904	4	239	0.0725407	0.159216	ACSL3|ZNF521|Scn5a|Rabep1	http://amigo.geneontology.org/amigo/term/GO:0019904
collagen binding	Gene Ontology	GO:0005518	2	67	0.0729903	0.159216	SMAD4|COL14A1	http://amigo.geneontology.org/amigo/term/GO:0005518
response to glucose	Gene Ontology	GO:0009749	2	67	0.0729903	0.159216	GPAM|SMAD2	http://amigo.geneontology.org/amigo/term/GO:0009749
positive regulation of cell-cell adhesion mediated by cadherin	Gene Ontology	GO:2000049	1	11	0.0745068	0.159216	AFDN	http://amigo.geneontology.org/amigo/term/GO:2000049
attachment of mitotic spindle microtubules to kinetochore	Gene Ontology	GO:0051315	1	11	0.0745068	0.159216	CENPC	http://amigo.geneontology.org/amigo/term/GO:0051315
regulation of cytokine secretion	Gene Ontology	GO:0050707	1	11	0.0745068	0.159216	GPAM	http://amigo.geneontology.org/amigo/term/GO:0050707
regulation of ventricular cardiac muscle cell action potential	Gene Ontology	GO:0098911	1	11	0.0745068	0.159216	DLG1	http://amigo.geneontology.org/amigo/term/GO:0098911
negative regulation of excitatory postsynaptic potential	Gene Ontology	GO:0090394	1	11	0.0745068	0.159216	MTMR2	http://amigo.geneontology.org/amigo/term/GO:0090394
tongue development	Gene Ontology	GO:0043586	1	11	0.0745068	0.159216	Bnc2	http://amigo.geneontology.org/amigo/term/GO:0043586
nuclear export signal receptor activity	Gene Ontology	GO:0005049	1	11	0.0745068	0.159216	RANBP17	http://amigo.geneontology.org/amigo/term/GO:0005049
cardiolipin binding	Gene Ontology	GO:1901612	1	11	0.0745068	0.159216	GSDME	http://amigo.geneontology.org/amigo/term/GO:1901612
m7G(5')pppN diphosphatase activity	Gene Ontology	GO:0050072	1	11	0.0745068	0.159216	DCP2	http://amigo.geneontology.org/amigo/term/GO:0050072
proteasome core complex, beta-subunit complex	Gene Ontology	GO:0019774	1	11	0.0745068	0.159216	PSMB1	http://amigo.geneontology.org/amigo/term/GO:0019774
epithelial cell-cell adhesion	Gene Ontology	GO:0090136	1	11	0.0745068	0.159216	ITGB5	http://amigo.geneontology.org/amigo/term/GO:0090136
regulation of microtubule polymerization	Gene Ontology	GO:0031113	1	11	0.0745068	0.159216	CAMSAP2	http://amigo.geneontology.org/amigo/term/GO:0031113
branching involved in salivary gland morphogenesis	Gene Ontology	GO:0060445	1	11	0.0745068	0.159216	FGFR2	http://amigo.geneontology.org/amigo/term/GO:0060445
pore complex assembly	Gene Ontology	GO:0046931	1	11	0.0745068	0.159216	AFDN	http://amigo.geneontology.org/amigo/term/GO:0046931
morphogenesis of embryonic epithelium	Gene Ontology	GO:0016331	1	11	0.0745068	0.159216	FGFR2	http://amigo.geneontology.org/amigo/term/GO:0016331
outer dynein arm	Gene Ontology	GO:0036157	1	11	0.0745068	0.159216	DNAH9	http://amigo.geneontology.org/amigo/term/GO:0036157
arachidonate-CoA ligase activity	Gene Ontology	GO:0047676	1	11	0.0745068	0.159216	ACSL3	http://amigo.geneontology.org/amigo/term/GO:0047676
negative regulation of receptor internalization	Gene Ontology	GO:0002091	1	11	0.0745068	0.159216	MTMR2	http://amigo.geneontology.org/amigo/term/GO:0002091
nucleoside monophosphate phosphorylation	Gene Ontology	GO:0046940	1	11	0.0745068	0.159216	RAD50	http://amigo.geneontology.org/amigo/term/GO:0046940
condensed nuclear chromosome kinetochore	Gene Ontology	GO:0000778	1	11	0.0745068	0.159216	CENPC	http://amigo.geneontology.org/amigo/term/GO:0000778
interleukin-27-mediated signaling pathway	Gene Ontology	GO:0070106	1	11	0.0745068	0.159216	IL27RA	http://amigo.geneontology.org/amigo/term/GO:0070106
protein localization to chromosome, telomeric region	Gene Ontology	GO:0070198	1	11	0.0745068	0.159216	ATRX	http://amigo.geneontology.org/amigo/term/GO:0070198
limb bud formation	Gene Ontology	GO:0060174	1	11	0.0745068	0.159216	FGFR2	http://amigo.geneontology.org/amigo/term/GO:0060174
cardiac septum development	Gene Ontology	GO:0003279	1	11	0.0745068	0.159216	MYH10	http://amigo.geneontology.org/amigo/term/GO:0003279
negative regulation of pathway-restricted SMAD protein phosphorylation	Gene Ontology	GO:0060394	1	11	0.0745068	0.159216	STAG1	http://amigo.geneontology.org/amigo/term/GO:0060394
amyloid precursor protein metabolic process	Gene Ontology	GO:0042982	1	11	0.0745068	0.159216	DLG1	http://amigo.geneontology.org/amigo/term/GO:0042982
protein auto-ADP-ribosylation	Gene Ontology	GO:0070213	1	11	0.0745068	0.159216	TIPARP	http://amigo.geneontology.org/amigo/term/GO:0070213
negative regulation of hippo signaling	Gene Ontology	GO:0035331	1	11	0.0745068	0.159216	Mark3	http://amigo.geneontology.org/amigo/term/GO:0035331
receptor localization to synapse	Gene Ontology	GO:0097120	1	11	0.0745068	0.159216	DLG1	http://amigo.geneontology.org/amigo/term/GO:0097120
meiotic nuclear membrane microtubule tethering complex	Gene Ontology	GO:0034993	1	11	0.0745068	0.159216	SYNE1	http://amigo.geneontology.org/amigo/term/GO:0034993
high-density lipoprotein particle binding	Gene Ontology	GO:0008035	1	11	0.0745068	0.159216	Apoa1	http://amigo.geneontology.org/amigo/term/GO:0008035
ribonucleoprotein granule	Gene Ontology	GO:0035770	1	11	0.0745068	0.159216	TDRD7	http://amigo.geneontology.org/amigo/term/GO:0035770
positive regulation of monocyte differentiation	Gene Ontology	GO:0045657	1	11	0.0745068	0.159216	HLA-DRB1	http://amigo.geneontology.org/amigo/term/GO:0045657
chylomicron assembly	Gene Ontology	GO:0034378	1	11	0.0745068	0.159216	Apoa1	http://amigo.geneontology.org/amigo/term/GO:0034378
protein targeting to ER	Gene Ontology	GO:0045047	1	11	0.0745068	0.159216	SPCS2	http://amigo.geneontology.org/amigo/term/GO:0045047
interleukin-35-mediated signaling pathway	Gene Ontology	GO:0070757	1	11	0.0745068	0.159216	IL27RA	http://amigo.geneontology.org/amigo/term/GO:0070757
manganese ion transport	Gene Ontology	GO:0006828	1	11	0.0745068	0.159216	ATP2C1	http://amigo.geneontology.org/amigo/term/GO:0006828
purine nucleotide biosynthetic process	Gene Ontology	GO:0006164	1	11	0.0745068	0.159216	ADSL	http://amigo.geneontology.org/amigo/term/GO:0006164
urea cycle	Gene Ontology	GO:0000050	1	11	0.0745068	0.159216	ADSL	http://amigo.geneontology.org/amigo/term/GO:0000050
virion assembly	Gene Ontology	GO:0019068	1	11	0.0745068	0.159216	UBB	http://amigo.geneontology.org/amigo/term/GO:0019068
sensory perception	Gene Ontology	GO:0007600	1	11	0.0745068	0.159216	SCN10A	http://amigo.geneontology.org/amigo/term/GO:0007600
DNA recombination	Gene Ontology	GO:0006310	2	68	0.0748288	0.159596	ATRX|RAD50	http://amigo.geneontology.org/amigo/term/GO:0006310
epithelial cell differentiation	Gene Ontology	GO:0030855	2	68	0.0748288	0.159596	FGFR2|GSTA1	http://amigo.geneontology.org/amigo/term/GO:0030855
protein dephosphorylation	Gene Ontology	GO:0006470	3	149	0.0752535	0.160194	DLG1|PTPRM|MTMR2	http://amigo.geneontology.org/amigo/term/GO:0006470
regulation of hematopoietic stem cell differentiation	Gene Ontology	GO:1902036	2	69	0.0766821	0.16165	PSMB1|Tcf12	http://amigo.geneontology.org/amigo/term/GO:1902036
stress fiber	Gene Ontology	GO:0001725	2	69	0.0766821	0.16165	MYH10|NEBL	http://amigo.geneontology.org/amigo/term/GO:0001725
protein autoubiquitination	Gene Ontology	GO:0051865	2	69	0.0766821	0.16165	Rnf115|RNF13	http://amigo.geneontology.org/amigo/term/GO:0051865
ciliary basal body	Gene Ontology	GO:0036064	3	151	0.0775754	0.16165	ODF2L|SDCCAG8|Phip	http://amigo.geneontology.org/amigo/term/GO:0036064
cell cycle	Gene Ontology	GO:0007049	4	245	0.07775	0.16165	RABGAP1|MAPK1|BRCC3|Pak2	http://amigo.geneontology.org/amigo/term/GO:0007049
regulation of transcription from RNA polymerase II promoter in response to hypoxia	Gene Ontology	GO:0061418	2	70	0.0785498	0.16165	PSMB1|UBB	http://amigo.geneontology.org/amigo/term/GO:0061418
negative regulation of ERK1 and ERK2 cascade	Gene Ontology	GO:0070373	2	70	0.0785498	0.16165	DLG1|SMAD4	http://amigo.geneontology.org/amigo/term/GO:0070373
fat cell differentiation	Gene Ontology	GO:0045444	2	70	0.0785498	0.16165	OSBPL8|RNASEL	http://amigo.geneontology.org/amigo/term/GO:0045444
mRNA splicing, via spliceosome	Gene Ontology	GO:0000398	4	246	0.078636	0.16165	MTREX|GCFC2|RBM5|CSTF3	http://amigo.geneontology.org/amigo/term/GO:0000398
transcription coactivator activity	Gene Ontology	GO:0003713	4	248	0.0804231	0.16165	MED17|KAT2B|Smarcc1|RBPMS	http://amigo.geneontology.org/amigo/term/GO:0003713
chemical synaptic transmission	Gene Ontology	GO:0007268	4	248	0.0804231	0.16165	DLG1|HOMER1|Myo5a|MAPK1	http://amigo.geneontology.org/amigo/term/GO:0007268
molecular adaptor activity	Gene Ontology	GO:0060090	2	71	0.0804317	0.16165	DLG1|Septin4	http://amigo.geneontology.org/amigo/term/GO:0060090
interferon-gamma-mediated signaling pathway	Gene Ontology	GO:0060333	2	71	0.0804317	0.16165	HLA-DRB1|VCAM1	http://amigo.geneontology.org/amigo/term/GO:0060333
ionotropic glutamate receptor complex	Gene Ontology	GO:0008328	1	12	0.0804602	0.16165	DLG1	http://amigo.geneontology.org/amigo/term/GO:0008328
Lys63-specific deubiquitinase activity	Gene Ontology	GO:0061578	1	12	0.0804602	0.16165	BRCC3	http://amigo.geneontology.org/amigo/term/GO:0061578
endoderm formation	Gene Ontology	GO:0001706	1	12	0.0804602	0.16165	SMAD2	http://amigo.geneontology.org/amigo/term/GO:0001706
cardiac myofibril assembly	Gene Ontology	GO:0055003	1	12	0.0804602	0.16165	MYH10	http://amigo.geneontology.org/amigo/term/GO:0055003
pyroptosis	Gene Ontology	GO:0070269	1	12	0.0804602	0.16165	GSDME	http://amigo.geneontology.org/amigo/term/GO:0070269
histone methyltransferase activity (H3-K36 specific)	Gene Ontology	GO:0046975	1	12	0.0804602	0.16165	ASH1L	http://amigo.geneontology.org/amigo/term/GO:0046975
A band	Gene Ontology	GO:0031672	1	12	0.0804602	0.16165	KAT2B	http://amigo.geneontology.org/amigo/term/GO:0031672
neutrophil activation	Gene Ontology	GO:0042119	1	12	0.0804602	0.16165	KMT2E	http://amigo.geneontology.org/amigo/term/GO:0042119
cyclin-dependent protein serine/threonine kinase inhibitor activity	Gene Ontology	GO:0004861	1	12	0.0804602	0.16165	KAT2B	http://amigo.geneontology.org/amigo/term/GO:0004861
detection of bacterium	Gene Ontology	GO:0016045	1	12	0.0804602	0.16165	HLA-DRB1	http://amigo.geneontology.org/amigo/term/GO:0016045
protein mono-ADP-ribosylation	Gene Ontology	GO:0140289	1	12	0.0804602	0.16165	TIPARP	http://amigo.geneontology.org/amigo/term/GO:0140289
positive regulation of DNA damage response, signal transduction by p53 class mediator	Gene Ontology	GO:0043517	1	12	0.0804602	0.16165	PLA2R1	http://amigo.geneontology.org/amigo/term/GO:0043517
membrane depolarization during cardiac muscle cell action potential	Gene Ontology	GO:0086012	1	12	0.0804602	0.16165	Scn5a	http://amigo.geneontology.org/amigo/term/GO:0086012
protein tag	Gene Ontology	GO:0031386	1	12	0.0804602	0.16165	UBB	http://amigo.geneontology.org/amigo/term/GO:0031386
behavioral response to cocaine	Gene Ontology	GO:0048148	1	12	0.0804602	0.16165	HOMER1	http://amigo.geneontology.org/amigo/term/GO:0048148
lateral ventricle development	Gene Ontology	GO:0021670	1	12	0.0804602	0.16165	MYH10	http://amigo.geneontology.org/amigo/term/GO:0021670
ER-associated misfolded protein catabolic process	Gene Ontology	GO:0071712	1	12	0.0804602	0.16165	UGGT2	http://amigo.geneontology.org/amigo/term/GO:0071712
signal peptide processing	Gene Ontology	GO:0006465	1	12	0.0804602	0.16165	SPCS2	http://amigo.geneontology.org/amigo/term/GO:0006465
lens fiber cell differentiation	Gene Ontology	GO:0070306	1	12	0.0804602	0.16165	TDRD7	http://amigo.geneontology.org/amigo/term/GO:0070306
positive regulation of double-strand break repair	Gene Ontology	GO:2000781	1	12	0.0804602	0.16165	SLF2	http://amigo.geneontology.org/amigo/term/GO:2000781
RNA polymerase II CTD heptapeptide repeat kinase activity	Gene Ontology	GO:0008353	1	12	0.0804602	0.16165	MAPK1	http://amigo.geneontology.org/amigo/term/GO:0008353
lysine catabolic process	Gene Ontology	GO:0006554	1	12	0.0804602	0.16165	AASS	http://amigo.geneontology.org/amigo/term/GO:0006554
phosphatidylinositol kinase activity	Gene Ontology	GO:0052742	1	12	0.0804602	0.16165	PIK3CB	http://amigo.geneontology.org/amigo/term/GO:0052742
somite rostral/caudal axis specification	Gene Ontology	GO:0032525	1	12	0.0804602	0.16165	SMAD4	http://amigo.geneontology.org/amigo/term/GO:0032525
peroxisome proliferator activated receptor binding	Gene Ontology	GO:0042975	1	12	0.0804602	0.16165	TACC1	http://amigo.geneontology.org/amigo/term/GO:0042975
isopeptidase activity	Gene Ontology	GO:0070122	1	12	0.0804602	0.16165	BRCC3	http://amigo.geneontology.org/amigo/term/GO:0070122
regulation of postsynaptic cytosolic calcium ion concentration	Gene Ontology	GO:0099566	1	12	0.0804602	0.16165	Myo5a	http://amigo.geneontology.org/amigo/term/GO:0099566
negative regulation of autophagosome assembly	Gene Ontology	GO:1902902	1	12	0.0804602	0.16165	Fez2	http://amigo.geneontology.org/amigo/term/GO:1902902
muscle cell differentiation	Gene Ontology	GO:0042692	1	12	0.0804602	0.16165	SYNE1	http://amigo.geneontology.org/amigo/term/GO:0042692
lens morphogenesis in camera-type eye	Gene Ontology	GO:0002089	1	12	0.0804602	0.16165	TDRD7	http://amigo.geneontology.org/amigo/term/GO:0002089
DNA replication-independent nucleosome assembly	Gene Ontology	GO:0006336	1	12	0.0804602	0.16165	ATRX	http://amigo.geneontology.org/amigo/term/GO:0006336
actin filament network formation	Gene Ontology	GO:0051639	1	12	0.0804602	0.16165	CARMIL1	http://amigo.geneontology.org/amigo/term/GO:0051639
regulation of cell-matrix adhesion	Gene Ontology	GO:0001952	1	12	0.0804602	0.16165	PIK3CB	http://amigo.geneontology.org/amigo/term/GO:0001952
head development	Gene Ontology	GO:0060322	1	12	0.0804602	0.16165	Phip	http://amigo.geneontology.org/amigo/term/GO:0060322
glutathione binding	Gene Ontology	GO:0043295	1	12	0.0804602	0.16165	GSTM1	http://amigo.geneontology.org/amigo/term/GO:0043295
npBAF complex	Gene Ontology	GO:0071564	1	12	0.0804602	0.16165	Smarcc1	http://amigo.geneontology.org/amigo/term/GO:0071564
phospholipid efflux	Gene Ontology	GO:0033700	1	12	0.0804602	0.16165	Apoa1	http://amigo.geneontology.org/amigo/term/GO:0033700
filamin binding	Gene Ontology	GO:0031005	1	12	0.0804602	0.16165	NEBL	http://amigo.geneontology.org/amigo/term/GO:0031005
immunological synapse formation	Gene Ontology	GO:0001771	1	12	0.0804602	0.16165	DLG1	http://amigo.geneontology.org/amigo/term/GO:0001771
glycoprotein catabolic process	Gene Ontology	GO:0006516	1	12	0.0804602	0.16165	NGLY1	http://amigo.geneontology.org/amigo/term/GO:0006516
Cul4A-RING E3 ubiquitin ligase complex	Gene Ontology	GO:0031464	1	12	0.0804602	0.16165	ARIH1	http://amigo.geneontology.org/amigo/term/GO:0031464
cellular response to hydroxyurea	Gene Ontology	GO:0072711	1	12	0.0804602	0.16165	ATRX	http://amigo.geneontology.org/amigo/term/GO:0072711
negative regulation of reactive oxygen species biosynthetic process	Gene Ontology	GO:1903427	1	12	0.0804602	0.16165	CFLAR	http://amigo.geneontology.org/amigo/term/GO:1903427
epithelial cell development	Gene Ontology	GO:0002064	1	12	0.0804602	0.16165	HYDIN	http://amigo.geneontology.org/amigo/term/GO:0002064
membrane protein proteolysis	Gene Ontology	GO:0033619	1	12	0.0804602	0.16165	SPPL2A	http://amigo.geneontology.org/amigo/term/GO:0033619
adherens junction	Gene Ontology	GO:0005912	3	155	0.0823123	0.163736	PTPRM|AFDN|FRMD4B	http://amigo.geneontology.org/amigo/term/GO:0005912
cellular response to starvation	Gene Ontology	GO:0009267	2	72	0.0823276	0.163736	AMBRA1|Stk24	http://amigo.geneontology.org/amigo/term/GO:0009267
enzyme binding	Gene Ontology	GO:0019899	5	353	0.0824584	0.163736	GSTM1|Scn5a|Apoa1|KMT2E|SYNE1	http://amigo.geneontology.org/amigo/term/GO:0019899
microtubule binding	Gene Ontology	GO:0008017	4	252	0.0840575	0.163736	RAB11A|KIF27|Eml4|MAP4	http://amigo.geneontology.org/amigo/term/GO:0008017
tertiary granule membrane	Gene Ontology	GO:0070821	2	73	0.0842372	0.163736	MGA|PLD1	http://amigo.geneontology.org/amigo/term/GO:0070821
autophagosome	Gene Ontology	GO:0005776	2	73	0.0842372	0.163736	TBC1D12|AMBRA1	http://amigo.geneontology.org/amigo/term/GO:0005776
mRNA processing	Gene Ontology	GO:0006397	3	158	0.085945	0.163736	TUT4|TENT2|RNASEL	http://amigo.geneontology.org/amigo/term/GO:0006397
positive regulation of proteasomal ubiquitin-dependent protein catabolic process	Gene Ontology	GO:0032436	2	74	0.0861602	0.163736	ARIH1|RNF19A	http://amigo.geneontology.org/amigo/term/GO:0032436
macrophage activation	Gene Ontology	GO:0042116	1	13	0.0863754	0.163736	FOXP1	http://amigo.geneontology.org/amigo/term/GO:0042116
plasma membrane repair	Gene Ontology	GO:0001778	1	13	0.0863754	0.163736	MYH10	http://amigo.geneontology.org/amigo/term/GO:0001778
regulation of epithelial to mesenchymal transition	Gene Ontology	GO:0010717	1	13	0.0863754	0.163736	PHLDB2	http://amigo.geneontology.org/amigo/term/GO:0010717
melanin biosynthetic process	Gene Ontology	GO:0042438	1	13	0.0863754	0.163736	Myo5a	http://amigo.geneontology.org/amigo/term/GO:0042438
cysteine-type endopeptidase activity involved in execution phase of apoptosis	Gene Ontology	GO:0097200	1	13	0.0863754	0.163736	CFLAR	http://amigo.geneontology.org/amigo/term/GO:0097200
cell projection membrane	Gene Ontology	GO:0031253	1	13	0.0863754	0.163736	DLG1	http://amigo.geneontology.org/amigo/term/GO:0031253
mitogen-activated protein kinase kinase binding	Gene Ontology	GO:0031434	1	13	0.0863754	0.163736	DLG1	http://amigo.geneontology.org/amigo/term/GO:0031434
positive regulation of insulin-like growth factor receptor signaling pathway	Gene Ontology	GO:0043568	1	13	0.0863754	0.163736	Phip	http://amigo.geneontology.org/amigo/term/GO:0043568
maturation of 5.8S rRNA	Gene Ontology	GO:0000460	1	13	0.0863754	0.163736	MTREX	http://amigo.geneontology.org/amigo/term/GO:0000460
epithelial to mesenchymal transition involved in endocardial cushion formation	Gene Ontology	GO:0003198	1	13	0.0863754	0.163736	SMAD4	http://amigo.geneontology.org/amigo/term/GO:0003198
metaphase plate congression	Gene Ontology	GO:0051310	1	13	0.0863754	0.163736	SPICE1	http://amigo.geneontology.org/amigo/term/GO:0051310
cardiac septum morphogenesis	Gene Ontology	GO:0060411	1	13	0.0863754	0.163736	CHD7	http://amigo.geneontology.org/amigo/term/GO:0060411
SAM complex	Gene Ontology	GO:0001401	1	13	0.0863754	0.163736	MICOS10	http://amigo.geneontology.org/amigo/term/GO:0001401
negative regulation of viral transcription	Gene Ontology	GO:0032897	1	13	0.0863754	0.163736	UBP1	http://amigo.geneontology.org/amigo/term/GO:0032897
negative regulation of cytosolic calcium ion concentration	Gene Ontology	GO:0051481	1	13	0.0863754	0.163736	GTF2I	http://amigo.geneontology.org/amigo/term/GO:0051481
very-low-density lipoprotein particle assembly	Gene Ontology	GO:0034379	1	13	0.0863754	0.163736	ACSL3	http://amigo.geneontology.org/amigo/term/GO:0034379
interstitial matrix	Gene Ontology	GO:0005614	1	13	0.0863754	0.163736	COL14A1	http://amigo.geneontology.org/amigo/term/GO:0005614
cardiac epithelial to mesenchymal transition	Gene Ontology	GO:0060317	1	13	0.0863754	0.163736	TGFBR3	http://amigo.geneontology.org/amigo/term/GO:0060317
chromatoid body	Gene Ontology	GO:0033391	1	13	0.0863754	0.163736	TDRD7	http://amigo.geneontology.org/amigo/term/GO:0033391
pore complex	Gene Ontology	GO:0046930	1	13	0.0863754	0.163736	AFDN	http://amigo.geneontology.org/amigo/term/GO:0046930
CDP-diacylglycerol biosynthetic process	Gene Ontology	GO:0016024	1	13	0.0863754	0.163736	GPAM	http://amigo.geneontology.org/amigo/term/GO:0016024
inositol 1,4,5 trisphosphate binding	Gene Ontology	GO:0070679	1	13	0.0863754	0.163736	ITPR2	http://amigo.geneontology.org/amigo/term/GO:0070679
collagen metabolic process	Gene Ontology	GO:0032963	1	13	0.0863754	0.163736	P3h2	http://amigo.geneontology.org/amigo/term/GO:0032963
MIB complex	Gene Ontology	GO:0140275	1	13	0.0863754	0.163736	MICOS10	http://amigo.geneontology.org/amigo/term/GO:0140275
polysaccharide binding	Gene Ontology	GO:0030247	1	13	0.0863754	0.163736	HLA-DRB1	http://amigo.geneontology.org/amigo/term/GO:0030247
chylomicron	Gene Ontology	GO:0042627	1	13	0.0863754	0.163736	Apoa1	http://amigo.geneontology.org/amigo/term/GO:0042627
microtubule minus-end binding	Gene Ontology	GO:0051011	1	13	0.0863754	0.163736	CAMSAP2	http://amigo.geneontology.org/amigo/term/GO:0051011
insulin-like growth factor receptor signaling pathway	Gene Ontology	GO:0048009	1	13	0.0863754	0.163736	GIGYF2	http://amigo.geneontology.org/amigo/term/GO:0048009
kinetochore assembly	Gene Ontology	GO:0051382	1	13	0.0863754	0.163736	CENPC	http://amigo.geneontology.org/amigo/term/GO:0051382
protein quality control for misfolded or incompletely synthesized proteins	Gene Ontology	GO:0006515	1	13	0.0863754	0.163736	NGLY1	http://amigo.geneontology.org/amigo/term/GO:0006515
ribosomal large subunit binding	Gene Ontology	GO:0043023	1	13	0.0863754	0.163736	OLA1	http://amigo.geneontology.org/amigo/term/GO:0043023
regulation of osteoblast differentiation	Gene Ontology	GO:0045667	1	13	0.0863754	0.163736	FGFR2	http://amigo.geneontology.org/amigo/term/GO:0045667
purine ribonucleoside monophosphate biosynthetic process	Gene Ontology	GO:0009168	1	13	0.0863754	0.163736	ADSL	http://amigo.geneontology.org/amigo/term/GO:0009168
Golgi transport complex	Gene Ontology	GO:0017119	1	13	0.0863754	0.163736	COG3	http://amigo.geneontology.org/amigo/term/GO:0017119
inositol phosphate-mediated signaling	Gene Ontology	GO:0048016	1	13	0.0863754	0.163736	ITPR2	http://amigo.geneontology.org/amigo/term/GO:0048016
suckling behavior	Gene Ontology	GO:0001967	1	13	0.0863754	0.163736	UBR3	http://amigo.geneontology.org/amigo/term/GO:0001967
postsynaptic actin cytoskeleton organization	Gene Ontology	GO:0098974	1	13	0.0863754	0.163736	MYH10	http://amigo.geneontology.org/amigo/term/GO:0098974
interleukin-6 production	Gene Ontology	GO:0032635	1	13	0.0863754	0.163736	ASH1L	http://amigo.geneontology.org/amigo/term/GO:0032635
negative regulation of cardiac muscle hypertrophy	Gene Ontology	GO:0010614	1	13	0.0863754	0.163736	SMAD4	http://amigo.geneontology.org/amigo/term/GO:0010614
negative regulation of intracellular estrogen receptor signaling pathway	Gene Ontology	GO:0033147	1	13	0.0863754	0.163736	STRN3	http://amigo.geneontology.org/amigo/term/GO:0033147
regulation of NIK/NF-kappaB signaling	Gene Ontology	GO:1901222	1	13	0.0863754	0.163736	DLG1	http://amigo.geneontology.org/amigo/term/GO:1901222
replicative senescence	Gene Ontology	GO:0090399	1	13	0.0863754	0.163736	PLA2R1	http://amigo.geneontology.org/amigo/term/GO:0090399
lung morphogenesis	Gene Ontology	GO:0060425	1	13	0.0863754	0.163736	MAPK1	http://amigo.geneontology.org/amigo/term/GO:0060425
long-chain fatty acid-CoA ligase activity	Gene Ontology	GO:0004467	1	13	0.0863754	0.163736	ACSL3	http://amigo.geneontology.org/amigo/term/GO:0004467
snRNA processing	Gene Ontology	GO:0016180	1	13	0.0863754	0.163736	INTS8	http://amigo.geneontology.org/amigo/term/GO:0016180
XY body	Gene Ontology	GO:0001741	1	13	0.0863754	0.163736	Smarcc1	http://amigo.geneontology.org/amigo/term/GO:0001741
histone lysine methylation	Gene Ontology	GO:0034968	1	13	0.0863754	0.163736	KMT2E	http://amigo.geneontology.org/amigo/term/GO:0034968
high-density lipoprotein particle assembly	Gene Ontology	GO:0034380	1	13	0.0863754	0.163736	Apoa1	http://amigo.geneontology.org/amigo/term/GO:0034380
establishment of epithelial cell polarity	Gene Ontology	GO:0090162	1	13	0.0863754	0.163736	FRMD4B	http://amigo.geneontology.org/amigo/term/GO:0090162
regulation of cardiac muscle cell contraction	Gene Ontology	GO:0086004	1	13	0.0863754	0.163736	Scn5a	http://amigo.geneontology.org/amigo/term/GO:0086004
pathway-restricted SMAD protein phosphorylation	Gene Ontology	GO:0060389	1	13	0.0863754	0.163736	TGFBR3	http://amigo.geneontology.org/amigo/term/GO:0060389
retinoic acid receptor binding	Gene Ontology	GO:0042974	1	13	0.0863754	0.163736	TACC1	http://amigo.geneontology.org/amigo/term/GO:0042974
antigen processing and presentation of exogenous peptide antigen via MHC class I, TAP-dependent	Gene Ontology	GO:0002479	2	75	0.0880963	0.166429	ITGB5|PSMB1	http://amigo.geneontology.org/amigo/term/GO:0002479
cholesterol metabolic process	Gene Ontology	GO:0008203	2	75	0.0880963	0.166429	OSBPL1A|Apoa1	http://amigo.geneontology.org/amigo/term/GO:0008203
caveola	Gene Ontology	GO:0005901	2	76	0.0900454	0.168395	MAPK1|Scn5a	http://amigo.geneontology.org/amigo/term/GO:0005901
cell body	Gene Ontology	GO:0044297	2	76	0.0900454	0.168395	ACTA2|STAU1	http://amigo.geneontology.org/amigo/term/GO:0044297
protein-macromolecule adaptor activity	Gene Ontology	GO:0030674	2	76	0.0900454	0.168395	COL14A1|RAD50	http://amigo.geneontology.org/amigo/term/GO:0030674
endoplasmic reticulum-Golgi intermediate compartment	Gene Ontology	GO:0005793	2	77	0.0920072	0.168395	UGGT2|GOLGB1	http://amigo.geneontology.org/amigo/term/GO:0005793
heparin binding	Gene Ontology	GO:0008201	3	163	0.0921479	0.168395	TGFBR3|ADAMTS5|FGFR2	http://amigo.geneontology.org/amigo/term/GO:0008201
pre-miRNA processing	Gene Ontology	GO:0031054	1	14	0.0922527	0.168395	TUT4	http://amigo.geneontology.org/amigo/term/GO:0031054
septin complex	Gene Ontology	GO:0031105	1	14	0.0922527	0.168395	Septin4	http://amigo.geneontology.org/amigo/term/GO:0031105
cAMP response element binding	Gene Ontology	GO:0035497	1	14	0.0922527	0.168395	Tcf12	http://amigo.geneontology.org/amigo/term/GO:0035497
cellular response to dopamine	Gene Ontology	GO:1903351	1	14	0.0922527	0.168395	MAPK1	http://amigo.geneontology.org/amigo/term/GO:1903351
Cul2-RING ubiquitin ligase complex	Gene Ontology	GO:0031462	1	14	0.0922527	0.168395	ARIH1	http://amigo.geneontology.org/amigo/term/GO:0031462
cellular response to ethanol	Gene Ontology	GO:0071361	1	14	0.0922527	0.168395	ITPR2	http://amigo.geneontology.org/amigo/term/GO:0071361
nitric-oxide synthase binding	Gene Ontology	GO:0050998	1	14	0.0922527	0.168395	Scn5a	http://amigo.geneontology.org/amigo/term/GO:0050998
intrinsic apoptotic signaling pathway in response to oxidative stress	Gene Ontology	GO:0008631	1	14	0.0922527	0.168395	Stk24	http://amigo.geneontology.org/amigo/term/GO:0008631
calcium activated cation channel activity	Gene Ontology	GO:0005227	1	14	0.0922527	0.168395	ANO10	http://amigo.geneontology.org/amigo/term/GO:0005227
aorta morphogenesis	Gene Ontology	GO:0035909	1	14	0.0922527	0.168395	CHD7	http://amigo.geneontology.org/amigo/term/GO:0035909
COPII-coated vesicle cargo loading	Gene Ontology	GO:0090110	1	14	0.0922527	0.168395	SEC24A	http://amigo.geneontology.org/amigo/term/GO:0090110
ruffle organization	Gene Ontology	GO:0031529	1	14	0.0922527	0.168395	CARMIL1	http://amigo.geneontology.org/amigo/term/GO:0031529
heparan sulfate proteoglycan biosynthetic process	Gene Ontology	GO:0015012	1	14	0.0922527	0.168395	EXTL3	http://amigo.geneontology.org/amigo/term/GO:0015012
negative regulation of necroptotic process	Gene Ontology	GO:0060546	1	14	0.0922527	0.168395	CFLAR	http://amigo.geneontology.org/amigo/term/GO:0060546
regulation of autophagosome assembly	Gene Ontology	GO:2000785	1	14	0.0922527	0.168395	TBC1D12	http://amigo.geneontology.org/amigo/term/GO:2000785
phosphatidylinositol-3-phosphate biosynthetic process	Gene Ontology	GO:0036092	1	14	0.0922527	0.168395	PIK3CB	http://amigo.geneontology.org/amigo/term/GO:0036092
cardiac muscle cell proliferation	Gene Ontology	GO:0060038	1	14	0.0922527	0.168395	TGFBR3	http://amigo.geneontology.org/amigo/term/GO:0060038
cellular response to lithium ion	Gene Ontology	GO:0071285	1	14	0.0922527	0.168395	Xrcc4	http://amigo.geneontology.org/amigo/term/GO:0071285
efflux transmembrane transporter activity	Gene Ontology	GO:0015562	1	14	0.0922527	0.168395	ABCC1	http://amigo.geneontology.org/amigo/term/GO:0015562
S100 protein binding	Gene Ontology	GO:0044548	1	14	0.0922527	0.168395	AHNAK	http://amigo.geneontology.org/amigo/term/GO:0044548
cell division site	Gene Ontology	GO:0032153	1	14	0.0922527	0.168395	Septin4	http://amigo.geneontology.org/amigo/term/GO:0032153
RISC complex	Gene Ontology	GO:0016442	1	14	0.0922527	0.168395	DCP2	http://amigo.geneontology.org/amigo/term/GO:0016442
septin ring	Gene Ontology	GO:0005940	1	14	0.0922527	0.168395	Septin4	http://amigo.geneontology.org/amigo/term/GO:0005940
cysteine-type endopeptidase activity involved in apoptotic process	Gene Ontology	GO:0097153	1	14	0.0922527	0.168395	CFLAR	http://amigo.geneontology.org/amigo/term/GO:0097153
arylsulfatase activity	Gene Ontology	GO:0004065	1	14	0.0922527	0.168395	ARSK	http://amigo.geneontology.org/amigo/term/GO:0004065
regulation of store-operated calcium entry	Gene Ontology	GO:2001256	1	14	0.0922527	0.168395	HOMER1	http://amigo.geneontology.org/amigo/term/GO:2001256
endoplasmic reticulum mannose trimming	Gene Ontology	GO:1904380	1	14	0.0922527	0.168395	UGGT2	http://amigo.geneontology.org/amigo/term/GO:1904380
sex differentiation	Gene Ontology	GO:0007548	1	14	0.0922527	0.168395	PBX1	http://amigo.geneontology.org/amigo/term/GO:0007548
low-density lipoprotein particle	Gene Ontology	GO:0034362	1	14	0.0922527	0.168395	Apoa1	http://amigo.geneontology.org/amigo/term/GO:0034362
proton-exporting ATPase activity, phosphorylative mechanism	Gene Ontology	GO:0008553	1	14	0.0922527	0.168395	ATP2C1	http://amigo.geneontology.org/amigo/term/GO:0008553
maturation of LSU-rRNA from tricistronic rRNA transcript (SSU-rRNA, 5.8S rRNA, LSU-rRNA)	Gene Ontology	GO:0000463	1	14	0.0922527	0.168395	URB1	http://amigo.geneontology.org/amigo/term/GO:0000463
positive regulation of gluconeogenesis	Gene Ontology	GO:0045722	1	14	0.0922527	0.168395	KAT2B	http://amigo.geneontology.org/amigo/term/GO:0045722
negative regulation of keratinocyte proliferation	Gene Ontology	GO:0010839	1	14	0.0922527	0.168395	FGFR2	http://amigo.geneontology.org/amigo/term/GO:0010839
axonogenesis	Gene Ontology	GO:0007409	2	78	0.0939815	0.17141	FGFR2|DOCK7	http://amigo.geneontology.org/amigo/term/GO:0007409
positive regulation of protein kinase B signaling	Gene Ontology	GO:0051897	3	166	0.0959564	0.17293	PIK3CB|FGFR2|OSBPL8	http://amigo.geneontology.org/amigo/term/GO:0051897
actin cytoskeleton organization	Gene Ontology	GO:0030036	3	166	0.0959564	0.17293	FGD4|EHBP1|RHOBTB3	http://amigo.geneontology.org/amigo/term/GO:0030036
protein import into nucleus	Gene Ontology	GO:0006606	2	79	0.0959679	0.17293	IPO11|RANBP17	http://amigo.geneontology.org/amigo/term/GO:0006606
epidermis development	Gene Ontology	GO:0008544	2	80	0.0979664	0.17293	HLA-DRB1|ATP2C1	http://amigo.geneontology.org/amigo/term/GO:0008544
fibroblast growth factor receptor signaling pathway	Gene Ontology	GO:0008543	2	80	0.0979664	0.17293	MAPK1|FGFR2	http://amigo.geneontology.org/amigo/term/GO:0008543
negative regulation of androgen receptor signaling pathway	Gene Ontology	GO:0060766	1	15	0.0980924	0.17293	FOXP1	http://amigo.geneontology.org/amigo/term/GO:0060766
phospholipase binding	Gene Ontology	GO:0043274	1	15	0.0980924	0.17293	PLA2R1	http://amigo.geneontology.org/amigo/term/GO:0043274
G protein-coupled glutamate receptor signaling pathway	Gene Ontology	GO:0007216	1	15	0.0980924	0.17293	HOMER1	http://amigo.geneontology.org/amigo/term/GO:0007216
regulation of intracellular estrogen receptor signaling pathway	Gene Ontology	GO:0033146	1	15	0.0980924	0.17293	GPAM	http://amigo.geneontology.org/amigo/term/GO:0033146
fatty acid beta-oxidation using acyl-CoA oxidase	Gene Ontology	GO:0033540	1	15	0.0980924	0.17293	CROT	http://amigo.geneontology.org/amigo/term/GO:0033540
adenylate cyclase-activating adrenergic receptor signaling pathway	Gene Ontology	GO:0071880	1	15	0.0980924	0.17293	ADCY9	http://amigo.geneontology.org/amigo/term/GO:0071880
basal part of cell	Gene Ontology	GO:0045178	1	15	0.0980924	0.17293	DOCK7	http://amigo.geneontology.org/amigo/term/GO:0045178
1-phosphatidylinositol binding	Gene Ontology	GO:0005545	1	15	0.0980924	0.17293	WDFY1	http://amigo.geneontology.org/amigo/term/GO:0005545
activin binding	Gene Ontology	GO:0048185	1	15	0.0980924	0.17293	TGFBR3	http://amigo.geneontology.org/amigo/term/GO:0048185
regulation of short-term neuronal synaptic plasticity	Gene Ontology	GO:0048172	1	15	0.0980924	0.17293	SHISA6	http://amigo.geneontology.org/amigo/term/GO:0048172
heart trabecula formation	Gene Ontology	GO:0060347	1	15	0.0980924	0.17293	TGFBR3	http://amigo.geneontology.org/amigo/term/GO:0060347
pulmonary valve morphogenesis	Gene Ontology	GO:0003184	1	15	0.0980924	0.17293	Robo2	http://amigo.geneontology.org/amigo/term/GO:0003184
MHC class II protein complex	Gene Ontology	GO:0042613	1	15	0.0980924	0.17293	HLA-DRB1	http://amigo.geneontology.org/amigo/term/GO:0042613
death receptor binding	Gene Ontology	GO:0005123	1	15	0.0980924	0.17293	CFLAR	http://amigo.geneontology.org/amigo/term/GO:0005123
negative regulation of protein processing	Gene Ontology	GO:0010955	1	15	0.0980924	0.17293	Glg1	http://amigo.geneontology.org/amigo/term/GO:0010955
nBAF complex	Gene Ontology	GO:0071565	1	15	0.0980924	0.17293	Smarcc1	http://amigo.geneontology.org/amigo/term/GO:0071565
Ras guanyl-nucleotide exchange factor activity	Gene Ontology	GO:0005088	1	15	0.0980924	0.17293	RASGEF1B	http://amigo.geneontology.org/amigo/term/GO:0005088
PRC1 complex	Gene Ontology	GO:0035102	1	15	0.0980924	0.17293	PHC3	http://amigo.geneontology.org/amigo/term/GO:0035102
COPII vesicle coat	Gene Ontology	GO:0030127	1	15	0.0980924	0.17293	SEC24A	http://amigo.geneontology.org/amigo/term/GO:0030127
synaptic vesicle transport	Gene Ontology	GO:0048489	1	15	0.0980924	0.17293	SYNJ1	http://amigo.geneontology.org/amigo/term/GO:0048489
telomere capping	Gene Ontology	GO:0016233	1	15	0.0980924	0.17293	RAD50	http://amigo.geneontology.org/amigo/term/GO:0016233
glucocorticoid receptor binding	Gene Ontology	GO:0035259	1	15	0.0980924	0.17293	TACC1	http://amigo.geneontology.org/amigo/term/GO:0035259
axon development	Gene Ontology	GO:0061564	1	15	0.0980924	0.17293	CAMSAP2	http://amigo.geneontology.org/amigo/term/GO:0061564
protein acetylation	Gene Ontology	GO:0006473	1	15	0.0980924	0.17293	KAT2B	http://amigo.geneontology.org/amigo/term/GO:0006473
node of Ranvier	Gene Ontology	GO:0033268	1	15	0.0980924	0.17293	DLG1	http://amigo.geneontology.org/amigo/term/GO:0033268
DNA double-strand break processing	Gene Ontology	GO:0000729	1	15	0.0980924	0.17293	RAD50	http://amigo.geneontology.org/amigo/term/GO:0000729
integral component of peroxisomal membrane	Gene Ontology	GO:0005779	1	15	0.0980924	0.17293	SLC25A17	http://amigo.geneontology.org/amigo/term/GO:0005779
vitamin D receptor binding	Gene Ontology	GO:0042809	1	15	0.0980924	0.17293	MED17	http://amigo.geneontology.org/amigo/term/GO:0042809
nuclear migration	Gene Ontology	GO:0007097	1	15	0.0980924	0.17293	MYH10	http://amigo.geneontology.org/amigo/term/GO:0007097
platelet-derived growth factor receptor binding	Gene Ontology	GO:0005161	1	15	0.0980924	0.17293	IL1R1	http://amigo.geneontology.org/amigo/term/GO:0005161
negative regulation of endocytosis	Gene Ontology	GO:0045806	1	15	0.0980924	0.17293	MTMR2	http://amigo.geneontology.org/amigo/term/GO:0045806
axolemma	Gene Ontology	GO:0030673	1	15	0.0980924	0.17293	Robo2	http://amigo.geneontology.org/amigo/term/GO:0030673
endocytic vesicle lumen	Gene Ontology	GO:0071682	1	15	0.0980924	0.17293	Apoa1	http://amigo.geneontology.org/amigo/term/GO:0071682
establishment of endothelial intestinal barrier	Gene Ontology	GO:0090557	1	15	0.0980924	0.17293	AFDN	http://amigo.geneontology.org/amigo/term/GO:0090557
microtubule-based movement	Gene Ontology	GO:0007018	2	81	0.0999765	0.176111	KIF27|DNAH9	http://amigo.geneontology.org/amigo/term/GO:0007018
neuronal cell body	Gene Ontology	GO:0043025	5	376	0.10063	0.176789	MYH10|STAU1|Myo5a|STRN3|UBB	http://amigo.geneontology.org/amigo/term/GO:0043025
anaphase-promoting complex-dependent catabolic process	Gene Ontology	GO:0031145	2	82	0.101998	0.176789	PSMB1|UBB	http://amigo.geneontology.org/amigo/term/GO:0031145
cellular response to nitric oxide	Gene Ontology	GO:0071732	1	16	0.103895	0.176789	CFLAR	http://amigo.geneontology.org/amigo/term/GO:0071732
dendrite self-avoidance	Gene Ontology	GO:0070593	1	16	0.103895	0.176789	EMB	http://amigo.geneontology.org/amigo/term/GO:0070593
MHC class II protein complex binding	Gene Ontology	GO:0023026	1	16	0.103895	0.176789	HLA-DRB1	http://amigo.geneontology.org/amigo/term/GO:0023026
HMG box domain binding	Gene Ontology	GO:0071837	1	16	0.103895	0.176789	Tcf12	http://amigo.geneontology.org/amigo/term/GO:0071837
regulation of JNK cascade	Gene Ontology	GO:0046328	1	16	0.103895	0.176789	TGFBR3	http://amigo.geneontology.org/amigo/term/GO:0046328
ESC/E(Z) complex	Gene Ontology	GO:0035098	1	16	0.103895	0.176789	AEBP2	http://amigo.geneontology.org/amigo/term/GO:0035098
histone H4-K5 acetylation	Gene Ontology	GO:0043981	1	16	0.103895	0.176789	KANSL1	http://amigo.geneontology.org/amigo/term/GO:0043981
fatty acid homeostasis	Gene Ontology	GO:0055089	1	16	0.103895	0.176789	GPAM	http://amigo.geneontology.org/amigo/term/GO:0055089
definitive hemopoiesis	Gene Ontology	GO:0060216	1	16	0.103895	0.176789	TGFBR3	http://amigo.geneontology.org/amigo/term/GO:0060216
tropomyosin binding	Gene Ontology	GO:0005523	1	16	0.103895	0.176789	NEBL	http://amigo.geneontology.org/amigo/term/GO:0005523
hematopoietic stem cell differentiation	Gene Ontology	GO:0060218	1	16	0.103895	0.176789	MLLT3	http://amigo.geneontology.org/amigo/term/GO:0060218
positive regulation of sodium ion transport	Gene Ontology	GO:0010765	1	16	0.103895	0.176789	Scn5a	http://amigo.geneontology.org/amigo/term/GO:0010765
nuclear exosome (RNase complex)	Gene Ontology	GO:0000176	1	16	0.103895	0.176789	MTREX	http://amigo.geneontology.org/amigo/term/GO:0000176
monocarboxylic acid transport	Gene Ontology	GO:0015718	1	16	0.103895	0.176789	SLC16A12	http://amigo.geneontology.org/amigo/term/GO:0015718
cardiac muscle cell action potential involved in contraction	Gene Ontology	GO:0086002	1	16	0.103895	0.176789	Scn5a	http://amigo.geneontology.org/amigo/term/GO:0086002
positive regulation of DNA-templated transcription, elongation	Gene Ontology	GO:0032786	1	16	0.103895	0.176789	SCAF8	http://amigo.geneontology.org/amigo/term/GO:0032786
positive regulation of lipid biosynthetic process	Gene Ontology	GO:0046889	1	16	0.103895	0.176789	Apoa1	http://amigo.geneontology.org/amigo/term/GO:0046889
NAD(P)+ nucleosidase activity	Gene Ontology	GO:0050135	1	16	0.103895	0.176789	IL1R1	http://amigo.geneontology.org/amigo/term/GO:0050135
ventricular trabecula myocardium morphogenesis	Gene Ontology	GO:0003222	1	16	0.103895	0.176789	CHD7	http://amigo.geneontology.org/amigo/term/GO:0003222
NAD+ nucleotidase, cyclic ADP-ribose generating	Gene Ontology	GO:0061809	1	16	0.103895	0.176789	IL1R1	http://amigo.geneontology.org/amigo/term/GO:0061809
positive regulation of vascular associated smooth muscle cell migration	Gene Ontology	GO:1904754	1	16	0.103895	0.176789	DOCK7	http://amigo.geneontology.org/amigo/term/GO:1904754
histone H4-K8 acetylation	Gene Ontology	GO:0043982	1	16	0.103895	0.176789	KANSL1	http://amigo.geneontology.org/amigo/term/GO:0043982
snRNA 3'-end processing	Gene Ontology	GO:0034472	1	16	0.103895	0.176789	INTS8	http://amigo.geneontology.org/amigo/term/GO:0034472
androgen metabolic process	Gene Ontology	GO:0008209	1	16	0.103895	0.176789	TIPARP	http://amigo.geneontology.org/amigo/term/GO:0008209
mRNA destabilization	Gene Ontology	GO:0061157	1	16	0.103895	0.176789	GIGYF2	http://amigo.geneontology.org/amigo/term/GO:0061157
miRNA metabolic process	Gene Ontology	GO:0010586	1	16	0.103895	0.176789	TUT4	http://amigo.geneontology.org/amigo/term/GO:0010586
phosphatidylcholine metabolic process	Gene Ontology	GO:0046470	1	16	0.103895	0.176789	Apoa1	http://amigo.geneontology.org/amigo/term/GO:0046470
dynactin complex	Gene Ontology	GO:0005869	1	16	0.103895	0.176789	ACTA2	http://amigo.geneontology.org/amigo/term/GO:0005869
anterior/posterior axis specification	Gene Ontology	GO:0009948	1	16	0.103895	0.176789	WLS	http://amigo.geneontology.org/amigo/term/GO:0009948
lamin binding	Gene Ontology	GO:0005521	1	16	0.103895	0.176789	SYNE1	http://amigo.geneontology.org/amigo/term/GO:0005521
positive regulation of nitric-oxide synthase biosynthetic process	Gene Ontology	GO:0051770	1	16	0.103895	0.176789	MAP2K4	http://amigo.geneontology.org/amigo/term/GO:0051770
synaptic vesicle priming	Gene Ontology	GO:0016082	1	16	0.103895	0.176789	SYNJ1	http://amigo.geneontology.org/amigo/term/GO:0016082
tight junction	Gene Ontology	GO:0070160	1	16	0.103895	0.176789	AFDN	http://amigo.geneontology.org/amigo/term/GO:0070160
Ada2/Gcn5/Ada3 transcription activator complex	Gene Ontology	GO:0005671	1	16	0.103895	0.176789	KAT2B	http://amigo.geneontology.org/amigo/term/GO:0005671
regulation of dendrite development	Gene Ontology	GO:0050773	1	16	0.103895	0.176789	CAMSAP2	http://amigo.geneontology.org/amigo/term/GO:0050773
phosphatidylinositol phosphate binding	Gene Ontology	GO:1901981	1	16	0.103895	0.176789	ARHGAP32	http://amigo.geneontology.org/amigo/term/GO:1901981
acyl-CoA ligase activity	Gene Ontology	GO:0003996	1	16	0.103895	0.176789	ACSL3	http://amigo.geneontology.org/amigo/term/GO:0003996
positive regulation of histone H3-K4 methylation	Gene Ontology	GO:0051571	1	16	0.103895	0.176789	SMAD4	http://amigo.geneontology.org/amigo/term/GO:0051571
nucleosome assembly	Gene Ontology	GO:0006334	2	83	0.104031	0.176789	ATRX|HP1BP3	http://amigo.geneontology.org/amigo/term/GO:0006334
lung development	Gene Ontology	GO:0030324	2	83	0.104031	0.176789	FGFR2|SMAD2	http://amigo.geneontology.org/amigo/term/GO:0030324
cholesterol homeostasis	Gene Ontology	GO:0042632	2	84	0.106075	0.179987	SEC24A|Apoa1	http://amigo.geneontology.org/amigo/term/GO:0042632
transport across blood-brain barrier	Gene Ontology	GO:0150104	2	84	0.106075	0.179987	ABCC1|SLC16A12	http://amigo.geneontology.org/amigo/term/GO:0150104
peptidase activity	Gene Ontology	GO:0008233	2	85	0.10813	0.182986	ADAMTS5|SPCS2	http://amigo.geneontology.org/amigo/term/GO:0008233
negative regulation of canonical Wnt signaling pathway	Gene Ontology	GO:0090090	3	176	0.109101	0.182986	SHISA6|PSMB1|MLLT3	http://amigo.geneontology.org/amigo/term/GO:0090090
DNA damage response, signal transduction by p53 class mediator	Gene Ontology	GO:0030330	1	17	0.10966	0.182986	ATRX	http://amigo.geneontology.org/amigo/term/GO:0030330
determination of adult lifespan	Gene Ontology	GO:0008340	1	17	0.10966	0.182986	ATRX	http://amigo.geneontology.org/amigo/term/GO:0008340
gastrulation with mouth forming second	Gene Ontology	GO:0001702	1	17	0.10966	0.182986	SMAD4	http://amigo.geneontology.org/amigo/term/GO:0001702
epithelial cilium movement involved in extracellular fluid movement	Gene Ontology	GO:0003351	1	17	0.10966	0.182986	KIF27	http://amigo.geneontology.org/amigo/term/GO:0003351
embryo development	Gene Ontology	GO:0009790	1	17	0.10966	0.182986	DLG1	http://amigo.geneontology.org/amigo/term/GO:0009790
regulation of extrinsic apoptotic signaling pathway via death domain receptors	Gene Ontology	GO:1902041	1	17	0.10966	0.182986	CFLAR	http://amigo.geneontology.org/amigo/term/GO:1902041
positive regulation of telomere capping	Gene Ontology	GO:1904355	1	17	0.10966	0.182986	MAPK1	http://amigo.geneontology.org/amigo/term/GO:1904355
protein ADP-ribosylase activity	Gene Ontology	GO:1990404	1	17	0.10966	0.182986	TIPARP	http://amigo.geneontology.org/amigo/term/GO:1990404
positive regulation of brown fat cell differentiation	Gene Ontology	GO:0090336	1	17	0.10966	0.182986	RREB1	http://amigo.geneontology.org/amigo/term/GO:0090336
regulation of mitotic spindle organization	Gene Ontology	GO:0060236	1	17	0.10966	0.182986	BORA	http://amigo.geneontology.org/amigo/term/GO:0060236
leukotriene metabolic process	Gene Ontology	GO:0006691	1	17	0.10966	0.182986	ABCC1	http://amigo.geneontology.org/amigo/term/GO:0006691
establishment of epithelial cell apical/basal polarity	Gene Ontology	GO:0045198	1	17	0.10966	0.182986	Myo9a	http://amigo.geneontology.org/amigo/term/GO:0045198
histone methyltransferase activity (H3-K4 specific)	Gene Ontology	GO:0042800	1	17	0.10966	0.182986	ASH1L	http://amigo.geneontology.org/amigo/term/GO:0042800
monocarboxylic acid transmembrane transporter activity	Gene Ontology	GO:0008028	1	17	0.10966	0.182986	SLC16A12	http://amigo.geneontology.org/amigo/term/GO:0008028
Ras GTPase binding	Gene Ontology	GO:0017016	1	17	0.10966	0.182986	AFDN	http://amigo.geneontology.org/amigo/term/GO:0017016
positive regulation by host of viral transcription	Gene Ontology	GO:0043923	1	17	0.10966	0.182986	CHD1	http://amigo.geneontology.org/amigo/term/GO:0043923
N-acetyltransferase activity	Gene Ontology	GO:0008080	1	17	0.10966	0.182986	ESCO1	http://amigo.geneontology.org/amigo/term/GO:0008080
transmembrane receptor protein tyrosine phosphatase activity	Gene Ontology	GO:0005001	1	17	0.10966	0.182986	PTPRM	http://amigo.geneontology.org/amigo/term/GO:0005001
reverse cholesterol transport	Gene Ontology	GO:0043691	1	17	0.10966	0.182986	Apoa1	http://amigo.geneontology.org/amigo/term/GO:0043691
myosin V binding	Gene Ontology	GO:0031489	1	17	0.10966	0.182986	RAB11A	http://amigo.geneontology.org/amigo/term/GO:0031489
insulin receptor signaling pathway	Gene Ontology	GO:0008286	2	86	0.110195	0.183466	Smarcc1|Phip	http://amigo.geneontology.org/amigo/term/GO:0008286
PDZ domain binding	Gene Ontology	GO:0030165	2	86	0.110195	0.183466	TGFBR3|SHISA6	http://amigo.geneontology.org/amigo/term/GO:0030165
kinetochore	Gene Ontology	GO:0000776	2	87	0.112271	0.186234	CENPC|KAT2B	http://amigo.geneontology.org/amigo/term/GO:0000776
external side of plasma membrane	Gene Ontology	GO:0009897	5	392	0.114356	0.186234	TGFBR3|HLA-DRB1|IL27RA|VCAM1|IL1R1	http://amigo.geneontology.org/amigo/term/GO:0009897
olfactory bulb development	Gene Ontology	GO:0021772	1	18	0.115388	0.186234	CHD7	http://amigo.geneontology.org/amigo/term/GO:0021772
filopodium tip	Gene Ontology	GO:0032433	1	18	0.115388	0.186234	Myo5a	http://amigo.geneontology.org/amigo/term/GO:0032433
response to iron ion	Gene Ontology	GO:0010039	1	18	0.115388	0.186234	Cybrd1	http://amigo.geneontology.org/amigo/term/GO:0010039
3'-5' exonuclease activity	Gene Ontology	GO:0008408	1	18	0.115388	0.186234	RAD50	http://amigo.geneontology.org/amigo/term/GO:0008408
ATP-dependent microtubule motor activity, minus-end-directed	Gene Ontology	GO:0008569	1	18	0.115388	0.186234	DNAH9	http://amigo.geneontology.org/amigo/term/GO:0008569
retinoid X receptor binding	Gene Ontology	GO:0046965	1	18	0.115388	0.186234	TACC1	http://amigo.geneontology.org/amigo/term/GO:0046965
female gamete generation	Gene Ontology	GO:0007292	1	18	0.115388	0.186234	MSH4	http://amigo.geneontology.org/amigo/term/GO:0007292
hindbrain development	Gene Ontology	GO:0030902	1	18	0.115388	0.186234	WLS	http://amigo.geneontology.org/amigo/term/GO:0030902
pseudopodium	Gene Ontology	GO:0031143	1	18	0.115388	0.186234	MAPK1	http://amigo.geneontology.org/amigo/term/GO:0031143
cell junction assembly	Gene Ontology	GO:0034329	1	18	0.115388	0.186234	Myo9a	http://amigo.geneontology.org/amigo/term/GO:0034329
skeletal muscle tissue regeneration	Gene Ontology	GO:0043403	1	18	0.115388	0.186234	CFLAR	http://amigo.geneontology.org/amigo/term/GO:0043403
negative regulation of focal adhesion assembly	Gene Ontology	GO:0051895	1	18	0.115388	0.186234	PHLDB2	http://amigo.geneontology.org/amigo/term/GO:0051895
proline-rich region binding	Gene Ontology	GO:0070064	1	18	0.115388	0.186234	GIGYF2	http://amigo.geneontology.org/amigo/term/GO:0070064
nucleosome disassembly	Gene Ontology	GO:0006337	1	18	0.115388	0.186234	Smarcc1	http://amigo.geneontology.org/amigo/term/GO:0006337
filopodium assembly	Gene Ontology	GO:0046847	1	18	0.115388	0.186234	FGD4	http://amigo.geneontology.org/amigo/term/GO:0046847
high-density lipoprotein particle remodeling	Gene Ontology	GO:0034375	1	18	0.115388	0.186234	Apoa1	http://amigo.geneontology.org/amigo/term/GO:0034375
postsynaptic cytosol	Gene Ontology	GO:0099524	1	18	0.115388	0.186234	HOMER1	http://amigo.geneontology.org/amigo/term/GO:0099524
activation of protein kinase A activity	Gene Ontology	GO:0034199	1	18	0.115388	0.186234	ADCY9	http://amigo.geneontology.org/amigo/term/GO:0034199
regulation of release of sequestered calcium ion into cytosol by sarcoplasmic reticulum	Gene Ontology	GO:0010880	1	18	0.115388	0.186234	CHD7	http://amigo.geneontology.org/amigo/term/GO:0010880
RNA polymerase binding	Gene Ontology	GO:0070063	1	18	0.115388	0.186234	Pak2	http://amigo.geneontology.org/amigo/term/GO:0070063
positive regulation of cell-cell adhesion	Gene Ontology	GO:0022409	1	18	0.115388	0.186234	AFDN	http://amigo.geneontology.org/amigo/term/GO:0022409
microtubule nucleation	Gene Ontology	GO:0007020	1	18	0.115388	0.186234	SLAIN2	http://amigo.geneontology.org/amigo/term/GO:0007020
protein localization to organelle	Gene Ontology	GO:0033365	1	18	0.115388	0.186234	COG3	http://amigo.geneontology.org/amigo/term/GO:0033365
embryonic hemopoiesis	Gene Ontology	GO:0035162	1	18	0.115388	0.186234	PBX1	http://amigo.geneontology.org/amigo/term/GO:0035162
telencephalon development	Gene Ontology	GO:0021537	1	18	0.115388	0.186234	Scn5a	http://amigo.geneontology.org/amigo/term/GO:0021537
phosphatidylinositol acyl-chain remodeling	Gene Ontology	GO:0036149	1	18	0.115388	0.186234	LPGAT1	http://amigo.geneontology.org/amigo/term/GO:0036149
embryonic digestive tract morphogenesis	Gene Ontology	GO:0048557	1	18	0.115388	0.186234	FGFR2	http://amigo.geneontology.org/amigo/term/GO:0048557
regulation of proteasomal protein catabolic process	Gene Ontology	GO:0061136	1	18	0.115388	0.186234	UBB	http://amigo.geneontology.org/amigo/term/GO:0061136
ventricular cardiac muscle cell action potential	Gene Ontology	GO:0086005	1	18	0.115388	0.186234	Scn5a	http://amigo.geneontology.org/amigo/term/GO:0086005
stress fiber assembly	Gene Ontology	GO:0043149	1	18	0.115388	0.186234	ITGB5	http://amigo.geneontology.org/amigo/term/GO:0043149
establishment of endothelial barrier	Gene Ontology	GO:0061028	1	18	0.115388	0.186234	MYADM	http://amigo.geneontology.org/amigo/term/GO:0061028
interleukin-6-mediated signaling pathway	Gene Ontology	GO:0070102	1	18	0.115388	0.186234	SMAD4	http://amigo.geneontology.org/amigo/term/GO:0070102
inner mitochondrial membrane organization	Gene Ontology	GO:0007007	1	18	0.115388	0.186234	MICOS10	http://amigo.geneontology.org/amigo/term/GO:0007007
muscle fiber development	Gene Ontology	GO:0048747	1	18	0.115388	0.186234	NEBL	http://amigo.geneontology.org/amigo/term/GO:0048747
NLS-bearing protein import into nucleus	Gene Ontology	GO:0006607	1	18	0.115388	0.186234	KPNA5	http://amigo.geneontology.org/amigo/term/GO:0006607
resolution of meiotic recombination intermediates	Gene Ontology	GO:0000712	1	18	0.115388	0.186234	MSH4	http://amigo.geneontology.org/amigo/term/GO:0000712
phosphatidylglycerol acyl-chain remodeling	Gene Ontology	GO:0036148	1	18	0.115388	0.186234	LPGAT1	http://amigo.geneontology.org/amigo/term/GO:0036148
transcription coregulator activity	Gene Ontology	GO:0003712	2	89	0.116453	0.187271	KAT2B|MED17	http://amigo.geneontology.org/amigo/term/GO:0003712
protein tyrosine kinase activity	Gene Ontology	GO:0004713	2	89	0.116453	0.187271	FGFR2|MAP2K4	http://amigo.geneontology.org/amigo/term/GO:0004713
cysteine-type endopeptidase activity	Gene Ontology	GO:0004197	2	89	0.116453	0.187271	USP38|USP34	http://amigo.geneontology.org/amigo/term/GO:0004197
integral component of plasma membrane	Gene Ontology	GO:0005887	13	1380	0.116552	0.187295	PCDH11X|TGFBR3|MMP16|HLA-DRB1|EMB|IL27RA|ADCY9|VCAM1|SLC16A12|PTPRM|FGFR2|ABCC1|IL1R1	http://amigo.geneontology.org/amigo/term/GO:0005887
protein stabilization	Gene Ontology	GO:0050821	3	183	0.118694	0.190292	COG3|OTUD3|Apoa1	http://amigo.geneontology.org/amigo/term/GO:0050821
negative regulation of angiogenesis	Gene Ontology	GO:0016525	2	91	0.120674	0.190292	PTPRM|GTF2I	http://amigo.geneontology.org/amigo/term/GO:0016525
protein glycosylation	Gene Ontology	GO:0006486	2	91	0.120674	0.190292	COG3|EXTL3	http://amigo.geneontology.org/amigo/term/GO:0006486
post-Golgi vesicle-mediated transport	Gene Ontology	GO:0006892	1	19	0.121079	0.190292	Myo5a	http://amigo.geneontology.org/amigo/term/GO:0006892
core promoter sequence-specific DNA binding	Gene Ontology	GO:0001046	1	19	0.121079	0.190292	FOXP1	http://amigo.geneontology.org/amigo/term/GO:0001046
androgen receptor signaling pathway	Gene Ontology	GO:0030521	1	19	0.121079	0.190292	STAG1	http://amigo.geneontology.org/amigo/term/GO:0030521
negative regulation of actin filament polymerization	Gene Ontology	GO:0030837	1	19	0.121079	0.190292	MYADM	http://amigo.geneontology.org/amigo/term/GO:0030837
triglyceride biosynthetic process	Gene Ontology	GO:0019432	1	19	0.121079	0.190292	GPAM	http://amigo.geneontology.org/amigo/term/GO:0019432
male genitalia development	Gene Ontology	GO:0030539	1	19	0.121079	0.190292	GREB1L	http://amigo.geneontology.org/amigo/term/GO:0030539
xenobiotic transport	Gene Ontology	GO:0042908	1	19	0.121079	0.190292	ABCC1	http://amigo.geneontology.org/amigo/term/GO:0042908
exosome (RNase complex)	Gene Ontology	GO:0000178	1	19	0.121079	0.190292	MTREX	http://amigo.geneontology.org/amigo/term/GO:0000178
fatty-acyl-CoA binding	Gene Ontology	GO:0000062	1	19	0.121079	0.190292	ACBD3	http://amigo.geneontology.org/amigo/term/GO:0000062
Golgi-associated vesicle membrane	Gene Ontology	GO:0030660	1	19	0.121079	0.190292	SPPL2A	http://amigo.geneontology.org/amigo/term/GO:0030660
SWI/SNF complex	Gene Ontology	GO:0016514	1	19	0.121079	0.190292	Smarcc1	http://amigo.geneontology.org/amigo/term/GO:0016514
innervation	Gene Ontology	GO:0060384	1	19	0.121079	0.190292	CHD7	http://amigo.geneontology.org/amigo/term/GO:0060384
positive regulation of macrophage chemotaxis	Gene Ontology	GO:0010759	1	19	0.121079	0.190292	MAPK1	http://amigo.geneontology.org/amigo/term/GO:0010759
membrane protein intracellular domain proteolysis	Gene Ontology	GO:0031293	1	19	0.121079	0.190292	SPPL2A	http://amigo.geneontology.org/amigo/term/GO:0031293
activin receptor signaling pathway	Gene Ontology	GO:0032924	1	19	0.121079	0.190292	SMAD2	http://amigo.geneontology.org/amigo/term/GO:0032924
spinal cord motor neuron differentiation	Gene Ontology	GO:0021522	1	19	0.121079	0.190292	GIGYF2	http://amigo.geneontology.org/amigo/term/GO:0021522
lipoprotein metabolic process	Gene Ontology	GO:0042157	1	19	0.121079	0.190292	Apoa1	http://amigo.geneontology.org/amigo/term/GO:0042157
leukocyte tethering or rolling	Gene Ontology	GO:0050901	1	19	0.121079	0.190292	VCAM1	http://amigo.geneontology.org/amigo/term/GO:0050901
cholesterol transport	Gene Ontology	GO:0030301	1	19	0.121079	0.190292	Apoa1	http://amigo.geneontology.org/amigo/term/GO:0030301
mitochondrial fission	Gene Ontology	GO:0000266	1	19	0.121079	0.190292	MTFR1	http://amigo.geneontology.org/amigo/term/GO:0000266
MyD88-independent toll-like receptor signaling pathway	Gene Ontology	GO:0002756	1	19	0.121079	0.190292	UBB	http://amigo.geneontology.org/amigo/term/GO:0002756
neuromuscular process	Gene Ontology	GO:0050905	1	19	0.121079	0.190292	Mycbp2	http://amigo.geneontology.org/amigo/term/GO:0050905
long-chain fatty-acyl-CoA biosynthetic process	Gene Ontology	GO:0035338	1	19	0.121079	0.190292	ACSL3	http://amigo.geneontology.org/amigo/term/GO:0035338
ubiquitin-dependent protein catabolic process via the multivesicular body sorting pathway	Gene Ontology	GO:0043162	1	19	0.121079	0.190292	Rnf115	http://amigo.geneontology.org/amigo/term/GO:0043162
telomere maintenance via telomerase	Gene Ontology	GO:0007004	1	19	0.121079	0.190292	RAD50	http://amigo.geneontology.org/amigo/term/GO:0007004
vesicle transport along actin filament	Gene Ontology	GO:0030050	1	19	0.121079	0.190292	Myo5a	http://amigo.geneontology.org/amigo/term/GO:0030050
basement membrane	Gene Ontology	GO:0005604	2	93	0.124932	0.194624	DLG1|P3h2	http://amigo.geneontology.org/amigo/term/GO:0005604
postsynapse	Gene Ontology	GO:0098794	2	93	0.124932	0.194624	Myo5a|RNF19A	http://amigo.geneontology.org/amigo/term/GO:0098794
sequence-specific DNA binding	Gene Ontology	GO:0043565	5	405	0.126133	0.194624	BPTF|SMAD4|GOLGB1|NR6A1|UBP1	http://amigo.geneontology.org/amigo/term/GO:0043565
embryonic placenta development	Gene Ontology	GO:0001892	1	20	0.126734	0.194624	BPTF	http://amigo.geneontology.org/amigo/term/GO:0001892
nuclear receptor binding	Gene Ontology	GO:0016922	1	20	0.126734	0.194624	TACC1	http://amigo.geneontology.org/amigo/term/GO:0016922
establishment or maintenance of epithelial cell apical/basal polarity	Gene Ontology	GO:0045197	1	20	0.126734	0.194624	DLG1	http://amigo.geneontology.org/amigo/term/GO:0045197
oocyte maturation	Gene Ontology	GO:0001556	1	20	0.126734	0.194624	TUT4	http://amigo.geneontology.org/amigo/term/GO:0001556
regulation of myelination	Gene Ontology	GO:0031641	1	20	0.126734	0.194624	DLG1	http://amigo.geneontology.org/amigo/term/GO:0031641
glutathione peroxidase activity	Gene Ontology	GO:0004602	1	20	0.126734	0.194624	GSTA1	http://amigo.geneontology.org/amigo/term/GO:0004602
regulation of ventricular cardiac muscle cell membrane repolarization	Gene Ontology	GO:0060307	1	20	0.126734	0.194624	Scn5a	http://amigo.geneontology.org/amigo/term/GO:0060307
regulation of long-term neuronal synaptic plasticity	Gene Ontology	GO:0048169	1	20	0.126734	0.194624	RAB11A	http://amigo.geneontology.org/amigo/term/GO:0048169
gamete generation	Gene Ontology	GO:0007276	1	20	0.126734	0.194624	NR6A1	http://amigo.geneontology.org/amigo/term/GO:0007276
regulation of cardiac muscle contraction	Gene Ontology	GO:0055117	1	20	0.126734	0.194624	SCN10A	http://amigo.geneontology.org/amigo/term/GO:0055117
estrogen metabolic process	Gene Ontology	GO:0008210	1	20	0.126734	0.194624	TIPARP	http://amigo.geneontology.org/amigo/term/GO:0008210
proteasome core complex	Gene Ontology	GO:0005839	1	20	0.126734	0.194624	PSMB1	http://amigo.geneontology.org/amigo/term/GO:0005839
negative regulation of MAPK cascade	Gene Ontology	GO:0043409	1	20	0.126734	0.194624	ASH1L	http://amigo.geneontology.org/amigo/term/GO:0043409
negative regulation of telomere maintenance via telomerase	Gene Ontology	GO:0032211	1	20	0.126734	0.194624	DCP2	http://amigo.geneontology.org/amigo/term/GO:0032211
positive regulation of cholesterol efflux	Gene Ontology	GO:0010875	1	20	0.126734	0.194624	Apoa1	http://amigo.geneontology.org/amigo/term/GO:0010875
signal transduction involved in regulation of gene expression	Gene Ontology	GO:0023019	1	20	0.126734	0.194624	SMAD2	http://amigo.geneontology.org/amigo/term/GO:0023019
endoderm development	Gene Ontology	GO:0007492	1	20	0.126734	0.194624	BPTF	http://amigo.geneontology.org/amigo/term/GO:0007492
MAP kinase activity	Gene Ontology	GO:0004707	1	20	0.126734	0.194624	MAPK1	http://amigo.geneontology.org/amigo/term/GO:0004707
positive regulation of transcription initiation from RNA polymerase II promoter	Gene Ontology	GO:0060261	1	20	0.126734	0.194624	MED17	http://amigo.geneontology.org/amigo/term/GO:0060261
stress granule assembly	Gene Ontology	GO:0034063	1	20	0.126734	0.194624	OGFOD1	http://amigo.geneontology.org/amigo/term/GO:0034063
positive regulation of blood vessel diameter	Gene Ontology	GO:0097755	1	20	0.126734	0.194624	PTPRM	http://amigo.geneontology.org/amigo/term/GO:0097755
cholesterol transfer activity	Gene Ontology	GO:0120020	1	20	0.126734	0.194624	Apoa1	http://amigo.geneontology.org/amigo/term/GO:0120020
very-low-density lipoprotein particle	Gene Ontology	GO:0034361	1	20	0.126734	0.194624	Apoa1	http://amigo.geneontology.org/amigo/term/GO:0034361
error-prone translesion synthesis	Gene Ontology	GO:0042276	1	20	0.126734	0.194624	UBB	http://amigo.geneontology.org/amigo/term/GO:0042276
negative regulation of tumor necrosis factor-mediated signaling pathway	Gene Ontology	GO:0010804	1	20	0.126734	0.194624	Apoa1	http://amigo.geneontology.org/amigo/term/GO:0010804
regulation of cardiac muscle contraction by regulation of the release of sequestered calcium ion	Gene Ontology	GO:0010881	1	20	0.126734	0.194624	TMEM38B	http://amigo.geneontology.org/amigo/term/GO:0010881
histone-lysine N-methyltransferase activity	Gene Ontology	GO:0018024	1	20	0.126734	0.194624	KMT2E	http://amigo.geneontology.org/amigo/term/GO:0018024
regulation of dendritic spine morphogenesis	Gene Ontology	GO:0061001	1	20	0.126734	0.194624	TANC2	http://amigo.geneontology.org/amigo/term/GO:0061001
ankyrin binding	Gene Ontology	GO:0030506	1	20	0.126734	0.194624	Scn5a	http://amigo.geneontology.org/amigo/term/GO:0030506
protein C-terminus binding	Gene Ontology	GO:0008022	3	189	0.127155	0.195136	DLG1|AFDN|Xrcc4	http://amigo.geneontology.org/amigo/term/GO:0008022
cell junction	Gene Ontology	GO:0030054	3	190	0.128586	0.196923	DLG1|DCP2|AFDN	http://amigo.geneontology.org/amigo/term/GO:0030054
cellular response to oxidative stress	Gene Ontology	GO:0034599	2	95	0.129226	0.197493	STAU1|PYROXD1	http://amigo.geneontology.org/amigo/term/GO:0034599
ciliary basal body-plasma membrane docking	Gene Ontology	GO:0097711	2	95	0.129226	0.197493	RAB11A|SDCCAG8	http://amigo.geneontology.org/amigo/term/GO:0097711
nucleotide-binding oligomerization domain containing signaling pathway	Gene Ontology	GO:0070423	1	21	0.132353	0.199035	UBB	http://amigo.geneontology.org/amigo/term/GO:0070423
histone H4-K16 acetylation	Gene Ontology	GO:0043984	1	21	0.132353	0.199035	KANSL1	http://amigo.geneontology.org/amigo/term/GO:0043984
translation elongation factor activity	Gene Ontology	GO:0003746	1	21	0.132353	0.199035	GFM2	http://amigo.geneontology.org/amigo/term/GO:0003746
labyrinthine layer blood vessel development	Gene Ontology	GO:0060716	1	21	0.132353	0.199035	MAPK1	http://amigo.geneontology.org/amigo/term/GO:0060716
phosphatidylserine acyl-chain remodeling	Gene Ontology	GO:0036150	1	21	0.132353	0.199035	OSBPL8	http://amigo.geneontology.org/amigo/term/GO:0036150
threonine-type endopeptidase activity	Gene Ontology	GO:0004298	1	21	0.132353	0.199035	PSMB1	http://amigo.geneontology.org/amigo/term/GO:0004298
melanocyte differentiation	Gene Ontology	GO:0030318	1	21	0.132353	0.199035	Myo5a	http://amigo.geneontology.org/amigo/term/GO:0030318
RNA stem-loop binding	Gene Ontology	GO:0035613	1	21	0.132353	0.199035	MYH10	http://amigo.geneontology.org/amigo/term/GO:0035613
thyroid gland development	Gene Ontology	GO:0030878	1	21	0.132353	0.199035	MAPK1	http://amigo.geneontology.org/amigo/term/GO:0030878
phosphatidylinositol 3-kinase complex	Gene Ontology	GO:0005942	1	21	0.132353	0.199035	PIK3CB	http://amigo.geneontology.org/amigo/term/GO:0005942
cell adhesion mediated by integrin	Gene Ontology	GO:0033627	1	21	0.132353	0.199035	ITGB5	http://amigo.geneontology.org/amigo/term/GO:0033627
nucleotide-excision repair, DNA duplex unwinding	Gene Ontology	GO:0000717	1	21	0.132353	0.199035	UBB	http://amigo.geneontology.org/amigo/term/GO:0000717
linoleic acid metabolic process	Gene Ontology	GO:0043651	1	21	0.132353	0.199035	GSTA1	http://amigo.geneontology.org/amigo/term/GO:0043651
regulation of neuron death	Gene Ontology	GO:1901214	1	21	0.132353	0.199035	UBB	http://amigo.geneontology.org/amigo/term/GO:1901214
cortical cytoskeleton organization	Gene Ontology	GO:0030865	1	21	0.132353	0.199035	RHOBTB3	http://amigo.geneontology.org/amigo/term/GO:0030865
error-free translesion synthesis	Gene Ontology	GO:0070987	1	21	0.132353	0.199035	UBB	http://amigo.geneontology.org/amigo/term/GO:0070987
negative regulation of chondrocyte differentiation	Gene Ontology	GO:0032331	1	21	0.132353	0.199035	ADAMTS12	http://amigo.geneontology.org/amigo/term/GO:0032331
ribonuclease activity	Gene Ontology	GO:0004540	1	21	0.132353	0.199035	RNASEL	http://amigo.geneontology.org/amigo/term/GO:0004540
xenobiotic transmembrane transporter activity	Gene Ontology	GO:0042910	1	21	0.132353	0.199035	ABCC1	http://amigo.geneontology.org/amigo/term/GO:0042910
histone H3-K4 methylation	Gene Ontology	GO:0051568	1	21	0.132353	0.199035	ASH1L	http://amigo.geneontology.org/amigo/term/GO:0051568
response to muscle activity	Gene Ontology	GO:0014850	1	21	0.132353	0.199035	ADSL	http://amigo.geneontology.org/amigo/term/GO:0014850
regulation of AMPA receptor activity	Gene Ontology	GO:2000311	1	21	0.132353	0.199035	SHISA6	http://amigo.geneontology.org/amigo/term/GO:2000311
cobalamin metabolic process	Gene Ontology	GO:0009235	1	21	0.132353	0.199035	ABCC1	http://amigo.geneontology.org/amigo/term/GO:0009235
sodium ion transmembrane transport	Gene Ontology	GO:0035725	2	97	0.133554	0.200376	Scn5a|SCN10A	http://amigo.geneontology.org/amigo/term/GO:0035725
chloride transmembrane transport	Gene Ontology	GO:1902476	2	98	0.13573	0.203503	ANO4|ANO10	http://amigo.geneontology.org/amigo/term/GO:1902476
cytoskeleton-dependent cytokinesis	Gene Ontology	GO:0061640	1	22	0.137936	0.203506	Septin4	http://amigo.geneontology.org/amigo/term/GO:0061640
calcium-mediated signaling using intracellular calcium source	Gene Ontology	GO:0035584	1	22	0.137936	0.203506	VCAM1	http://amigo.geneontology.org/amigo/term/GO:0035584
proteasomal ubiquitin-independent protein catabolic process	Gene Ontology	GO:0010499	1	22	0.137936	0.203506	PSMB1	http://amigo.geneontology.org/amigo/term/GO:0010499
cell-cell adhesion mediator activity	Gene Ontology	GO:0098632	1	22	0.137936	0.203506	EMB	http://amigo.geneontology.org/amigo/term/GO:0098632
small GTPase binding	Gene Ontology	GO:0031267	1	22	0.137936	0.203506	FGD4	http://amigo.geneontology.org/amigo/term/GO:0031267
nuclear heterochromatin	Gene Ontology	GO:0005720	1	22	0.137936	0.203506	ATRX	http://amigo.geneontology.org/amigo/term/GO:0005720
positive regulation of neural precursor cell proliferation	Gene Ontology	GO:2000179	1	22	0.137936	0.203506	CIP2A	http://amigo.geneontology.org/amigo/term/GO:2000179
membrane depolarization	Gene Ontology	GO:0051899	1	22	0.137936	0.203506	Scn5a	http://amigo.geneontology.org/amigo/term/GO:0051899
high-density lipoprotein particle	Gene Ontology	GO:0034364	1	22	0.137936	0.203506	Apoa1	http://amigo.geneontology.org/amigo/term/GO:0034364
nucleotide-excision repair, DNA damage recognition	Gene Ontology	GO:0000715	1	22	0.137936	0.203506	UBB	http://amigo.geneontology.org/amigo/term/GO:0000715
embryo development ending in birth or egg hatching	Gene Ontology	GO:0009792	1	22	0.137936	0.203506	UBR3	http://amigo.geneontology.org/amigo/term/GO:0009792
telomerase RNA binding	Gene Ontology	GO:0070034	1	22	0.137936	0.203506	DCP2	http://amigo.geneontology.org/amigo/term/GO:0070034
regulation of phosphatidylinositol 3-kinase signaling	Gene Ontology	GO:0014066	1	22	0.137936	0.203506	MAPK1	http://amigo.geneontology.org/amigo/term/GO:0014066
macrophage differentiation	Gene Ontology	GO:0030225	1	22	0.137936	0.203506	HLA-DRB1	http://amigo.geneontology.org/amigo/term/GO:0030225
nuclear-transcribed mRNA poly(A) tail shortening	Gene Ontology	GO:0000289	1	22	0.137936	0.203506	TUT4	http://amigo.geneontology.org/amigo/term/GO:0000289
negative regulation of endothelial cell migration	Gene Ontology	GO:0010596	1	22	0.137936	0.203506	PTPRM	http://amigo.geneontology.org/amigo/term/GO:0010596
regulation of DNA replication	Gene Ontology	GO:0006275	1	22	0.137936	0.203506	ESCO1	http://amigo.geneontology.org/amigo/term/GO:0006275
long-chain fatty acid metabolic process	Gene Ontology	GO:0001676	1	22	0.137936	0.203506	ACSL3	http://amigo.geneontology.org/amigo/term/GO:0001676
GTP-Rho binding	Gene Ontology	GO:0017049	1	22	0.137936	0.203506	Pak2	http://amigo.geneontology.org/amigo/term/GO:0017049
tau-protein kinase activity	Gene Ontology	GO:0050321	1	22	0.137936	0.203506	Mark3	http://amigo.geneontology.org/amigo/term/GO:0050321
apical junction complex	Gene Ontology	GO:0043296	1	22	0.137936	0.203506	Pak2	http://amigo.geneontology.org/amigo/term/GO:0043296
mammary gland development	Gene Ontology	GO:0030879	1	22	0.137936	0.203506	ARHGAP5	http://amigo.geneontology.org/amigo/term/GO:0030879
gastrulation	Gene Ontology	GO:0007369	1	22	0.137936	0.203506	SMAD2	http://amigo.geneontology.org/amigo/term/GO:0007369
RNA catabolic process	Gene Ontology	GO:0006401	1	22	0.137936	0.203506	MTREX	http://amigo.geneontology.org/amigo/term/GO:0006401
PML body	Gene Ontology	GO:0016605	2	101	0.142305	0.208633	ATRX|Smc6	http://amigo.geneontology.org/amigo/term/GO:0016605
defense response to virus	Gene Ontology	GO:0051607	3	200	0.143203	0.208633	SERINC5|GPAM|RNASEL	http://amigo.geneontology.org/amigo/term/GO:0051607
developmental growth	Gene Ontology	GO:0048589	1	23	0.143483	0.208633	SMAD4	http://amigo.geneontology.org/amigo/term/GO:0048589
endoplasmic reticulum quality control compartment	Gene Ontology	GO:0044322	1	23	0.143483	0.208633	UGGT2	http://amigo.geneontology.org/amigo/term/GO:0044322
regulation of mitotic nuclear division	Gene Ontology	GO:0007088	1	23	0.143483	0.208633	BORA	http://amigo.geneontology.org/amigo/term/GO:0007088
insulin receptor binding	Gene Ontology	GO:0005158	1	23	0.143483	0.208633	Phip	http://amigo.geneontology.org/amigo/term/GO:0005158
carbohydrate transport	Gene Ontology	GO:0008643	1	23	0.143483	0.208633	SLC35D2	http://amigo.geneontology.org/amigo/term/GO:0008643
metalloaminopeptidase activity	Gene Ontology	GO:0070006	1	23	0.143483	0.208633	MMP16	http://amigo.geneontology.org/amigo/term/GO:0070006
cholesterol efflux	Gene Ontology	GO:0033344	1	23	0.143483	0.208633	Apoa1	http://amigo.geneontology.org/amigo/term/GO:0033344
regulation of protein binding	Gene Ontology	GO:0043393	1	23	0.143483	0.208633	TGFBR3	http://amigo.geneontology.org/amigo/term/GO:0043393
positive regulation of mesenchymal cell proliferation	Gene Ontology	GO:0002053	1	23	0.143483	0.208633	FGFR2	http://amigo.geneontology.org/amigo/term/GO:0002053
Golgi to plasma membrane transport	Gene Ontology	GO:0006893	1	23	0.143483	0.208633	Rabep1	http://amigo.geneontology.org/amigo/term/GO:0006893
transcription coactivator binding	Gene Ontology	GO:0001223	1	23	0.143483	0.208633	SMAD4	http://amigo.geneontology.org/amigo/term/GO:0001223
nucleotide-excision repair, DNA gap filling	Gene Ontology	GO:0006297	1	23	0.143483	0.208633	UBB	http://amigo.geneontology.org/amigo/term/GO:0006297
signaling adaptor activity	Gene Ontology	GO:0035591	1	23	0.143483	0.208633	HOMER1	http://amigo.geneontology.org/amigo/term/GO:0035591
transcription elongation factor complex	Gene Ontology	GO:0008023	1	23	0.143483	0.208633	MLLT3	http://amigo.geneontology.org/amigo/term/GO:0008023
inflammatory response to antigenic stimulus	Gene Ontology	GO:0002437	1	23	0.143483	0.208633	HLA-DRB1	http://amigo.geneontology.org/amigo/term/GO:0002437
transcriptionally active chromatin	Gene Ontology	GO:0035327	1	23	0.143483	0.208633	KMT2E	http://amigo.geneontology.org/amigo/term/GO:0035327
membrane protein ectodomain proteolysis	Gene Ontology	GO:0006509	1	23	0.143483	0.208633	SPPL2A	http://amigo.geneontology.org/amigo/term/GO:0006509
cellular senescence	Gene Ontology	GO:0090398	1	23	0.143483	0.208633	Smc6	http://amigo.geneontology.org/amigo/term/GO:0090398
positive regulation of long-term synaptic potentiation	Gene Ontology	GO:1900273	1	23	0.143483	0.208633	STAU1	http://amigo.geneontology.org/amigo/term/GO:1900273
immune response	Gene Ontology	GO:0006955	5	427	0.147269	0.213858	TGFBR3|HLA-DRB1|IL27RA|IL1R1|Tcf12	http://amigo.geneontology.org/amigo/term/GO:0006955
motile cilium	Gene Ontology	GO:0031514	2	104	0.148946	0.214536	MAATS1|DNAH9	http://amigo.geneontology.org/amigo/term/GO:0031514
protein N-terminus binding	Gene Ontology	GO:0047485	2	104	0.148946	0.214536	Smarcc1|TDRD7	http://amigo.geneontology.org/amigo/term/GO:0047485
male meiosis I	Gene Ontology	GO:0007141	1	24	0.148994	0.214536	UBB	http://amigo.geneontology.org/amigo/term/GO:0007141
nucleus organization	Gene Ontology	GO:0006997	1	24	0.148994	0.214536	SYNE1	http://amigo.geneontology.org/amigo/term/GO:0006997
skeletal muscle fiber development	Gene Ontology	GO:0048741	1	24	0.148994	0.214536	HOMER1	http://amigo.geneontology.org/amigo/term/GO:0048741
lipid storage	Gene Ontology	GO:0019915	1	24	0.148994	0.214536	Apoa1	http://amigo.geneontology.org/amigo/term/GO:0019915
pancreas development	Gene Ontology	GO:0031016	1	24	0.148994	0.214536	SMAD2	http://amigo.geneontology.org/amigo/term/GO:0031016
positive regulation of insulin receptor signaling pathway	Gene Ontology	GO:0046628	1	24	0.148994	0.214536	OSBPL8	http://amigo.geneontology.org/amigo/term/GO:0046628
posttranscriptional regulation of gene expression	Gene Ontology	GO:0010608	1	24	0.148994	0.214536	TDRD7	http://amigo.geneontology.org/amigo/term/GO:0010608
sister chromatid cohesion	Gene Ontology	GO:0007062	1	24	0.148994	0.214536	ESCO1	http://amigo.geneontology.org/amigo/term/GO:0007062
histone deacetylase activity	Gene Ontology	GO:0004407	1	24	0.148994	0.214536	MIER1	http://amigo.geneontology.org/amigo/term/GO:0004407
positive regulation of protein autophosphorylation	Gene Ontology	GO:0031954	1	24	0.148994	0.214536	RAD50	http://amigo.geneontology.org/amigo/term/GO:0031954
muscle contraction	Gene Ontology	GO:0006936	2	105	0.151174	0.217533	ACTA2|ITGB5	http://amigo.geneontology.org/amigo/term/GO:0006936
visual perception	Gene Ontology	GO:0007601	3	206	0.152226	0.218905	Myo5a|EYA3|Myo9a	http://amigo.geneontology.org/amigo/term/GO:0007601
positive regulation of ERK1 and ERK2 cascade	Gene Ontology	GO:0070374	3	207	0.153747	0.220132	CFLAR|HLA-DRB1|FGFR2	http://amigo.geneontology.org/amigo/term/GO:0070374
synaptonemal complex	Gene Ontology	GO:0000795	1	25	0.15447	0.220132	MSH4	http://amigo.geneontology.org/amigo/term/GO:0000795
fatty acid binding	Gene Ontology	GO:0005504	1	25	0.15447	0.220132	GSTA1	http://amigo.geneontology.org/amigo/term/GO:0005504
homologous chromosome pairing at meiosis	Gene Ontology	GO:0007129	1	25	0.15447	0.220132	MSH4	http://amigo.geneontology.org/amigo/term/GO:0007129
transferase activity, transferring glycosyl groups	Gene Ontology	GO:0016757	1	25	0.15447	0.220132	EXTL3	http://amigo.geneontology.org/amigo/term/GO:0016757
retina layer formation	Gene Ontology	GO:0010842	1	25	0.15447	0.220132	PTPRM	http://amigo.geneontology.org/amigo/term/GO:0010842
ATP transmembrane transporter activity	Gene Ontology	GO:0005347	1	25	0.15447	0.220132	SLC25A17	http://amigo.geneontology.org/amigo/term/GO:0005347
protein ADP-ribosylation	Gene Ontology	GO:0006471	1	25	0.15447	0.220132	TIPARP	http://amigo.geneontology.org/amigo/term/GO:0006471
integrator complex	Gene Ontology	GO:0032039	1	25	0.15447	0.220132	INTS8	http://amigo.geneontology.org/amigo/term/GO:0032039
antiporter activity	Gene Ontology	GO:0015297	1	25	0.15447	0.220132	SLC35D2	http://amigo.geneontology.org/amigo/term/GO:0015297
dynein complex	Gene Ontology	GO:0030286	1	25	0.15447	0.220132	DNAH9	http://amigo.geneontology.org/amigo/term/GO:0030286
phospholipid translocation	Gene Ontology	GO:0045332	1	25	0.15447	0.220132	ABCC1	http://amigo.geneontology.org/amigo/term/GO:0045332
sphingolipid metabolic process	Gene Ontology	GO:0006665	1	25	0.15447	0.220132	SERINC5	http://amigo.geneontology.org/amigo/term/GO:0006665
protease binding	Gene Ontology	GO:0002020	2	107	0.155649	0.22167	CFLAR|IL1R1	http://amigo.geneontology.org/amigo/term/GO:0002020
protein transport	Gene Ontology	GO:0015031	4	320	0.156986	0.22343	RAB3IL1|VPS8|EHBP1|Rabep1	http://amigo.geneontology.org/amigo/term/GO:0015031
negative regulation of gene expression	Gene Ontology	GO:0010629	3	210	0.158339	0.224757	FOXP1|TIPARP|MYADM	http://amigo.geneontology.org/amigo/term/GO:0010629
regulation of DNA-binding transcription factor activity	Gene Ontology	GO:0051090	1	26	0.159911	0.224757	MAPK1	http://amigo.geneontology.org/amigo/term/GO:0051090
glycosaminoglycan binding	Gene Ontology	GO:0005539	1	26	0.159911	0.224757	TGFBR3	http://amigo.geneontology.org/amigo/term/GO:0005539
long-chain fatty acid biosynthetic process	Gene Ontology	GO:0042759	1	26	0.159911	0.224757	Myo5a	http://amigo.geneontology.org/amigo/term/GO:0042759
phospholipid transport	Gene Ontology	GO:0015914	1	26	0.159911	0.224757	OSBPL8	http://amigo.geneontology.org/amigo/term/GO:0015914
negative regulation of stress fiber assembly	Gene Ontology	GO:0051497	1	26	0.159911	0.224757	PHLDB2	http://amigo.geneontology.org/amigo/term/GO:0051497
AMPA glutamate receptor complex	Gene Ontology	GO:0032281	1	26	0.159911	0.224757	SHISA6	http://amigo.geneontology.org/amigo/term/GO:0032281
intracellular receptor signaling pathway	Gene Ontology	GO:0030522	1	26	0.159911	0.224757	NR6A1	http://amigo.geneontology.org/amigo/term/GO:0030522
enzyme regulator activity	Gene Ontology	GO:0030234	1	26	0.159911	0.224757	BRCC3	http://amigo.geneontology.org/amigo/term/GO:0030234
proximal/distal pattern formation	Gene Ontology	GO:0009954	1	26	0.159911	0.224757	PBX1	http://amigo.geneontology.org/amigo/term/GO:0009954
protein kinase A regulatory subunit binding	Gene Ontology	GO:0034237	1	26	0.159911	0.224757	ACBD3	http://amigo.geneontology.org/amigo/term/GO:0034237
positive regulation of microtubule polymerization	Gene Ontology	GO:0031116	1	26	0.159911	0.224757	SLAIN2	http://amigo.geneontology.org/amigo/term/GO:0031116
mRNA 5'-UTR binding	Gene Ontology	GO:0048027	1	26	0.159911	0.224757	MYH10	http://amigo.geneontology.org/amigo/term/GO:0048027
DNA metabolic process	Gene Ontology	GO:0006259	1	26	0.159911	0.224757	ERI3	http://amigo.geneontology.org/amigo/term/GO:0006259
cellular response to glucagon stimulus	Gene Ontology	GO:0071377	1	26	0.159911	0.224757	ADCY9	http://amigo.geneontology.org/amigo/term/GO:0071377
skeletal muscle contraction	Gene Ontology	GO:0003009	1	26	0.159911	0.224757	HOMER1	http://amigo.geneontology.org/amigo/term/GO:0003009
nucleosome binding	Gene Ontology	GO:0031491	1	26	0.159911	0.224757	HP1BP3	http://amigo.geneontology.org/amigo/term/GO:0031491
bHLH transcription factor binding	Gene Ontology	GO:0043425	1	26	0.159911	0.224757	Tcf12	http://amigo.geneontology.org/amigo/term/GO:0043425
receptor clustering	Gene Ontology	GO:0043113	1	26	0.159911	0.224757	DLG1	http://amigo.geneontology.org/amigo/term/GO:0043113
nuclear matrix	Gene Ontology	GO:0016363	2	109	0.160149	0.224757	SCAF8|RNASEL	http://amigo.geneontology.org/amigo/term/GO:0016363
phospholipid binding	Gene Ontology	GO:0005543	2	109	0.160149	0.224757	OSBPL1A|Apoa1	http://amigo.geneontology.org/amigo/term/GO:0005543
neuron migration	Gene Ontology	GO:0001764	2	110	0.162408	0.227495	MYH10|SDCCAG8	http://amigo.geneontology.org/amigo/term/GO:0001764
nuclear chromosome, telomeric region	Gene Ontology	GO:0000784	2	110	0.162408	0.227495	ATRX|RAD50	http://amigo.geneontology.org/amigo/term/GO:0000784
positive regulation of calcium ion transport	Gene Ontology	GO:0051928	1	27	0.165317	0.229107	HOMER1	http://amigo.geneontology.org/amigo/term/GO:0051928
ionotropic glutamate receptor binding	Gene Ontology	GO:0035255	1	27	0.165317	0.229107	SHISA6	http://amigo.geneontology.org/amigo/term/GO:0035255
PcG protein complex	Gene Ontology	GO:0031519	1	27	0.165317	0.229107	PHC3	http://amigo.geneontology.org/amigo/term/GO:0031519
smooth endoplasmic reticulum	Gene Ontology	GO:0005790	1	27	0.165317	0.229107	Myo5a	http://amigo.geneontology.org/amigo/term/GO:0005790
dynein light intermediate chain binding	Gene Ontology	GO:0051959	1	27	0.165317	0.229107	DNAH9	http://amigo.geneontology.org/amigo/term/GO:0051959
adult walking behavior	Gene Ontology	GO:0007628	1	27	0.165317	0.229107	CHD7	http://amigo.geneontology.org/amigo/term/GO:0007628
transferase activity, transferring acyl groups	Gene Ontology	GO:0016746	1	27	0.165317	0.229107	LPGAT1	http://amigo.geneontology.org/amigo/term/GO:0016746
negative regulation of microtubule depolymerization	Gene Ontology	GO:0007026	1	27	0.165317	0.229107	CAMSAP2	http://amigo.geneontology.org/amigo/term/GO:0007026
nuclear outer membrane	Gene Ontology	GO:0005640	1	27	0.165317	0.229107	SYNE1	http://amigo.geneontology.org/amigo/term/GO:0005640
bile acid biosynthetic process	Gene Ontology	GO:0006699	1	27	0.165317	0.229107	OSBPL1A	http://amigo.geneontology.org/amigo/term/GO:0006699
condensed chromosome	Gene Ontology	GO:0000793	1	27	0.165317	0.229107	Xrcc4	http://amigo.geneontology.org/amigo/term/GO:0000793
embryonic pattern specification	Gene Ontology	GO:0009880	1	27	0.165317	0.229107	FGFR2	http://amigo.geneontology.org/amigo/term/GO:0009880
nuclear localization sequence binding	Gene Ontology	GO:0008139	1	27	0.165317	0.229107	KPNA5	http://amigo.geneontology.org/amigo/term/GO:0008139
phagocytic cup	Gene Ontology	GO:0001891	1	27	0.165317	0.229107	ARHGAP12	http://amigo.geneontology.org/amigo/term/GO:0001891
lipid transporter activity	Gene Ontology	GO:0005319	1	27	0.165317	0.229107	ABCA6	http://amigo.geneontology.org/amigo/term/GO:0005319
cytokine production	Gene Ontology	GO:0001816	1	27	0.165317	0.229107	PLA2R1	http://amigo.geneontology.org/amigo/term/GO:0001816
basolateral plasma membrane	Gene Ontology	GO:0016323	3	216	0.167648	0.232192	DLG1|ABCC1|SLC16A12	http://amigo.geneontology.org/amigo/term/GO:0016323
histone acetyltransferase binding	Gene Ontology	GO:0035035	1	28	0.170688	0.232337	KANSL1	http://amigo.geneontology.org/amigo/term/GO:0035035
protein kinase C-activating G protein-coupled receptor signaling pathway	Gene Ontology	GO:0007205	1	28	0.170688	0.232337	PRKD3	http://amigo.geneontology.org/amigo/term/GO:0007205
ATP transport	Gene Ontology	GO:0015867	1	28	0.170688	0.232337	SLC25A17	http://amigo.geneontology.org/amigo/term/GO:0015867
antigen processing and presentation of peptide antigen via MHC class I	Gene Ontology	GO:0002474	1	28	0.170688	0.232337	SEC24A	http://amigo.geneontology.org/amigo/term/GO:0002474
endodermal cell differentiation	Gene Ontology	GO:0035987	1	28	0.170688	0.232337	ITGB5	http://amigo.geneontology.org/amigo/term/GO:0035987
regulation of mitochondrial membrane potential	Gene Ontology	GO:0051881	1	28	0.170688	0.232337	UBB	http://amigo.geneontology.org/amigo/term/GO:0051881
androgen receptor binding	Gene Ontology	GO:0050681	1	28	0.170688	0.232337	FOXP1	http://amigo.geneontology.org/amigo/term/GO:0050681
positive regulation of mitotic nuclear division	Gene Ontology	GO:0045840	1	28	0.170688	0.232337	Phip	http://amigo.geneontology.org/amigo/term/GO:0045840
extracellular matrix binding	Gene Ontology	GO:0050840	1	28	0.170688	0.232337	ADAMTS5	http://amigo.geneontology.org/amigo/term/GO:0050840
regulation of translational initiation	Gene Ontology	GO:0006446	1	28	0.170688	0.232337	KLHL25	http://amigo.geneontology.org/amigo/term/GO:0006446
nucleotide-excision repair, preincision complex assembly	Gene Ontology	GO:0006294	1	28	0.170688	0.232337	UBB	http://amigo.geneontology.org/amigo/term/GO:0006294
condensed nuclear chromosome	Gene Ontology	GO:0000794	1	28	0.170688	0.232337	RAD50	http://amigo.geneontology.org/amigo/term/GO:0000794
keratan sulfate biosynthetic process	Gene Ontology	GO:0018146	1	28	0.170688	0.232337	SLC35D2	http://amigo.geneontology.org/amigo/term/GO:0018146
Cul4-RING E3 ubiquitin ligase complex	Gene Ontology	GO:0080008	1	28	0.170688	0.232337	Dcaf10	http://amigo.geneontology.org/amigo/term/GO:0080008
NAD+ ADP-ribosyltransferase activity	Gene Ontology	GO:0003950	1	28	0.170688	0.232337	TIPARP	http://amigo.geneontology.org/amigo/term/GO:0003950
hair follicle morphogenesis	Gene Ontology	GO:0031069	1	28	0.170688	0.232337	FGFR2	http://amigo.geneontology.org/amigo/term/GO:0031069
spectrin binding	Gene Ontology	GO:0030507	1	28	0.170688	0.232337	CAMSAP2	http://amigo.geneontology.org/amigo/term/GO:0030507
triglyceride homeostasis	Gene Ontology	GO:0070328	1	28	0.170688	0.232337	Apoa1	http://amigo.geneontology.org/amigo/term/GO:0070328
homeostasis of number of cells within a tissue	Gene Ontology	GO:0048873	1	28	0.170688	0.232337	GIGYF2	http://amigo.geneontology.org/amigo/term/GO:0048873
viral life cycle	Gene Ontology	GO:0019058	1	28	0.170688	0.232337	UBB	http://amigo.geneontology.org/amigo/term/GO:0019058
proteolysis involved in cellular protein catabolic process	Gene Ontology	GO:0051603	1	28	0.170688	0.232337	ADAMTS12	http://amigo.geneontology.org/amigo/term/GO:0051603
negative regulation of interleukin-1 beta production	Gene Ontology	GO:0032691	1	28	0.170688	0.232337	Apoa1	http://amigo.geneontology.org/amigo/term/GO:0032691
neurotransmitter transport	Gene Ontology	GO:0006836	1	28	0.170688	0.232337	SYNJ1	http://amigo.geneontology.org/amigo/term/GO:0006836
podosome	Gene Ontology	GO:0002102	1	28	0.170688	0.232337	VCAM1	http://amigo.geneontology.org/amigo/term/GO:0002102
cellular response to virus	Gene Ontology	GO:0098586	1	28	0.170688	0.232337	GSDME	http://amigo.geneontology.org/amigo/term/GO:0098586
aortic valve morphogenesis	Gene Ontology	GO:0003180	1	28	0.170688	0.232337	Robo2	http://amigo.geneontology.org/amigo/term/GO:0003180
chemorepellent activity	Gene Ontology	GO:0045499	1	28	0.170688	0.232337	Apoa1	http://amigo.geneontology.org/amigo/term/GO:0045499
cellular response to hypoxia	Gene Ontology	GO:0071456	2	114	0.171501	0.233157	CFLAR|HP1BP3	http://amigo.geneontology.org/amigo/term/GO:0071456
secretory granule lumen	Gene Ontology	GO:0034774	2	114	0.171501	0.233157	Apoa1|PSMB1	http://amigo.geneontology.org/amigo/term/GO:0034774
response to bacterium	Gene Ontology	GO:0009617	2	115	0.173787	0.2347	CFLAR|CHD7	http://amigo.geneontology.org/amigo/term/GO:0009617
positive regulation of apoptotic process	Gene Ontology	GO:0043065	4	335	0.175514	0.2347	FGD4|RBM5|Septin4|UBB	http://amigo.geneontology.org/amigo/term/GO:0043065
potassium channel activity	Gene Ontology	GO:0005267	1	29	0.176025	0.2347	TMEM38B	http://amigo.geneontology.org/amigo/term/GO:0005267
regulation of cell motility	Gene Ontology	GO:2000145	1	29	0.176025	0.2347	Pak2	http://amigo.geneontology.org/amigo/term/GO:2000145
regulation of transcription involved in G1/S transition of mitotic cell cycle	Gene Ontology	GO:0000083	1	29	0.176025	0.2347	Cdk17	http://amigo.geneontology.org/amigo/term/GO:0000083
endochondral ossification	Gene Ontology	GO:0001958	1	29	0.176025	0.2347	MMP16	http://amigo.geneontology.org/amigo/term/GO:0001958
digestive tract development	Gene Ontology	GO:0048565	1	29	0.176025	0.2347	FGFR2	http://amigo.geneontology.org/amigo/term/GO:0048565
cation transport	Gene Ontology	GO:0006812	1	29	0.176025	0.2347	ANO10	http://amigo.geneontology.org/amigo/term/GO:0006812
replication fork processing	Gene Ontology	GO:0031297	1	29	0.176025	0.2347	ATRX	http://amigo.geneontology.org/amigo/term/GO:0031297
regulation of Rho protein signal transduction	Gene Ontology	GO:0035023	1	29	0.176025	0.2347	MYO9B	http://amigo.geneontology.org/amigo/term/GO:0035023
negative regulation of cyclin-dependent protein serine/threonine kinase activity	Gene Ontology	GO:0045736	1	29	0.176025	0.2347	KAT2B	http://amigo.geneontology.org/amigo/term/GO:0045736
nuclear chromosome	Gene Ontology	GO:0000228	1	29	0.176025	0.2347	MSH4	http://amigo.geneontology.org/amigo/term/GO:0000228
axonal growth cone	Gene Ontology	GO:0044295	1	29	0.176025	0.2347	Myo9a	http://amigo.geneontology.org/amigo/term/GO:0044295
positive regulation of DNA replication	Gene Ontology	GO:0045740	1	29	0.176025	0.2347	MAP2K4	http://amigo.geneontology.org/amigo/term/GO:0045740
regulation of signal transduction	Gene Ontology	GO:0009966	1	29	0.176025	0.2347	AFAP1	http://amigo.geneontology.org/amigo/term/GO:0009966
embryonic hindlimb morphogenesis	Gene Ontology	GO:0035116	1	29	0.176025	0.2347	CHD7	http://amigo.geneontology.org/amigo/term/GO:0035116
heterotypic cell-cell adhesion	Gene Ontology	GO:0034113	1	29	0.176025	0.2347	VCAM1	http://amigo.geneontology.org/amigo/term/GO:0034113
cellular response to hormone stimulus	Gene Ontology	GO:0032870	1	29	0.176025	0.2347	Robo2	http://amigo.geneontology.org/amigo/term/GO:0032870
protein export from nucleus	Gene Ontology	GO:0006611	1	29	0.176025	0.2347	RANBP17	http://amigo.geneontology.org/amigo/term/GO:0006611
regulation of tumor necrosis factor-mediated signaling pathway	Gene Ontology	GO:0010803	1	29	0.176025	0.2347	SPPL2A	http://amigo.geneontology.org/amigo/term/GO:0010803
mRNA catabolic process	Gene Ontology	GO:0006402	1	29	0.176025	0.2347	DCP2	http://amigo.geneontology.org/amigo/term/GO:0006402
cyclin-dependent protein serine/threonine kinase activity	Gene Ontology	GO:0004693	1	29	0.176025	0.2347	Cdk17	http://amigo.geneontology.org/amigo/term/GO:0004693
negative regulation of mitotic cell cycle	Gene Ontology	GO:0045930	1	29	0.176025	0.2347	DLG1	http://amigo.geneontology.org/amigo/term/GO:0045930
regulation of NMDA receptor activity	Gene Ontology	GO:2000310	1	29	0.176025	0.2347	DLG1	http://amigo.geneontology.org/amigo/term/GO:2000310
myelin sheath	Gene Ontology	GO:0043209	1	29	0.176025	0.2347	SERINC5	http://amigo.geneontology.org/amigo/term/GO:0043209
neural tube development	Gene Ontology	GO:0021915	1	29	0.176025	0.2347	AMBRA1	http://amigo.geneontology.org/amigo/term/GO:0021915
cortical actin cytoskeleton organization	Gene Ontology	GO:0030866	1	29	0.176025	0.2347	DLG1	http://amigo.geneontology.org/amigo/term/GO:0030866
multivesicular body assembly	Gene Ontology	GO:0036258	1	29	0.176025	0.2347	RAB11A	http://amigo.geneontology.org/amigo/term/GO:0036258
TRIF-dependent toll-like receptor signaling pathway	Gene Ontology	GO:0035666	1	29	0.176025	0.2347	UBB	http://amigo.geneontology.org/amigo/term/GO:0035666
feeding behavior	Gene Ontology	GO:0007631	1	29	0.176025	0.2347	GIGYF2	http://amigo.geneontology.org/amigo/term/GO:0007631
leukocyte cell-cell adhesion	Gene Ontology	GO:0007159	1	29	0.176025	0.2347	VCAM1	http://amigo.geneontology.org/amigo/term/GO:0007159
intermediate filament	Gene Ontology	GO:0005882	2	117	0.178374	0.237689	Myo5a|HLA-DRB1	http://amigo.geneontology.org/amigo/term/GO:0005882
CENP-A containing nucleosome assembly	Gene Ontology	GO:0034080	1	30	0.181328	0.239323	CENPC	http://amigo.geneontology.org/amigo/term/GO:0034080
regulation of synaptic transmission, glutamatergic	Gene Ontology	GO:0051966	1	30	0.181328	0.239323	HOMER1	http://amigo.geneontology.org/amigo/term/GO:0051966
reactive oxygen species metabolic process	Gene Ontology	GO:0072593	1	30	0.181328	0.239323	PLA2R1	http://amigo.geneontology.org/amigo/term/GO:0072593
protein phosphatase 1 binding	Gene Ontology	GO:0008157	1	30	0.181328	0.239323	STAU1	http://amigo.geneontology.org/amigo/term/GO:0008157
Wnt-protein binding	Gene Ontology	GO:0017147	1	30	0.181328	0.239323	WLS	http://amigo.geneontology.org/amigo/term/GO:0017147
dynein intermediate chain binding	Gene Ontology	GO:0045505	1	30	0.181328	0.239323	DNAH9	http://amigo.geneontology.org/amigo/term/GO:0045505
response to nicotine	Gene Ontology	GO:0035094	1	30	0.181328	0.239323	MAPK1	http://amigo.geneontology.org/amigo/term/GO:0035094
protein N-linked glycosylation via asparagine	Gene Ontology	GO:0018279	1	30	0.181328	0.239323	UGGT2	http://amigo.geneontology.org/amigo/term/GO:0018279
vesicle membrane	Gene Ontology	GO:0012506	1	30	0.181328	0.239323	SYNJ1	http://amigo.geneontology.org/amigo/term/GO:0012506
phosphatidylcholine binding	Gene Ontology	GO:0031210	1	30	0.181328	0.239323	Apoa1	http://amigo.geneontology.org/amigo/term/GO:0031210
dendrite membrane	Gene Ontology	GO:0032590	1	30	0.181328	0.239323	WLS	http://amigo.geneontology.org/amigo/term/GO:0032590
platelet-derived growth factor receptor signaling pathway	Gene Ontology	GO:0048008	1	30	0.181328	0.239323	TIPARP	http://amigo.geneontology.org/amigo/term/GO:0048008
negative regulation of gene expression, epigenetic	Gene Ontology	GO:0045814	1	30	0.181328	0.239323	AEBP2	http://amigo.geneontology.org/amigo/term/GO:0045814
phosphatidylinositol-4-phosphate binding	Gene Ontology	GO:0070273	1	30	0.181328	0.239323	OSBPL8	http://amigo.geneontology.org/amigo/term/GO:0070273
positive regulation of peptidyl-threonine phosphorylation	Gene Ontology	GO:0010800	1	30	0.181328	0.239323	MAPK1	http://amigo.geneontology.org/amigo/term/GO:0010800
acyl-CoA metabolic process	Gene Ontology	GO:0006637	1	30	0.181328	0.239323	GPAM	http://amigo.geneontology.org/amigo/term/GO:0006637
WW domain binding	Gene Ontology	GO:0050699	1	31	0.186597	0.243091	STAG1	http://amigo.geneontology.org/amigo/term/GO:0050699
positive regulation of phosphatidylinositol 3-kinase activity	Gene Ontology	GO:0043552	1	31	0.186597	0.243091	AMBRA1	http://amigo.geneontology.org/amigo/term/GO:0043552
mitotic cell cycle checkpoint	Gene Ontology	GO:0007093	1	31	0.186597	0.243091	DLG1	http://amigo.geneontology.org/amigo/term/GO:0007093
face morphogenesis	Gene Ontology	GO:0060325	1	31	0.186597	0.243091	TIPARP	http://amigo.geneontology.org/amigo/term/GO:0060325
positive regulation of mitotic cell cycle	Gene Ontology	GO:0045931	1	31	0.186597	0.243091	Pak2	http://amigo.geneontology.org/amigo/term/GO:0045931
embryonic skeletal system development	Gene Ontology	GO:0048706	1	31	0.186597	0.243091	PBX1	http://amigo.geneontology.org/amigo/term/GO:0048706
polyubiquitin modification-dependent protein binding	Gene Ontology	GO:0031593	1	31	0.186597	0.243091	BRCC3	http://amigo.geneontology.org/amigo/term/GO:0031593
RNA polymerase II complex binding	Gene Ontology	GO:0000993	1	31	0.186597	0.243091	SCAF8	http://amigo.geneontology.org/amigo/term/GO:0000993
cellular response to dexamethasone stimulus	Gene Ontology	GO:0071549	1	31	0.186597	0.243091	CFLAR	http://amigo.geneontology.org/amigo/term/GO:0071549
negative regulation of endothelial cell proliferation	Gene Ontology	GO:0001937	1	31	0.186597	0.243091	PTPRM	http://amigo.geneontology.org/amigo/term/GO:0001937
MyD88-dependent toll-like receptor signaling pathway	Gene Ontology	GO:0002755	1	31	0.186597	0.243091	UBB	http://amigo.geneontology.org/amigo/term/GO:0002755
actomyosin structure organization	Gene Ontology	GO:0031032	1	31	0.186597	0.243091	MYH10	http://amigo.geneontology.org/amigo/term/GO:0031032
mitochondrial translation	Gene Ontology	GO:0032543	1	31	0.186597	0.243091	GFM2	http://amigo.geneontology.org/amigo/term/GO:0032543
osteoclast differentiation	Gene Ontology	GO:0030316	1	31	0.186597	0.243091	FOXP1	http://amigo.geneontology.org/amigo/term/GO:0030316
response to exogenous dsRNA	Gene Ontology	GO:0043330	1	31	0.186597	0.243091	MAPK1	http://amigo.geneontology.org/amigo/term/GO:0043330
peptide antigen binding	Gene Ontology	GO:0042605	1	31	0.186597	0.243091	HLA-DRB1	http://amigo.geneontology.org/amigo/term/GO:0042605
regulation of exocytosis	Gene Ontology	GO:0017157	1	31	0.186597	0.243091	Septin4	http://amigo.geneontology.org/amigo/term/GO:0017157
response to testosterone	Gene Ontology	GO:0033574	1	31	0.186597	0.243091	CFLAR	http://amigo.geneontology.org/amigo/term/GO:0033574
spindle	Gene Ontology	GO:0005819	2	122	0.189921	0.247151	MYH10|SPICE1	http://amigo.geneontology.org/amigo/term/GO:0005819
biological_process	Gene Ontology	GO:0008150	6	594	0.191267	0.247151	MICOS10|EMILIN2|SLC35D2|URB1|TTC27|HSDL2	http://amigo.geneontology.org/amigo/term/GO:0008150
blood vessel remodeling	Gene Ontology	GO:0001974	1	32	0.191832	0.247151	CHD7	http://amigo.geneontology.org/amigo/term/GO:0001974
protein phosphatase 2A binding	Gene Ontology	GO:0051721	1	32	0.191832	0.247151	STRN3	http://amigo.geneontology.org/amigo/term/GO:0051721
clathrin-coated endocytic vesicle membrane	Gene Ontology	GO:0030669	1	32	0.191832	0.247151	HLA-DRB1	http://amigo.geneontology.org/amigo/term/GO:0030669
miRNA binding	Gene Ontology	GO:0035198	1	32	0.191832	0.247151	TUT4	http://amigo.geneontology.org/amigo/term/GO:0035198
microtubule-based process	Gene Ontology	GO:0007017	1	32	0.191832	0.247151	Eml4	http://amigo.geneontology.org/amigo/term/GO:0007017
spinal cord development	Gene Ontology	GO:0021510	1	32	0.191832	0.247151	Robo2	http://amigo.geneontology.org/amigo/term/GO:0021510
activation of protein kinase B activity	Gene Ontology	GO:0032148	1	32	0.191832	0.247151	OSBPL8	http://amigo.geneontology.org/amigo/term/GO:0032148
3'-5'-exoribonuclease activity	Gene Ontology	GO:0000175	1	32	0.191832	0.247151	ERI3	http://amigo.geneontology.org/amigo/term/GO:0000175
positive regulation of gene expression, epigenetic	Gene Ontology	GO:0045815	1	32	0.191832	0.247151	KAT2B	http://amigo.geneontology.org/amigo/term/GO:0045815
negative regulation of proteasomal ubiquitin-dependent protein catabolic process	Gene Ontology	GO:0032435	1	32	0.191832	0.247151	Smarcc1	http://amigo.geneontology.org/amigo/term/GO:0032435
positive regulation of G1/S transition of mitotic cell cycle	Gene Ontology	GO:1900087	1	32	0.191832	0.247151	KMT2E	http://amigo.geneontology.org/amigo/term/GO:1900087
positive regulation of Rho protein signal transduction	Gene Ontology	GO:0035025	1	32	0.191832	0.247151	Apoa1	http://amigo.geneontology.org/amigo/term/GO:0035025
histone acetyltransferase complex	Gene Ontology	GO:0000123	1	32	0.191832	0.247151	KANSL1	http://amigo.geneontology.org/amigo/term/GO:0000123
mismatch repair	Gene Ontology	GO:0006298	1	32	0.191832	0.247151	MSH4	http://amigo.geneontology.org/amigo/term/GO:0006298
intra-Golgi vesicle-mediated transport	Gene Ontology	GO:0006891	1	32	0.191832	0.247151	COG3	http://amigo.geneontology.org/amigo/term/GO:0006891
regulation of microtubule cytoskeleton organization	Gene Ontology	GO:0070507	1	32	0.191832	0.247151	PHLDB2	http://amigo.geneontology.org/amigo/term/GO:0070507
ficolin-1-rich granule lumen	Gene Ontology	GO:1904813	2	123	0.192242	0.247392	MAPK1|PSMB1	http://amigo.geneontology.org/amigo/term/GO:1904813
transmembrane receptor protein tyrosine kinase signaling pathway	Gene Ontology	GO:0007169	2	123	0.192242	0.247392	PIK3CB|FGFR2	http://amigo.geneontology.org/amigo/term/GO:0007169
cell differentiation	Gene Ontology	GO:0030154	6	596	0.193214	0.248498	SMAD4|AMBRA1|SMAD2|Septin4|EYA3|Spata5	http://amigo.geneontology.org/amigo/term/GO:0030154
protein-containing complex binding	Gene Ontology	GO:0044877	4	349	0.193444	0.24865	CFLAR|CARMIL1|STRN3|SLF2	http://amigo.geneontology.org/amigo/term/GO:0044877
peptidyl-tyrosine phosphorylation	Gene Ontology	GO:0018108	2	124	0.194568	0.24966	FGFR2|MAP2K4	http://amigo.geneontology.org/amigo/term/GO:0018108
platelet degranulation	Gene Ontology	GO:0002576	2	124	0.194568	0.24966	OLA1|Apoa1	http://amigo.geneontology.org/amigo/term/GO:0002576
negative regulation of cell growth	Gene Ontology	GO:0030308	2	125	0.196897	0.25079	SMAD4|RERG	http://amigo.geneontology.org/amigo/term/GO:0030308
exonucleolytic catabolism of deadenylated mRNA	Gene Ontology	GO:0043928	1	33	0.197033	0.25079	DCP2	http://amigo.geneontology.org/amigo/term/GO:0043928
ATP metabolic process	Gene Ontology	GO:0046034	1	33	0.197033	0.25079	OLA1	http://amigo.geneontology.org/amigo/term/GO:0046034
actin filament polymerization	Gene Ontology	GO:0030041	1	33	0.197033	0.25079	Pstpip2	http://amigo.geneontology.org/amigo/term/GO:0030041
positive regulation of axonogenesis	Gene Ontology	GO:0050772	1	33	0.197033	0.25079	Robo2	http://amigo.geneontology.org/amigo/term/GO:0050772
cell fate specification	Gene Ontology	GO:0001708	1	33	0.197033	0.25079	MGA	http://amigo.geneontology.org/amigo/term/GO:0001708
lamellipodium assembly	Gene Ontology	GO:0030032	1	33	0.197033	0.25079	CARMIL1	http://amigo.geneontology.org/amigo/term/GO:0030032
spleen development	Gene Ontology	GO:0048536	1	33	0.197033	0.25079	PBX1	http://amigo.geneontology.org/amigo/term/GO:0048536
excitatory synapse	Gene Ontology	GO:0060076	1	33	0.197033	0.25079	FGFR2	http://amigo.geneontology.org/amigo/term/GO:0060076
response to interleukin-1	Gene Ontology	GO:0070555	1	33	0.197033	0.25079	IL1R1	http://amigo.geneontology.org/amigo/term/GO:0070555
ventricular septum development	Gene Ontology	GO:0003281	1	33	0.197033	0.25079	LTBP1	http://amigo.geneontology.org/amigo/term/GO:0003281
endoribonuclease activity	Gene Ontology	GO:0004521	1	33	0.197033	0.25079	RNASEL	http://amigo.geneontology.org/amigo/term/GO:0004521
apical plasma membrane	Gene Ontology	GO:0016324	4	354	0.199983	0.254399	DLG1|MGA|PLD1|ABCC1	http://amigo.geneontology.org/amigo/term/GO:0016324
nuclear membrane	Gene Ontology	GO:0031965	3	237	0.201378	0.254735	SYNE1|OSBPL8|TMEM38B	http://amigo.geneontology.org/amigo/term/GO:0031965
iron ion binding	Gene Ontology	GO:0005506	2	127	0.201565	0.254735	OGFOD1|P3h2	http://amigo.geneontology.org/amigo/term/GO:0005506
ribonucleoprotein complex binding	Gene Ontology	GO:0043021	1	34	0.202201	0.254735	RNASEL	http://amigo.geneontology.org/amigo/term/GO:0043021
phosphatidylcholine biosynthetic process	Gene Ontology	GO:0006656	1	34	0.202201	0.254735	Apoa1	http://amigo.geneontology.org/amigo/term/GO:0006656
proteasomal protein catabolic process	Gene Ontology	GO:0010498	1	34	0.202201	0.254735	PSMB1	http://amigo.geneontology.org/amigo/term/GO:0010498
hippocampal mossy fiber to CA3 synapse	Gene Ontology	GO:0098686	1	34	0.202201	0.254735	RNF19A	http://amigo.geneontology.org/amigo/term/GO:0098686
blood circulation	Gene Ontology	GO:0008015	1	34	0.202201	0.254735	CHD7	http://amigo.geneontology.org/amigo/term/GO:0008015
endoplasmic reticulum exit site	Gene Ontology	GO:0070971	1	34	0.202201	0.254735	SEC24A	http://amigo.geneontology.org/amigo/term/GO:0070971
positive regulation of telomere maintenance via telomerase	Gene Ontology	GO:0032212	1	34	0.202201	0.254735	MAPK1	http://amigo.geneontology.org/amigo/term/GO:0032212
lipopolysaccharide-mediated signaling pathway	Gene Ontology	GO:0031663	1	34	0.202201	0.254735	MAPK1	http://amigo.geneontology.org/amigo/term/GO:0031663
ATP-dependent chromatin remodeling	Gene Ontology	GO:0043044	1	34	0.202201	0.254735	Smarcc1	http://amigo.geneontology.org/amigo/term/GO:0043044
translesion synthesis	Gene Ontology	GO:0019985	1	34	0.202201	0.254735	UBB	http://amigo.geneontology.org/amigo/term/GO:0019985
positive regulation of axon extension	Gene Ontology	GO:0045773	1	34	0.202201	0.254735	RAB11A	http://amigo.geneontology.org/amigo/term/GO:0045773
GTPase binding	Gene Ontology	GO:0051020	1	34	0.202201	0.254735	AMBRA1	http://amigo.geneontology.org/amigo/term/GO:0051020
positive regulation of telomerase activity	Gene Ontology	GO:0051973	1	34	0.202201	0.254735	MAPK1	http://amigo.geneontology.org/amigo/term/GO:0051973
positive regulation of insulin secretion involved in cellular response to glucose stimulus	Gene Ontology	GO:0035774	1	34	0.202201	0.254735	HLA-DRB1	http://amigo.geneontology.org/amigo/term/GO:0035774
angiogenesis	Gene Ontology	GO:0001525	3	238	0.203023	0.255625	TGFBR3|UBP1|FGFR2	http://amigo.geneontology.org/amigo/term/GO:0001525
establishment of cell polarity	Gene Ontology	GO:0030010	1	35	0.207336	0.25958	SDCCAG8	http://amigo.geneontology.org/amigo/term/GO:0030010
positive regulation of cell cycle	Gene Ontology	GO:0045787	1	35	0.207336	0.25958	FGFR2	http://amigo.geneontology.org/amigo/term/GO:0045787
RNA phosphodiester bond hydrolysis, exonucleolytic	Gene Ontology	GO:0090503	1	35	0.207336	0.25958	DCP2	http://amigo.geneontology.org/amigo/term/GO:0090503
regulation of cholesterol biosynthetic process	Gene Ontology	GO:0045540	1	35	0.207336	0.25958	GPAM	http://amigo.geneontology.org/amigo/term/GO:0045540
negative regulation of extrinsic apoptotic signaling pathway in absence of ligand	Gene Ontology	GO:2001240	1	35	0.207336	0.25958	EYA3	http://amigo.geneontology.org/amigo/term/GO:2001240
RNA polymerase II repressing transcription factor binding	Gene Ontology	GO:0001103	1	35	0.207336	0.25958	MIER1	http://amigo.geneontology.org/amigo/term/GO:0001103
negative regulation of protein catabolic process	Gene Ontology	GO:0042177	1	35	0.207336	0.25958	Mycbp2	http://amigo.geneontology.org/amigo/term/GO:0042177
activating transcription factor binding	Gene Ontology	GO:0033613	1	35	0.207336	0.25958	SMAD2	http://amigo.geneontology.org/amigo/term/GO:0033613
energy homeostasis	Gene Ontology	GO:0097009	1	35	0.207336	0.25958	UBB	http://amigo.geneontology.org/amigo/term/GO:0097009
cell cycle arrest	Gene Ontology	GO:0007050	2	130	0.20859	0.260856	KAT2B|KMT2E	http://amigo.geneontology.org/amigo/term/GO:0007050
molecular_function	Gene Ontology	GO:0003674	7	742	0.209371	0.261684	MICOS10|TC2N|Eml4|MYADM|TTC27|LPGAT1|HSDL2	http://amigo.geneontology.org/amigo/term/GO:0003674
SH3 domain binding	Gene Ontology	GO:0017124	2	131	0.210938	0.263291	AFAP1|SYNJ1	http://amigo.geneontology.org/amigo/term/GO:0017124
release of sequestered calcium ion into cytosol	Gene Ontology	GO:0051209	1	36	0.212438	0.263291	ITPR2	http://amigo.geneontology.org/amigo/term/GO:0051209
cell motility	Gene Ontology	GO:0048870	1	36	0.212438	0.263291	PLD1	http://amigo.geneontology.org/amigo/term/GO:0048870
cell death	Gene Ontology	GO:0008219	1	36	0.212438	0.263291	GSDME	http://amigo.geneontology.org/amigo/term/GO:0008219
COP9 signalosome	Gene Ontology	GO:0008180	1	36	0.212438	0.263291	DOCK7	http://amigo.geneontology.org/amigo/term/GO:0008180
nucleotide-excision repair, DNA incision, 5'-to lesion	Gene Ontology	GO:0006296	1	36	0.212438	0.263291	UBB	http://amigo.geneontology.org/amigo/term/GO:0006296
negative regulation of epidermal growth factor receptor signaling pathway	Gene Ontology	GO:0042059	1	36	0.212438	0.263291	Rnf115	http://amigo.geneontology.org/amigo/term/GO:0042059
T cell differentiation	Gene Ontology	GO:0030217	1	36	0.212438	0.263291	CHD7	http://amigo.geneontology.org/amigo/term/GO:0030217
negative regulation of interferon-gamma production	Gene Ontology	GO:0032689	1	36	0.212438	0.263291	HLA-DRB1	http://amigo.geneontology.org/amigo/term/GO:0032689
DNA damage response, detection of DNA damage	Gene Ontology	GO:0042769	1	36	0.212438	0.263291	UBB	http://amigo.geneontology.org/amigo/term/GO:0042769
endoplasmic reticulum organization	Gene Ontology	GO:0007029	1	36	0.212438	0.263291	TMEM38B	http://amigo.geneontology.org/amigo/term/GO:0007029
membrane organization	Gene Ontology	GO:0061024	2	133	0.215641	0.266812	SYNJ1|UBB	http://amigo.geneontology.org/amigo/term/GO:0061024
synaptic vesicle	Gene Ontology	GO:0008021	2	133	0.215641	0.266812	Septin4|MTMR2	http://amigo.geneontology.org/amigo/term/GO:0008021
G2/M transition of mitotic cell cycle	Gene Ontology	GO:0000086	2	133	0.215641	0.266812	BORA|SDCCAG8	http://amigo.geneontology.org/amigo/term/GO:0000086
membrane fusion	Gene Ontology	GO:0061025	1	37	0.217508	0.267925	Rabep1	http://amigo.geneontology.org/amigo/term/GO:0061025
negative chemotaxis	Gene Ontology	GO:0050919	1	37	0.217508	0.267925	Apoa1	http://amigo.geneontology.org/amigo/term/GO:0050919
phosphatidylinositol 3-kinase signaling	Gene Ontology	GO:0014065	1	37	0.217508	0.267925	PIK3CB	http://amigo.geneontology.org/amigo/term/GO:0014065
glycosaminoglycan biosynthetic process	Gene Ontology	GO:0006024	1	37	0.217508	0.267925	SLC35D2	http://amigo.geneontology.org/amigo/term/GO:0006024
synaptic vesicle endocytosis	Gene Ontology	GO:0048488	1	37	0.217508	0.267925	SYNJ1	http://amigo.geneontology.org/amigo/term/GO:0048488
nucleotide-excision repair, DNA incision	Gene Ontology	GO:0033683	1	37	0.217508	0.267925	UBB	http://amigo.geneontology.org/amigo/term/GO:0033683
Golgi stack	Gene Ontology	GO:0005795	1	37	0.217508	0.267925	GOLGB1	http://amigo.geneontology.org/amigo/term/GO:0005795
mitotic cell cycle	Gene Ontology	GO:0000278	2	134	0.217996	0.268377	CENPC|Eml4	http://amigo.geneontology.org/amigo/term/GO:0000278
Fc-gamma receptor signaling pathway involved in phagocytosis	Gene Ontology	GO:0038096	2	135	0.220354	0.271129	PIK3CB|MAPK1	http://amigo.geneontology.org/amigo/term/GO:0038096
negative regulation of extrinsic apoptotic signaling pathway via death domain receptors	Gene Ontology	GO:1902042	1	38	0.222545	0.272916	CFLAR	http://amigo.geneontology.org/amigo/term/GO:1902042
autophagy of mitochondrion	Gene Ontology	GO:0000422	1	38	0.222545	0.272916	AMBRA1	http://amigo.geneontology.org/amigo/term/GO:0000422
positive regulation of cytokinesis	Gene Ontology	GO:0032467	1	38	0.222545	0.272916	Pak2	http://amigo.geneontology.org/amigo/term/GO:0032467
cellular response to estradiol stimulus	Gene Ontology	GO:0071392	1	38	0.222545	0.272916	CFLAR	http://amigo.geneontology.org/amigo/term/GO:0071392
calcium-dependent cell-cell adhesion via plasma membrane cell adhesion molecules	Gene Ontology	GO:0016339	1	38	0.222545	0.272916	ATP2C1	http://amigo.geneontology.org/amigo/term/GO:0016339
response to lipopolysaccharide	Gene Ontology	GO:0032496	2	137	0.225075	0.275713	FOXP1|FGFR2	http://amigo.geneontology.org/amigo/term/GO:0032496
phosphoprotein phosphatase activity	Gene Ontology	GO:0004721	1	39	0.227549	0.277212	DLG1	http://amigo.geneontology.org/amigo/term/GO:0004721
regulation of heart rate by cardiac conduction	Gene Ontology	GO:0086091	1	39	0.227549	0.277212	Scn5a	http://amigo.geneontology.org/amigo/term/GO:0086091
mediator complex	Gene Ontology	GO:0016592	1	39	0.227549	0.277212	MED17	http://amigo.geneontology.org/amigo/term/GO:0016592
nucleosomal DNA binding	Gene Ontology	GO:0031492	1	39	0.227549	0.277212	Smarcc1	http://amigo.geneontology.org/amigo/term/GO:0031492
histone deacetylation	Gene Ontology	GO:0016575	1	39	0.227549	0.277212	MIER1	http://amigo.geneontology.org/amigo/term/GO:0016575
embryonic limb morphogenesis	Gene Ontology	GO:0030326	1	39	0.227549	0.277212	PBX1	http://amigo.geneontology.org/amigo/term/GO:0030326
mitotic metaphase plate congression	Gene Ontology	GO:0007080	1	39	0.227549	0.277212	RAB11A	http://amigo.geneontology.org/amigo/term/GO:0007080
postsynaptic density membrane	Gene Ontology	GO:0098839	1	39	0.227549	0.277212	DLG1	http://amigo.geneontology.org/amigo/term/GO:0098839
protein tyrosine/serine/threonine phosphatase activity	Gene Ontology	GO:0008138	1	39	0.227549	0.277212	MTMR2	http://amigo.geneontology.org/amigo/term/GO:0008138
cellular response to cadmium ion	Gene Ontology	GO:0071276	1	39	0.227549	0.277212	MAPK1	http://amigo.geneontology.org/amigo/term/GO:0071276
neuron differentiation	Gene Ontology	GO:0030182	2	139	0.229803	0.279651	ACSL3|TENT2	http://amigo.geneontology.org/amigo/term/GO:0030182
central nervous system development	Gene Ontology	GO:0007417	2	139	0.229803	0.279651	Robo2|CHD7	http://amigo.geneontology.org/amigo/term/GO:0007417
protein dimerization activity	Gene Ontology	GO:0046983	2	140	0.23217	0.281413	ANO4|MGA	http://amigo.geneontology.org/amigo/term/GO:0046983
rRNA binding	Gene Ontology	GO:0019843	1	40	0.232521	0.281413	RNASEL	http://amigo.geneontology.org/amigo/term/GO:0019843
cholesterol biosynthetic process	Gene Ontology	GO:0006695	1	40	0.232521	0.281413	Apoa1	http://amigo.geneontology.org/amigo/term/GO:0006695
centrosome cycle	Gene Ontology	GO:0007098	1	40	0.232521	0.281413	SDCCAG8	http://amigo.geneontology.org/amigo/term/GO:0007098
motor activity	Gene Ontology	GO:0003774	1	40	0.232521	0.281413	Myo9a	http://amigo.geneontology.org/amigo/term/GO:0003774
activation of JUN kinase activity	Gene Ontology	GO:0007257	1	40	0.232521	0.281413	MAP2K4	http://amigo.geneontology.org/amigo/term/GO:0007257
activation of adenylate cyclase activity	Gene Ontology	GO:0007190	1	40	0.232521	0.281413	ADCY9	http://amigo.geneontology.org/amigo/term/GO:0007190
positive regulation of protein import into nucleus	Gene Ontology	GO:0042307	1	40	0.232521	0.281413	MAPK1	http://amigo.geneontology.org/amigo/term/GO:0042307
immunological synapse	Gene Ontology	GO:0001772	1	40	0.232521	0.281413	DLG1	http://amigo.geneontology.org/amigo/term/GO:0001772
postsynaptic membrane	Gene Ontology	GO:0045211	2	141	0.234538	0.283699	SYNE1|SHISA6	http://amigo.geneontology.org/amigo/term/GO:0045211
cation transmembrane transport	Gene Ontology	GO:0098655	1	41	0.237462	0.285057	ANO10	http://amigo.geneontology.org/amigo/term/GO:0098655
photoreceptor cell maintenance	Gene Ontology	GO:0045494	1	41	0.237462	0.285057	USP45	http://amigo.geneontology.org/amigo/term/GO:0045494
histone H3 acetylation	Gene Ontology	GO:0043966	1	41	0.237462	0.285057	KAT2B	http://amigo.geneontology.org/amigo/term/GO:0043966
lens development in camera-type eye	Gene Ontology	GO:0002088	1	41	0.237462	0.285057	DLG1	http://amigo.geneontology.org/amigo/term/GO:0002088
transport vesicle membrane	Gene Ontology	GO:0030658	1	41	0.237462	0.285057	HLA-DRB1	http://amigo.geneontology.org/amigo/term/GO:0030658
coreceptor activity	Gene Ontology	GO:0015026	1	41	0.237462	0.285057	TGFBR3	http://amigo.geneontology.org/amigo/term/GO:0015026
cytokine binding	Gene Ontology	GO:0019955	1	41	0.237462	0.285057	IL27RA	http://amigo.geneontology.org/amigo/term/GO:0019955
extracellular matrix structural constituent conferring tensile strength	Gene Ontology	GO:0030020	1	41	0.237462	0.285057	COL14A1	http://amigo.geneontology.org/amigo/term/GO:0030020
response to starvation	Gene Ontology	GO:0042594	1	41	0.237462	0.285057	ADSL	http://amigo.geneontology.org/amigo/term/GO:0042594
potassium channel regulator activity	Gene Ontology	GO:0015459	1	41	0.237462	0.285057	DLG1	http://amigo.geneontology.org/amigo/term/GO:0015459
negative regulation of viral genome replication	Gene Ontology	GO:0045071	1	41	0.237462	0.285057	RNASEL	http://amigo.geneontology.org/amigo/term/GO:0045071
cytoplasmic vesicle membrane	Gene Ontology	GO:0030659	2	144	0.241651	0.289071	ITPR2|RAB11A	http://amigo.geneontology.org/amigo/term/GO:0030659
activation of MAPKK activity	Gene Ontology	GO:0000186	1	42	0.242371	0.289071	MAPK1	http://amigo.geneontology.org/amigo/term/GO:0000186
regulation of cytokinesis	Gene Ontology	GO:0032465	1	42	0.242371	0.289071	RAB11A	http://amigo.geneontology.org/amigo/term/GO:0032465
adherens junction organization	Gene Ontology	GO:0034332	1	42	0.242371	0.289071	AFDN	http://amigo.geneontology.org/amigo/term/GO:0034332
fatty acid biosynthetic process	Gene Ontology	GO:0006633	1	42	0.242371	0.289071	ACSL3	http://amigo.geneontology.org/amigo/term/GO:0006633
response to hormone	Gene Ontology	GO:0009725	1	42	0.242371	0.289071	RERG	http://amigo.geneontology.org/amigo/term/GO:0009725
collagen catabolic process	Gene Ontology	GO:0030574	1	42	0.242371	0.289071	MMP16	http://amigo.geneontology.org/amigo/term/GO:0030574
embryonic skeletal system morphogenesis	Gene Ontology	GO:0048704	1	42	0.242371	0.289071	DLG1	http://amigo.geneontology.org/amigo/term/GO:0048704
nuclear receptor activity	Gene Ontology	GO:0004879	1	42	0.242371	0.289071	NR6A1	http://amigo.geneontology.org/amigo/term/GO:0004879
multivesicular body	Gene Ontology	GO:0005771	1	42	0.242371	0.289071	RAB11A	http://amigo.geneontology.org/amigo/term/GO:0005771
mRNA transport	Gene Ontology	GO:0051028	1	42	0.242371	0.289071	RANBP17	http://amigo.geneontology.org/amigo/term/GO:0051028
phosphotyrosine residue binding	Gene Ontology	GO:0001784	1	42	0.242371	0.289071	MAPK1	http://amigo.geneontology.org/amigo/term/GO:0001784
transmembrane signaling receptor activity	Gene Ontology	GO:0004888	2	146	0.246399	0.293624	IL27RA|IL1R1	http://amigo.geneontology.org/amigo/term/GO:0004888
structural constituent of muscle	Gene Ontology	GO:0008307	1	43	0.247248	0.293624	NEBL	http://amigo.geneontology.org/amigo/term/GO:0008307
histone acetyltransferase activity	Gene Ontology	GO:0004402	1	43	0.247248	0.293624	KAT2B	http://amigo.geneontology.org/amigo/term/GO:0004402
cellular response to epidermal growth factor stimulus	Gene Ontology	GO:0071364	1	43	0.247248	0.293624	CFLAR	http://amigo.geneontology.org/amigo/term/GO:0071364
regulation of RNA splicing	Gene Ontology	GO:0043484	1	43	0.247248	0.293624	AHNAK	http://amigo.geneontology.org/amigo/term/GO:0043484
eye development	Gene Ontology	GO:0001654	1	43	0.247248	0.293624	PBX1	http://amigo.geneontology.org/amigo/term/GO:0001654
mitochondrial nucleoid	Gene Ontology	GO:0042645	1	43	0.247248	0.293624	HADHB	http://amigo.geneontology.org/amigo/term/GO:0042645
positive regulation of gene expression	Gene Ontology	GO:0010628	4	391	0.250205	0.296817	ACTA2|PIK3CB|MAPK1|AFDN	http://amigo.geneontology.org/amigo/term/GO:0010628
telomere maintenance	Gene Ontology	GO:0000723	1	44	0.252094	0.297942	RAD50	http://amigo.geneontology.org/amigo/term/GO:0000723
T cell activation	Gene Ontology	GO:0042110	1	44	0.252094	0.297942	DLG1	http://amigo.geneontology.org/amigo/term/GO:0042110
platelet aggregation	Gene Ontology	GO:0070527	1	44	0.252094	0.297942	PIK3CB	http://amigo.geneontology.org/amigo/term/GO:0070527
protein K63-linked ubiquitination	Gene Ontology	GO:0070534	1	44	0.252094	0.297942	Rnf115	http://amigo.geneontology.org/amigo/term/GO:0070534
cellular response to amino acid starvation	Gene Ontology	GO:0034198	1	44	0.252094	0.297942	MAPK1	http://amigo.geneontology.org/amigo/term/GO:0034198
cardiac muscle contraction	Gene Ontology	GO:0060048	1	44	0.252094	0.297942	Scn5a	http://amigo.geneontology.org/amigo/term/GO:0060048
catalytic activity	Gene Ontology	GO:0003824	1	44	0.252094	0.297942	MGA	http://amigo.geneontology.org/amigo/term/GO:0003824
cellular response to organic cyclic compound	Gene Ontology	GO:0071407	1	45	0.256909	0.302182	TIPARP	http://amigo.geneontology.org/amigo/term/GO:0071407
protein N-linked glycosylation	Gene Ontology	GO:0006487	1	45	0.256909	0.302182	ALG6	http://amigo.geneontology.org/amigo/term/GO:0006487
response to organic cyclic compound	Gene Ontology	GO:0014070	1	45	0.256909	0.302182	ACSL3	http://amigo.geneontology.org/amigo/term/GO:0014070
positive regulation of phagocytosis	Gene Ontology	GO:0050766	1	45	0.256909	0.302182	Apoa1	http://amigo.geneontology.org/amigo/term/GO:0050766
negative regulation of I-kappaB kinase/NF-kappaB signaling	Gene Ontology	GO:0043124	1	45	0.256909	0.302182	ASH1L	http://amigo.geneontology.org/amigo/term/GO:0043124
anatomical structure development	Gene Ontology	GO:0048856	1	45	0.256909	0.302182	EYA3	http://amigo.geneontology.org/amigo/term/GO:0048856
long-term synaptic potentiation	Gene Ontology	GO:0060291	1	45	0.256909	0.302182	MAPK1	http://amigo.geneontology.org/amigo/term/GO:0060291
lipid binding	Gene Ontology	GO:0008289	2	151	0.258281	0.303634	OSBPL1A|OSBPL8	http://amigo.geneontology.org/amigo/term/GO:0008289
cerebellum development	Gene Ontology	GO:0021549	1	46	0.261694	0.306995	Scn5a	http://amigo.geneontology.org/amigo/term/GO:0021549
forebrain development	Gene Ontology	GO:0030900	1	46	0.261694	0.306995	ATRX	http://amigo.geneontology.org/amigo/term/GO:0030900
outflow tract morphogenesis	Gene Ontology	GO:0003151	1	46	0.261694	0.306995	TGFBR3	http://amigo.geneontology.org/amigo/term/GO:0003151
cytokine receptor activity	Gene Ontology	GO:0004896	1	46	0.261694	0.306995	IL27RA	http://amigo.geneontology.org/amigo/term/GO:0004896
heterophilic cell-cell adhesion via plasma membrane cell adhesion molecules	Gene Ontology	GO:0007157	1	47	0.266447	0.310925	VCAM1	http://amigo.geneontology.org/amigo/term/GO:0007157
inositol phosphate metabolic process	Gene Ontology	GO:0043647	1	47	0.266447	0.310925	SYNJ1	http://amigo.geneontology.org/amigo/term/GO:0043647
positive regulation of cell division	Gene Ontology	GO:0051781	1	47	0.266447	0.310925	FGFR2	http://amigo.geneontology.org/amigo/term/GO:0051781
negative regulation of cell differentiation	Gene Ontology	GO:0045596	1	47	0.266447	0.310925	MAPK1	http://amigo.geneontology.org/amigo/term/GO:0045596
cardiac conduction	Gene Ontology	GO:0061337	1	47	0.266447	0.310925	Scn5a	http://amigo.geneontology.org/amigo/term/GO:0061337
negative regulation of BMP signaling pathway	Gene Ontology	GO:0030514	1	47	0.266447	0.310925	TRIM33	http://amigo.geneontology.org/amigo/term/GO:0030514
cytosolic small ribosomal subunit	Gene Ontology	GO:0022627	1	47	0.266447	0.310925	LARP4	http://amigo.geneontology.org/amigo/term/GO:0022627
generation of precursor metabolites and energy	Gene Ontology	GO:0006091	1	48	0.27117	0.315109	CROT	http://amigo.geneontology.org/amigo/term/GO:0006091
nuclear inner membrane	Gene Ontology	GO:0005637	1	48	0.27117	0.315109	RNF13	http://amigo.geneontology.org/amigo/term/GO:0005637
collagen fibril organization	Gene Ontology	GO:0030199	1	48	0.27117	0.315109	COL14A1	http://amigo.geneontology.org/amigo/term/GO:0030199
response to hydrogen peroxide	Gene Ontology	GO:0042542	1	48	0.27117	0.315109	Stk24	http://amigo.geneontology.org/amigo/term/GO:0042542
Rho guanyl-nucleotide exchange factor activity	Gene Ontology	GO:0005089	1	48	0.27117	0.315109	FGD4	http://amigo.geneontology.org/amigo/term/GO:0005089
erythrocyte differentiation	Gene Ontology	GO:0030218	1	48	0.27117	0.315109	KMT2E	http://amigo.geneontology.org/amigo/term/GO:0030218
adult locomotory behavior	Gene Ontology	GO:0008344	1	48	0.27117	0.315109	GIGYF2	http://amigo.geneontology.org/amigo/term/GO:0008344
intracellular transport of virus	Gene Ontology	GO:0075733	1	49	0.275863	0.319724	UBB	http://amigo.geneontology.org/amigo/term/GO:0075733
kinesin complex	Gene Ontology	GO:0005871	1	49	0.275863	0.319724	KIF27	http://amigo.geneontology.org/amigo/term/GO:0005871
positive regulation of NF-kappaB transcription factor activity	Gene Ontology	GO:0051092	2	159	0.277303	0.321225	CFLAR|UBB	http://amigo.geneontology.org/amigo/term/GO:0051092
cognition	Gene Ontology	GO:0050890	1	50	0.280525	0.323605	CHD7	http://amigo.geneontology.org/amigo/term/GO:0050890
negative regulation of phosphatase activity	Gene Ontology	GO:0010923	1	50	0.280525	0.323605	PCDH11X	http://amigo.geneontology.org/amigo/term/GO:0010923
basal plasma membrane	Gene Ontology	GO:0009925	1	50	0.280525	0.323605	ABCC1	http://amigo.geneontology.org/amigo/term/GO:0009925
host cell	Gene Ontology	GO:0043657	1	50	0.280525	0.323605	UBB	http://amigo.geneontology.org/amigo/term/GO:0043657
E-box binding	Gene Ontology	GO:0070888	1	50	0.280525	0.323605	Tcf12	http://amigo.geneontology.org/amigo/term/GO:0070888
skeletal muscle tissue development	Gene Ontology	GO:0007519	1	50	0.280525	0.323605	CFLAR	http://amigo.geneontology.org/amigo/term/GO:0007519
cell surface receptor signaling pathway	Gene Ontology	GO:0007166	3	286	0.28481	0.327754	MAPK1|IL27RA|IL1R1	http://amigo.geneontology.org/amigo/term/GO:0007166
repressing transcription factor binding	Gene Ontology	GO:0070491	1	51	0.285158	0.327754	NR6A1	http://amigo.geneontology.org/amigo/term/GO:0070491
stem cell population maintenance	Gene Ontology	GO:0019827	1	51	0.285158	0.327754	TUT4	http://amigo.geneontology.org/amigo/term/GO:0019827
regulation of cellular amino acid metabolic process	Gene Ontology	GO:0006521	1	51	0.285158	0.327754	PSMB1	http://amigo.geneontology.org/amigo/term/GO:0006521
integral component of postsynaptic density membrane	Gene Ontology	GO:0099061	1	51	0.285158	0.327754	SHISA6	http://amigo.geneontology.org/amigo/term/GO:0099061
synapse organization	Gene Ontology	GO:0050808	1	51	0.285158	0.327754	Myo5a	http://amigo.geneontology.org/amigo/term/GO:0050808
receptor-mediated endocytosis	Gene Ontology	GO:0006898	2	163	0.286806	0.329477	PLA2R1|Apoa1	http://amigo.geneontology.org/amigo/term/GO:0006898
positive regulation of Notch signaling pathway	Gene Ontology	GO:0045747	1	52	0.289761	0.331669	KAT2B	http://amigo.geneontology.org/amigo/term/GO:0045747
sphingolipid biosynthetic process	Gene Ontology	GO:0030148	1	52	0.289761	0.331669	PRKD3	http://amigo.geneontology.org/amigo/term/GO:0030148
peroxisomal matrix	Gene Ontology	GO:0005782	1	52	0.289761	0.331669	CROT	http://amigo.geneontology.org/amigo/term/GO:0005782
nuclear receptor transcription coactivator activity	Gene Ontology	GO:0030374	1	52	0.289761	0.331669	MED17	http://amigo.geneontology.org/amigo/term/GO:0030374
cytoplasmic side of plasma membrane	Gene Ontology	GO:0009898	1	52	0.289761	0.331669	DLG1	http://amigo.geneontology.org/amigo/term/GO:0009898
mitotic cytokinesis	Gene Ontology	GO:0000281	1	52	0.289761	0.331669	MYH10	http://amigo.geneontology.org/amigo/term/GO:0000281
positive regulation of neuron apoptotic process	Gene Ontology	GO:0043525	1	52	0.289761	0.331669	MAP2K4	http://amigo.geneontology.org/amigo/term/GO:0043525
sequence-specific double-stranded DNA binding	Gene Ontology	GO:1990837	5	553	0.290502	0.332345	UBP1|FOXP1|NR6A1|Tcf12|PBX1	http://amigo.geneontology.org/amigo/term/GO:1990837
cellular response to cAMP	Gene Ontology	GO:0071320	1	53	0.294335	0.335517	ITPR2	http://amigo.geneontology.org/amigo/term/GO:0071320
cortical actin cytoskeleton	Gene Ontology	GO:0030864	1	53	0.294335	0.335517	MYADM	http://amigo.geneontology.org/amigo/term/GO:0030864
regulation of cardiac conduction	Gene Ontology	GO:1903779	1	53	0.294335	0.335517	ITPR2	http://amigo.geneontology.org/amigo/term/GO:1903779
Cajal body	Gene Ontology	GO:0015030	1	53	0.294335	0.335517	ARIH1	http://amigo.geneontology.org/amigo/term/GO:0015030
regulation of catalytic activity	Gene Ontology	GO:0050790	1	53	0.294335	0.335517	BRCC3	http://amigo.geneontology.org/amigo/term/GO:0050790
structural molecule activity	Gene Ontology	GO:0005198	2	168	0.298665	0.339127	Septin4|MAP4	http://amigo.geneontology.org/amigo/term/GO:0005198
protein K48-linked ubiquitination	Gene Ontology	GO:0070936	1	54	0.298879	0.339127	Rnf115	http://amigo.geneontology.org/amigo/term/GO:0070936
terminal bouton	Gene Ontology	GO:0043195	1	54	0.298879	0.339127	SYNJ1	http://amigo.geneontology.org/amigo/term/GO:0043195
symporter activity	Gene Ontology	GO:0015293	1	54	0.298879	0.339127	SLC16A12	http://amigo.geneontology.org/amigo/term/GO:0015293
transmembrane receptor protein tyrosine kinase activity	Gene Ontology	GO:0004714	1	54	0.298879	0.339127	FGFR2	http://amigo.geneontology.org/amigo/term/GO:0004714
brush border	Gene Ontology	GO:0005903	1	54	0.298879	0.339127	MYH10	http://amigo.geneontology.org/amigo/term/GO:0005903
positive regulation of protein-containing complex assembly	Gene Ontology	GO:0031334	1	54	0.298879	0.339127	SLF2	http://amigo.geneontology.org/amigo/term/GO:0031334
hemopoiesis	Gene Ontology	GO:0030097	1	54	0.298879	0.339127	TIPARP	http://amigo.geneontology.org/amigo/term/GO:0030097
IRE1-mediated unfolded protein response	Gene Ontology	GO:0036498	1	55	0.303394	0.342504	EXTL3	http://amigo.geneontology.org/amigo/term/GO:0036498
copper ion binding	Gene Ontology	GO:0005507	1	55	0.303394	0.342504	LACC1	http://amigo.geneontology.org/amigo/term/GO:0005507
phosphatidylinositol-mediated signaling	Gene Ontology	GO:0048015	1	55	0.303394	0.342504	PIK3CB	http://amigo.geneontology.org/amigo/term/GO:0048015
extracellular vesicle	Gene Ontology	GO:1903561	1	55	0.303394	0.342504	Apoa1	http://amigo.geneontology.org/amigo/term/GO:1903561
embryonic digit morphogenesis	Gene Ontology	GO:0042733	1	55	0.303394	0.342504	SMAD4	http://amigo.geneontology.org/amigo/term/GO:0042733
positive regulation of endothelial cell migration	Gene Ontology	GO:0010595	1	55	0.303394	0.342504	FOXP1	http://amigo.geneontology.org/amigo/term/GO:0010595
transcription repressor complex	Gene Ontology	GO:0017053	1	55	0.303394	0.342504	MIER1	http://amigo.geneontology.org/amigo/term/GO:0017053
response to calcium ion	Gene Ontology	GO:0051592	1	55	0.303394	0.342504	HOMER1	http://amigo.geneontology.org/amigo/term/GO:0051592
protein autophosphorylation	Gene Ontology	GO:0046777	2	170	0.303401	0.342504	Stk24|FGFR2	http://amigo.geneontology.org/amigo/term/GO:0046777
RNA polymerase II transcription factor binding	Gene Ontology	GO:0001085	1	56	0.30788	0.346502	SMAD4	http://amigo.geneontology.org/amigo/term/GO:0001085
cellular response to transforming growth factor beta stimulus	Gene Ontology	GO:0071560	1	56	0.30788	0.346502	FGFR2	http://amigo.geneontology.org/amigo/term/GO:0071560
substrate adhesion-dependent cell spreading	Gene Ontology	GO:0034446	1	56	0.30788	0.346502	ITGA8	http://amigo.geneontology.org/amigo/term/GO:0034446
protein processing	Gene Ontology	GO:0016485	1	56	0.30788	0.346502	MMP16	http://amigo.geneontology.org/amigo/term/GO:0016485
phosphatidylinositol phosphorylation	Gene Ontology	GO:0046854	1	56	0.30788	0.346502	PIK3CB	http://amigo.geneontology.org/amigo/term/GO:0046854
carbohydrate binding	Gene Ontology	GO:0030246	2	172	0.30813	0.346608	PLA2R1|MGA	http://amigo.geneontology.org/amigo/term/GO:0030246
proteolysis	Gene Ontology	GO:0006508	4	434	0.311397	0.350104	ADAMTS5|CFLAR|MMP16|ALG13	http://amigo.geneontology.org/amigo/term/GO:0006508
protein self-association	Gene Ontology	GO:0043621	1	57	0.312337	0.350273	FOXP1	http://amigo.geneontology.org/amigo/term/GO:0043621
Rac GTPase binding	Gene Ontology	GO:0048365	1	57	0.312337	0.350273	DOCK7	http://amigo.geneontology.org/amigo/term/GO:0048365
proteasome complex	Gene Ontology	GO:0000502	1	57	0.312337	0.350273	PSMB1	http://amigo.geneontology.org/amigo/term/GO:0000502
actin cytoskeleton reorganization	Gene Ontology	GO:0031532	1	57	0.312337	0.350273	ATP2C1	http://amigo.geneontology.org/amigo/term/GO:0031532
negative regulation of G2/M transition of mitotic cell cycle	Gene Ontology	GO:0010972	1	57	0.312337	0.350273	PSMB1	http://amigo.geneontology.org/amigo/term/GO:0010972
phosphatidylserine binding	Gene Ontology	GO:0001786	1	58	0.316766	0.354701	OSBPL8	http://amigo.geneontology.org/amigo/term/GO:0001786
promoter-specific chromatin binding	Gene Ontology	GO:1990841	1	58	0.316766	0.354701	CHD7	http://amigo.geneontology.org/amigo/term/GO:1990841
brush border membrane	Gene Ontology	GO:0031526	1	58	0.316766	0.354701	Cybrd1	http://amigo.geneontology.org/amigo/term/GO:0031526
tubulin binding	Gene Ontology	GO:0015631	1	59	0.321166	0.35818	RABGAP1	http://amigo.geneontology.org/amigo/term/GO:0015631
photoreceptor inner segment	Gene Ontology	GO:0001917	1	59	0.321166	0.35818	USP45	http://amigo.geneontology.org/amigo/term/GO:0001917
negative regulation of neuron differentiation	Gene Ontology	GO:0045665	1	59	0.321166	0.35818	PBX1	http://amigo.geneontology.org/amigo/term/GO:0045665
autophagosome assembly	Gene Ontology	GO:0000045	1	59	0.321166	0.35818	AMBRA1	http://amigo.geneontology.org/amigo/term/GO:0000045
negative regulation of cell death	Gene Ontology	GO:0060548	1	59	0.321166	0.35818	SMAD4	http://amigo.geneontology.org/amigo/term/GO:0060548
integral component of presynaptic membrane	Gene Ontology	GO:0099056	1	59	0.321166	0.35818	SCN10A	http://amigo.geneontology.org/amigo/term/GO:0099056
mRNA 3'-end processing	Gene Ontology	GO:0031124	1	59	0.321166	0.35818	CSTF3	http://amigo.geneontology.org/amigo/term/GO:0031124
rough endoplasmic reticulum	Gene Ontology	GO:0005791	1	59	0.321166	0.35818	STAU1	http://amigo.geneontology.org/amigo/term/GO:0005791
adenylate cyclase-inhibiting G protein-coupled receptor signaling pathway	Gene Ontology	GO:0007193	1	60	0.325538	0.361781	ADCY9	http://amigo.geneontology.org/amigo/term/GO:0007193
cartilage development	Gene Ontology	GO:0051216	1	60	0.325538	0.361781	MATN3	http://amigo.geneontology.org/amigo/term/GO:0051216
learning or memory	Gene Ontology	GO:0007611	1	60	0.325538	0.361781	MAPK1	http://amigo.geneontology.org/amigo/term/GO:0007611
syntaxin binding	Gene Ontology	GO:0019905	1	60	0.325538	0.361781	RAB11A	http://amigo.geneontology.org/amigo/term/GO:0019905
cellular protein localization	Gene Ontology	GO:0034613	1	60	0.325538	0.361781	Septin4	http://amigo.geneontology.org/amigo/term/GO:0034613
learning	Gene Ontology	GO:0007612	1	60	0.325538	0.361781	SYNJ1	http://amigo.geneontology.org/amigo/term/GO:0007612
proteasome-mediated ubiquitin-dependent protein catabolic process	Gene Ontology	GO:0043161	2	181	0.329329	0.365327	RMND5A|PSMB1	http://amigo.geneontology.org/amigo/term/GO:0043161
positive regulation of T cell proliferation	Gene Ontology	GO:0042102	1	61	0.329882	0.365327	VCAM1	http://amigo.geneontology.org/amigo/term/GO:0042102
ficolin-1-rich granule membrane	Gene Ontology	GO:0101003	1	61	0.329882	0.365327	MGA	http://amigo.geneontology.org/amigo/term/GO:0101003
lipid transport	Gene Ontology	GO:0006869	1	61	0.329882	0.365327	ABCA6	http://amigo.geneontology.org/amigo/term/GO:0006869
heat shock protein binding	Gene Ontology	GO:0031072	1	61	0.329882	0.365327	Apoa1	http://amigo.geneontology.org/amigo/term/GO:0031072
response to wounding	Gene Ontology	GO:0009611	1	61	0.329882	0.365327	MAP2K4	http://amigo.geneontology.org/amigo/term/GO:0009611
nuclear envelope	Gene Ontology	GO:0005635	2	182	0.331674	0.367127	SYNE1|IPO11	http://amigo.geneontology.org/amigo/term/GO:0005635
neuron projection morphogenesis	Gene Ontology	GO:0048812	1	62	0.334198	0.369552	UBB	http://amigo.geneontology.org/amigo/term/GO:0048812
NIK/NF-kappaB signaling	Gene Ontology	GO:0038061	1	62	0.334198	0.369552	PSMB1	http://amigo.geneontology.org/amigo/term/GO:0038061
nuclear pore	Gene Ontology	GO:0005643	1	63	0.338486	0.373735	RANBP17	http://amigo.geneontology.org/amigo/term/GO:0005643
retinoid metabolic process	Gene Ontology	GO:0001523	1	63	0.338486	0.373735	Apoa1	http://amigo.geneontology.org/amigo/term/GO:0001523
COPII vesicle coating	Gene Ontology	GO:0048208	1	63	0.338486	0.373735	SEC24A	http://amigo.geneontology.org/amigo/term/GO:0048208
SCF ubiquitin ligase complex	Gene Ontology	GO:0019005	1	64	0.342747	0.37675	ARIH1	http://amigo.geneontology.org/amigo/term/GO:0019005
photoreceptor outer segment	Gene Ontology	GO:0001750	1	64	0.342747	0.37675	Myo5a	http://amigo.geneontology.org/amigo/term/GO:0001750
hippocampus development	Gene Ontology	GO:0021766	1	64	0.342747	0.37675	TENT2	http://amigo.geneontology.org/amigo/term/GO:0021766
SNARE binding	Gene Ontology	GO:0000149	1	64	0.342747	0.37675	SEC24A	http://amigo.geneontology.org/amigo/term/GO:0000149
chloride channel activity	Gene Ontology	GO:0005254	1	64	0.342747	0.37675	ANO4	http://amigo.geneontology.org/amigo/term/GO:0005254
vascular endothelial growth factor receptor signaling pathway	Gene Ontology	GO:0048010	1	64	0.342747	0.37675	PIK3CB	http://amigo.geneontology.org/amigo/term/GO:0048010
apoptotic signaling pathway	Gene Ontology	GO:0097190	1	64	0.342747	0.37675	CFLAR	http://amigo.geneontology.org/amigo/term/GO:0097190
manganese ion binding	Gene Ontology	GO:0030145	1	64	0.342747	0.37675	DCP2	http://amigo.geneontology.org/amigo/term/GO:0030145
transcription by RNA polymerase II	Gene Ontology	GO:0006366	2	187	0.343363	0.37724	MLLT3|RREB1	http://amigo.geneontology.org/amigo/term/GO:0006366
I-kappaB kinase/NF-kappaB signaling	Gene Ontology	GO:0007249	1	65	0.346981	0.380648	UBB	http://amigo.geneontology.org/amigo/term/GO:0007249
peptidyl-threonine phosphorylation	Gene Ontology	GO:0018107	1	65	0.346981	0.380648	MAPK1	http://amigo.geneontology.org/amigo/term/GO:0018107
meiotic cell cycle	Gene Ontology	GO:0051321	1	65	0.346981	0.380648	ATRX	http://amigo.geneontology.org/amigo/term/GO:0051321
heart development	Gene Ontology	GO:0007507	2	189	0.348021	0.381601	KAT2B|Phip	http://amigo.geneontology.org/amigo/term/GO:0007507
rhythmic process	Gene Ontology	GO:0048511	1	66	0.351187	0.383743	KAT2B	http://amigo.geneontology.org/amigo/term/GO:0048511
circadian regulation of gene expression	Gene Ontology	GO:0032922	1	66	0.351187	0.383743	Mycbp2	http://amigo.geneontology.org/amigo/term/GO:0032922
nucleosome	Gene Ontology	GO:0000786	1	66	0.351187	0.383743	HP1BP3	http://amigo.geneontology.org/amigo/term/GO:0000786
platelet alpha granule lumen	Gene Ontology	GO:0031093	1	66	0.351187	0.383743	OLA1	http://amigo.geneontology.org/amigo/term/GO:0031093
regulation of blood pressure	Gene Ontology	GO:0008217	1	66	0.351187	0.383743	ACTA2	http://amigo.geneontology.org/amigo/term/GO:0008217
type I interferon signaling pathway	Gene Ontology	GO:0060337	1	66	0.351187	0.383743	RNASEL	http://amigo.geneontology.org/amigo/term/GO:0060337
hematopoietic progenitor cell differentiation	Gene Ontology	GO:0002244	1	66	0.351187	0.383743	TENT2	http://amigo.geneontology.org/amigo/term/GO:0002244
multicellular organism development	Gene Ontology	GO:0007275	4	462	0.352012	0.384455	FGFR2|EYA3|PHC3|RREB1	http://amigo.geneontology.org/amigo/term/GO:0007275
leukocyte migration	Gene Ontology	GO:0050900	2	192	0.354988	0.387165	Glg1|PIK3CB	http://amigo.geneontology.org/amigo/term/GO:0050900
cell chemotaxis	Gene Ontology	GO:0060326	1	67	0.355367	0.387165	ABCC1	http://amigo.geneontology.org/amigo/term/GO:0060326
cellular response to retinoic acid	Gene Ontology	GO:0071300	1	67	0.355367	0.387165	FGFR2	http://amigo.geneontology.org/amigo/term/GO:0071300
microtubule motor activity	Gene Ontology	GO:0003777	1	67	0.355367	0.387165	KIF27	http://amigo.geneontology.org/amigo/term/GO:0003777
flagellated sperm motility	Gene Ontology	GO:0030317	1	67	0.355367	0.387165	ASH1L	http://amigo.geneontology.org/amigo/term/GO:0030317
transcription corepressor activity	Gene Ontology	GO:0003714	2	194	0.359617	0.390835	MIER1|AEBP2	http://amigo.geneontology.org/amigo/term/GO:0003714
cilium assembly	Gene Ontology	GO:0060271	2	194	0.359617	0.390835	KIF27|Phip	http://amigo.geneontology.org/amigo/term/GO:0060271
nucleic acid phosphodiester bond hydrolysis	Gene Ontology	GO:0090305	1	69	0.363645	0.394632	RAD50	http://amigo.geneontology.org/amigo/term/GO:0090305
microvillus	Gene Ontology	GO:0005902	1	70	0.367745	0.398106	VCAM1	http://amigo.geneontology.org/amigo/term/GO:0005902
cerebral cortex development	Gene Ontology	GO:0021987	1	70	0.367745	0.398106	TACC1	http://amigo.geneontology.org/amigo/term/GO:0021987
snRNA transcription by RNA polymerase II	Gene Ontology	GO:0042795	1	70	0.367745	0.398106	INTS8	http://amigo.geneontology.org/amigo/term/GO:0042795
positive regulation of protein binding	Gene Ontology	GO:0032092	1	70	0.367745	0.398106	Mark3	http://amigo.geneontology.org/amigo/term/GO:0032092
regulation of insulin secretion	Gene Ontology	GO:0050796	1	71	0.371818	0.401926	ITPR2	http://amigo.geneontology.org/amigo/term/GO:0050796
intercellular bridge	Gene Ontology	GO:0045171	1	71	0.371818	0.401926	GSTM1	http://amigo.geneontology.org/amigo/term/GO:0045171
negative regulation of protein phosphorylation	Gene Ontology	GO:0001933	1	71	0.371818	0.401926	MYADM	http://amigo.geneontology.org/amigo/term/GO:0001933
chromosome segregation	Gene Ontology	GO:0007059	1	72	0.375865	0.405115	CENPC	http://amigo.geneontology.org/amigo/term/GO:0007059
double-stranded RNA binding	Gene Ontology	GO:0003725	1	72	0.375865	0.405115	STAU1	http://amigo.geneontology.org/amigo/term/GO:0003725
RNA phosphodiester bond hydrolysis, endonucleolytic	Gene Ontology	GO:0090502	1	72	0.375865	0.405115	RNASEL	http://amigo.geneontology.org/amigo/term/GO:0090502
transcription-coupled nucleotide-excision repair	Gene Ontology	GO:0006283	1	72	0.375865	0.405115	UBB	http://amigo.geneontology.org/amigo/term/GO:0006283
negative regulation of cysteine-type endopeptidase activity involved in apoptotic process	Gene Ontology	GO:0043154	1	72	0.375865	0.405115	CFLAR	http://amigo.geneontology.org/amigo/term/GO:0043154
positive regulation of protein catabolic process	Gene Ontology	GO:0045732	1	73	0.379886	0.408853	TIPARP	http://amigo.geneontology.org/amigo/term/GO:0045732
GDP binding	Gene Ontology	GO:0019003	1	73	0.379886	0.408853	RERG	http://amigo.geneontology.org/amigo/term/GO:0019003
B cell differentiation	Gene Ontology	GO:0030183	1	73	0.379886	0.408853	VCAM1	http://amigo.geneontology.org/amigo/term/GO:0030183
neutrophil degranulation	Gene Ontology	GO:0043312	4	482	0.381074	0.409932	MGA|MAPK1|PLD1|PSMB1	http://amigo.geneontology.org/amigo/term/GO:0043312
RNA helicase activity	Gene Ontology	GO:0003724	1	74	0.383881	0.412551	MTREX	http://amigo.geneontology.org/amigo/term/GO:0003724
transcription elongation from RNA polymerase II promoter	Gene Ontology	GO:0006368	1	74	0.383881	0.412551	MLLT3	http://amigo.geneontology.org/amigo/term/GO:0006368
regulation of actin cytoskeleton organization	Gene Ontology	GO:0032956	1	75	0.387851	0.416212	RHOBTB3	http://amigo.geneontology.org/amigo/term/GO:0032956
calcium ion transport	Gene Ontology	GO:0006816	1	75	0.387851	0.416212	ATP2C1	http://amigo.geneontology.org/amigo/term/GO:0006816
regulation of alternative mRNA splicing, via spliceosome	Gene Ontology	GO:0000381	1	75	0.387851	0.416212	RBM5	http://amigo.geneontology.org/amigo/term/GO:0000381
liver development	Gene Ontology	GO:0001889	1	76	0.391795	0.419632	TGFBR3	http://amigo.geneontology.org/amigo/term/GO:0001889
cellular oxidant detoxification	Gene Ontology	GO:0098869	1	76	0.391795	0.419632	GSTA1	http://amigo.geneontology.org/amigo/term/GO:0098869
virus receptor activity	Gene Ontology	GO:0001618	1	76	0.391795	0.419632	ITGB5	http://amigo.geneontology.org/amigo/term/GO:0001618
regulation of cellular response to heat	Gene Ontology	GO:1900034	1	77	0.395714	0.423011	MAPK1	http://amigo.geneontology.org/amigo/term/GO:1900034
sodium ion transport	Gene Ontology	GO:0006814	1	77	0.395714	0.423011	Scn5a	http://amigo.geneontology.org/amigo/term/GO:0006814
protein localization	Gene Ontology	GO:0008104	1	77	0.395714	0.423011	CEP128	http://amigo.geneontology.org/amigo/term/GO:0008104
cellular response to mechanical stimulus	Gene Ontology	GO:0071260	1	79	0.403476	0.430686	MAP2K4	http://amigo.geneontology.org/amigo/term/GO:0071260
negative regulation of translation	Gene Ontology	GO:0017148	1	79	0.403476	0.430686	GIGYF2	http://amigo.geneontology.org/amigo/term/GO:0017148
lipid catabolic process	Gene Ontology	GO:0016042	1	79	0.403476	0.430686	PLD1	http://amigo.geneontology.org/amigo/term/GO:0016042
signaling receptor activity	Gene Ontology	GO:0038023	2	214	0.405174	0.432289	PLA2R1|ITGB5	http://amigo.geneontology.org/amigo/term/GO:0038023
regulation of G2/M transition of mitotic cell cycle	Gene Ontology	GO:0010389	1	80	0.40732	0.433744	SDCCAG8	http://amigo.geneontology.org/amigo/term/GO:0010389
amyloid-beta binding	Gene Ontology	GO:0001540	1	80	0.40732	0.433744	Apoa1	http://amigo.geneontology.org/amigo/term/GO:0001540
cellular response to interleukin-1	Gene Ontology	GO:0071347	1	80	0.40732	0.433744	ADAMTS12	http://amigo.geneontology.org/amigo/term/GO:0071347
regulation of mitotic cell cycle phase transition	Gene Ontology	GO:1901990	1	80	0.40732	0.433744	PSMB1	http://amigo.geneontology.org/amigo/term/GO:1901990
positive regulation of cell population proliferation	Gene Ontology	GO:0008284	4	501	0.408559	0.434855	DLG1|PBX1|FGFR2|Phip	http://amigo.geneontology.org/amigo/term/GO:0008284
cellular protein modification process	Gene Ontology	GO:0006464	1	81	0.411139	0.436343	CSNK1G3	http://amigo.geneontology.org/amigo/term/GO:0006464
positive regulation of cell growth	Gene Ontology	GO:0030307	1	81	0.411139	0.436343	EXTL3	http://amigo.geneontology.org/amigo/term/GO:0030307
positive regulation of inflammatory response	Gene Ontology	GO:0050729	1	81	0.411139	0.436343	ABCC1	http://amigo.geneontology.org/amigo/term/GO:0050729
endopeptidase activity	Gene Ontology	GO:0004175	1	81	0.411139	0.436343	PSMB1	http://amigo.geneontology.org/amigo/term/GO:0004175
cellular response to calcium ion	Gene Ontology	GO:0071277	1	81	0.411139	0.436343	Scn5a	http://amigo.geneontology.org/amigo/term/GO:0071277
retrograde transport, endosome to Golgi	Gene Ontology	GO:0042147	1	81	0.411139	0.436343	RHOBTB3	http://amigo.geneontology.org/amigo/term/GO:0042147
positive regulation of catalytic activity	Gene Ontology	GO:0043085	1	82	0.414934	0.439319	MMP16	http://amigo.geneontology.org/amigo/term/GO:0043085
double-strand break repair via homologous recombination	Gene Ontology	GO:0000724	1	82	0.414934	0.439319	RAD50	http://amigo.geneontology.org/amigo/term/GO:0000724
positive regulation of neuron differentiation	Gene Ontology	GO:0045666	1	82	0.414934	0.439319	Tcf12	http://amigo.geneontology.org/amigo/term/GO:0045666
memory	Gene Ontology	GO:0007613	1	82	0.414934	0.439319	ITGA8	http://amigo.geneontology.org/amigo/term/GO:0007613
response to toxic substance	Gene Ontology	GO:0009636	1	82	0.414934	0.439319	MAPK1	http://amigo.geneontology.org/amigo/term/GO:0009636
extracellular region	Gene Ontology	GO:0005576	13	1843	0.416401	0.440661	ADAMTS5|MATN3|EMILIN2|LTBP1|PLA2R1|KIF27|COL14A1|ARSK|MAPK1|IL1R1|Apoa1|PSMB1|OLA1	http://amigo.geneontology.org/amigo/term/GO:0005576
regulation of protein stability	Gene Ontology	GO:0031647	1	83	0.418704	0.442676	MAPK1	http://amigo.geneontology.org/amigo/term/GO:0031647
phosphatidylinositol-4,5-bisphosphate binding	Gene Ontology	GO:0005546	1	83	0.418704	0.442676	GSDME	http://amigo.geneontology.org/amigo/term/GO:0005546
regulation of immune response	Gene Ontology	GO:0050776	2	221	0.420757	0.444634	SPPL2A|VCAM1	http://amigo.geneontology.org/amigo/term/GO:0050776
retrograde vesicle-mediated transport, Golgi to endoplasmic reticulum	Gene Ontology	GO:0006890	1	84	0.42245	0.445786	COG3	http://amigo.geneontology.org/amigo/term/GO:0006890
Schaffer collateral - CA1 synapse	Gene Ontology	GO:0098685	1	84	0.42245	0.445786	RAB11A	http://amigo.geneontology.org/amigo/term/GO:0098685
positive regulation of nucleic acid-templated transcription	Gene Ontology	GO:1903508	1	84	0.42245	0.445786	RBPMS	http://amigo.geneontology.org/amigo/term/GO:1903508
cell-cell signaling	Gene Ontology	GO:0007267	2	224	0.427372	0.450764	AFDN|FGFR2	http://amigo.geneontology.org/amigo/term/GO:0007267
mitochondrial translational termination	Gene Ontology	GO:0070126	1	86	0.429871	0.451894	GFM2	http://amigo.geneontology.org/amigo/term/GO:0070126
positive regulation of phosphatidylinositol 3-kinase signaling	Gene Ontology	GO:0014068	1	86	0.429871	0.451894	PIK3CB	http://amigo.geneontology.org/amigo/term/GO:0014068
mitochondrial translational elongation	Gene Ontology	GO:0070125	1	86	0.429871	0.451894	GFM2	http://amigo.geneontology.org/amigo/term/GO:0070125
condensed chromosome kinetochore	Gene Ontology	GO:0000777	1	86	0.429871	0.451894	KANSL1	http://amigo.geneontology.org/amigo/term/GO:0000777
catalytic step 2 spliceosome	Gene Ontology	GO:0071013	1	86	0.429871	0.451894	MTREX	http://amigo.geneontology.org/amigo/term/GO:0071013
activation of cysteine-type endopeptidase activity involved in apoptotic process	Gene Ontology	GO:0006919	1	86	0.429871	0.451894	CFLAR	http://amigo.geneontology.org/amigo/term/GO:0006919
recycling endosome membrane	Gene Ontology	GO:0055038	1	87	0.433545	0.455541	RAB11A	http://amigo.geneontology.org/amigo/term/GO:0055038
positive regulation of cell migration	Gene Ontology	GO:0030335	2	227	0.433947	0.455747	CARMIL1|MYADM	http://amigo.geneontology.org/amigo/term/GO:0030335
SRP-dependent cotranslational protein targeting to membrane	Gene Ontology	GO:0006614	1	88	0.437196	0.458724	SRP72	http://amigo.geneontology.org/amigo/term/GO:0006614
transmembrane transporter activity	Gene Ontology	GO:0022857	1	88	0.437196	0.458724	SLC35D2	http://amigo.geneontology.org/amigo/term/GO:0022857
Wnt signaling pathway, planar cell polarity pathway	Gene Ontology	GO:0060071	1	89	0.440823	0.461438	PSMB1	http://amigo.geneontology.org/amigo/term/GO:0060071
Golgi cisterna membrane	Gene Ontology	GO:0032580	1	89	0.440823	0.461438	COG3	http://amigo.geneontology.org/amigo/term/GO:0032580
viral entry into host cell	Gene Ontology	GO:0046718	1	89	0.440823	0.461438	ITGB5	http://amigo.geneontology.org/amigo/term/GO:0046718
muscle organ development	Gene Ontology	GO:0007517	1	89	0.440823	0.461438	Tcf12	http://amigo.geneontology.org/amigo/term/GO:0007517
positive regulation of peptidyl-serine phosphorylation	Gene Ontology	GO:0033138	1	90	0.444427	0.464552	DOCK7	http://amigo.geneontology.org/amigo/term/GO:0033138
azurophil granule lumen	Gene Ontology	GO:0035578	1	90	0.444427	0.464552	MAPK1	http://amigo.geneontology.org/amigo/term/GO:0035578
xenobiotic metabolic process	Gene Ontology	GO:0006805	1	91	0.448008	0.466754	GSTA1	http://amigo.geneontology.org/amigo/term/GO:0006805
specific granule membrane	Gene Ontology	GO:0035579	1	91	0.448008	0.466754	PLD1	http://amigo.geneontology.org/amigo/term/GO:0035579
endosomal transport	Gene Ontology	GO:0016197	1	91	0.448008	0.466754	UBB	http://amigo.geneontology.org/amigo/term/GO:0016197
mitochondrion organization	Gene Ontology	GO:0007005	1	91	0.448008	0.466754	MTFR1	http://amigo.geneontology.org/amigo/term/GO:0007005
regulation of gene expression	Gene Ontology	GO:0010468	2	235	0.451281	0.469578	MAPK1|FOXP1	http://amigo.geneontology.org/amigo/term/GO:0010468
transport vesicle	Gene Ontology	GO:0030133	1	92	0.451566	0.469578	RAB11A	http://amigo.geneontology.org/amigo/term/GO:0030133
regulation of lipid metabolic process	Gene Ontology	GO:0019216	1	92	0.451566	0.469578	Apoa1	http://amigo.geneontology.org/amigo/term/GO:0019216
SCF-dependent proteasomal ubiquitin-dependent protein catabolic process	Gene Ontology	GO:0031146	1	92	0.451566	0.469578	PSMB1	http://amigo.geneontology.org/amigo/term/GO:0031146
macroautophagy	Gene Ontology	GO:0016236	1	93	0.455101	0.471926	AMBRA1	http://amigo.geneontology.org/amigo/term/GO:0016236
male gonad development	Gene Ontology	GO:0008584	1	93	0.455101	0.471926	RHOBTB3	http://amigo.geneontology.org/amigo/term/GO:0008584
spliceosomal complex	Gene Ontology	GO:0005681	1	93	0.455101	0.471926	RBM5	http://amigo.geneontology.org/amigo/term/GO:0005681
lipid droplet	Gene Ontology	GO:0005811	1	93	0.455101	0.471926	ACSL3	http://amigo.geneontology.org/amigo/term/GO:0005811
negative regulation of inflammatory response	Gene Ontology	GO:0050728	1	95	0.462104	0.478963	Apoa1	http://amigo.geneontology.org/amigo/term/GO:0050728
calcium ion binding	Gene Ontology	GO:0005509	5	693	0.466855	0.483661	ITPR2|PCDH11X|MATN3|Myo5a|LTBP1	http://amigo.geneontology.org/amigo/term/GO:0005509
defense response to Gram-positive bacterium	Gene Ontology	GO:0050830	1	97	0.469017	0.485673	IL27RA	http://amigo.geneontology.org/amigo/term/GO:0050830
cellular calcium ion homeostasis	Gene Ontology	GO:0006874	1	98	0.47244	0.488761	ATP2C1	http://amigo.geneontology.org/amigo/term/GO:0006874
response to ethanol	Gene Ontology	GO:0045471	1	98	0.47244	0.488761	FGFR2	http://amigo.geneontology.org/amigo/term/GO:0045471
secretory granule membrane	Gene Ontology	GO:0030667	1	99	0.475841	0.491591	ITPR2	http://amigo.geneontology.org/amigo/term/GO:0030667
regulation of membrane potential	Gene Ontology	GO:0042391	1	99	0.475841	0.491591	DLG1	http://amigo.geneontology.org/amigo/term/GO:0042391
melanosome	Gene Ontology	GO:0042470	1	99	0.475841	0.491591	Myo5a	http://amigo.geneontology.org/amigo/term/GO:0042470
structural constituent of cytoskeleton	Gene Ontology	GO:0005200	1	101	0.482578	0.497623	HLA-DRB1	http://amigo.geneontology.org/amigo/term/GO:0005200
phosphorylation	Gene Ontology	GO:0016310	1	101	0.482578	0.497623	PIK3CB	http://amigo.geneontology.org/amigo/term/GO:0016310
Golgi lumen	Gene Ontology	GO:0005796	1	101	0.482578	0.497623	MMP16	http://amigo.geneontology.org/amigo/term/GO:0005796
response to oxidative stress	Gene Ontology	GO:0006979	1	101	0.482578	0.497623	RBPMS	http://amigo.geneontology.org/amigo/term/GO:0006979
DNA-binding transcription repressor activity, RNA polymerase II-specific	Gene Ontology	GO:0001227	2	253	0.48915	0.504166	GCFC2|AEBP2	http://amigo.geneontology.org/amigo/term/GO:0001227
chaperone binding	Gene Ontology	GO:0051087	1	104	0.492521	0.507169	SLC25A17	http://amigo.geneontology.org/amigo/term/GO:0051087
response to virus	Gene Ontology	GO:0009615	1	104	0.492521	0.507169	ACTA2	http://amigo.geneontology.org/amigo/term/GO:0009615
response to estradiol	Gene Ontology	GO:0032355	1	105	0.495794	0.510064	STRN3	http://amigo.geneontology.org/amigo/term/GO:0032355
sensory perception of smell	Gene Ontology	GO:0007608	1	109	0.508673	0.522103	UBR3	http://amigo.geneontology.org/amigo/term/GO:0007608
proton transmembrane transport	Gene Ontology	GO:1902600	1	109	0.508673	0.522103	ATP2C1	http://amigo.geneontology.org/amigo/term/GO:1902600
presynapse	Gene Ontology	GO:0098793	1	109	0.508673	0.522103	SYNJ1	http://amigo.geneontology.org/amigo/term/GO:0098793
Notch signaling pathway	Gene Ontology	GO:0007219	1	110	0.511842	0.525112	KAT2B	http://amigo.geneontology.org/amigo/term/GO:0007219
synapse	Gene Ontology	GO:0045202	3	420	0.512814	0.525865	SHISA6|Myo9a|EMB	http://amigo.geneontology.org/amigo/term/GO:0045202
mitochondrial membrane	Gene Ontology	GO:0031966	1	111	0.51499	0.527365	GPAM	http://amigo.geneontology.org/amigo/term/GO:0031966
positive regulation of neuron projection development	Gene Ontology	GO:0010976	1	111	0.51499	0.527365	CFLAR	http://amigo.geneontology.org/amigo/term/GO:0010976
phagocytosis, engulfment	Gene Ontology	GO:0006911	1	111	0.51499	0.527365	ARHGAP12	http://amigo.geneontology.org/amigo/term/GO:0006911
stimulatory C-type lectin receptor signaling pathway	Gene Ontology	GO:0002223	1	112	0.518118	0.530323	PSMB1	http://amigo.geneontology.org/amigo/term/GO:0002223
adenylate cyclase-activating G protein-coupled receptor signaling pathway	Gene Ontology	GO:0007189	1	113	0.521225	0.533011	ADCY9	http://amigo.geneontology.org/amigo/term/GO:0007189
regulation of ion transmembrane transport	Gene Ontology	GO:0034765	1	113	0.521225	0.533011	SCN10A	http://amigo.geneontology.org/amigo/term/GO:0034765
calcium ion transmembrane transport	Gene Ontology	GO:0070588	1	115	0.527381	0.538809	ATP2C1	http://amigo.geneontology.org/amigo/term/GO:0070588
unfolded protein binding	Gene Ontology	GO:0051082	1	115	0.527381	0.538809	UGGT2	http://amigo.geneontology.org/amigo/term/GO:0051082
nuclear-transcribed mRNA catabolic process, nonsense-mediated decay	Gene Ontology	GO:0000184	1	116	0.530429	0.541673	DCP2	http://amigo.geneontology.org/amigo/term/GO:0000184
cellular_component	Gene Ontology	GO:0005575	3	433	0.533124	0.544174	TTC27|RNASEL|TC2N	http://amigo.geneontology.org/amigo/term/GO:0005575
tumor necrosis factor-mediated signaling pathway	Gene Ontology	GO:0033209	1	121	0.545379	0.55566	PSMB1	http://amigo.geneontology.org/amigo/term/GO:0033209
regulation of cell cycle	Gene Ontology	GO:0051726	1	121	0.545379	0.55566	Cdk17	http://amigo.geneontology.org/amigo/term/GO:0051726
B cell receptor signaling pathway	Gene Ontology	GO:0050853	1	122	0.548312	0.558391	MAPK1	http://amigo.geneontology.org/amigo/term/GO:0050853
intracellular anatomical structure	Gene Ontology	GO:0005622	1	123	0.551225	0.560843	Smc6	http://amigo.geneontology.org/amigo/term/GO:0005622
potassium ion transmembrane transport	Gene Ontology	GO:0071805	1	123	0.551225	0.560843	TMEM38B	http://amigo.geneontology.org/amigo/term/GO:0071805
cell projection	Gene Ontology	GO:0042995	1	127	0.562694	0.572249	RHOBTB3	http://amigo.geneontology.org/amigo/term/GO:0042995
extracellular space	Gene Ontology	GO:0005615	10	1572	0.566978	0.576341	TGFBR3|ADAMTS5|ACTA2|HLA-DRB1|COL14A1|Apoa1|FRMD4B|VCAM1|UBB|TUT4	http://amigo.geneontology.org/amigo/term/GO:0005615
DNA replication	Gene Ontology	GO:0006260	1	131	0.573871	0.58228	RAD50	http://amigo.geneontology.org/amigo/term/GO:0006260
regulation of signal transduction by p53 class mediator	Gene Ontology	GO:1901796	1	131	0.573871	0.58228	RAD50	http://amigo.geneontology.org/amigo/term/GO:1901796
nervous system development	Gene Ontology	GO:0007399	2	305	0.588873	0.596955	Fez2|Smarcc1	http://amigo.geneontology.org/amigo/term/GO:0007399
chromatin organization	Gene Ontology	GO:0006325	1	137	0.590106	0.59793	AEBP2	http://amigo.geneontology.org/amigo/term/GO:0006325
negative regulation of neuron apoptotic process	Gene Ontology	GO:0043524	1	138	0.592751	0.600062	AMBRA1	http://amigo.geneontology.org/amigo/term/GO:0043524
blood microparticle	Gene Ontology	GO:0072562	1	141	0.600585	0.607715	Apoa1	http://amigo.geneontology.org/amigo/term/GO:0072562
negative regulation of apoptotic process	Gene Ontology	GO:0043066	3	487	0.612098	0.6188	CFLAR|UBB|Phip	http://amigo.geneontology.org/amigo/term/GO:0043066
RNA splicing	Gene Ontology	GO:0008380	1	160	0.646829	0.653017	ZNF638	http://amigo.geneontology.org/amigo/term/GO:0008380
growth factor activity	Gene Ontology	GO:0008083	1	162	0.651375	0.657009	Rabep1	http://amigo.geneontology.org/amigo/term/GO:0008083
aging	Gene Ontology	GO:0007568	1	163	0.653627	0.658979	MAPK1	http://amigo.geneontology.org/amigo/term/GO:0007568
protein folding	Gene Ontology	GO:0006457	1	166	0.660294	0.665398	NGLY1	http://amigo.geneontology.org/amigo/term/GO:0006457
regulation of cell population proliferation	Gene Ontology	GO:0042127	1	169	0.666833	0.671683	HP1BP3	http://amigo.geneontology.org/amigo/term/GO:0042127
signaling receptor binding	Gene Ontology	GO:0005102	2	353	0.667492	0.672041	Glg1|Apoa1	http://amigo.geneontology.org/amigo/term/GO:0005102
blood coagulation	Gene Ontology	GO:0007596	1	173	0.675357	0.679342	CARMIL1	http://amigo.geneontology.org/amigo/term/GO:0007596
translation	Gene Ontology	GO:0006412	1	173	0.675357	0.679342	LARP4	http://amigo.geneontology.org/amigo/term/GO:0006412
positive regulation of protein phosphorylation	Gene Ontology	GO:0001934	1	178	0.685708	0.689441	HLA-DRB1	http://amigo.geneontology.org/amigo/term/GO:0001934
inflammatory response	Gene Ontology	GO:0006954	2	381	0.707498	0.710705	LACC1|IL1R1	http://amigo.geneontology.org/amigo/term/GO:0006954
regulation of apoptotic process	Gene Ontology	GO:0042981	1	197	0.722129	0.724745	Septin4	http://amigo.geneontology.org/amigo/term/GO:0042981
defense response to bacterium	Gene Ontology	GO:0042742	1	209	0.742933	0.745287	ADAMTS5	http://amigo.geneontology.org/amigo/term/GO:0042742
cilium	Gene Ontology	GO:0005929	1	212	0.747887	0.749917	KIF27	http://amigo.geneontology.org/amigo/term/GO:0005929
magnesium ion binding	Gene Ontology	GO:0000287	1	214	0.751136	0.752835	Septin4	http://amigo.geneontology.org/amigo/term/GO:0000287
lysosome	Gene Ontology	GO:0005764	1	262	0.817756	0.819235	Myo5a	http://amigo.geneontology.org/amigo/term/GO:0005764
protein heterodimerization activity	Gene Ontology	GO:0046982	1	297	0.854827	0.855985	Tcf12	http://amigo.geneontology.org/amigo/term/GO:0046982
innate immune response	Gene Ontology	GO:0045087	2	558	0.877063	0.877856	SERINC5|LACC1	http://amigo.geneontology.org/amigo/term/GO:0045087
mitochondrial inner membrane	Gene Ontology	GO:0005743	1	385	0.918122	0.918536	HADHB	http://amigo.geneontology.org/amigo/term/GO:0005743
G protein-coupled receptor signaling pathway	Gene Ontology	GO:0007186	4	1132	0.936124	0.936124	FGD4|PIK3CB|ADCY9|Apoa1	http://amigo.geneontology.org/amigo/term/GO:0007186
