# Supplementary material for: Genetic Basis of Follicle Development in Dazu Black Goat by Whole-Transcriptome Sequencing
Source: Animals (Basel). 2021 Dec 13;11(12):3536. doi: 10.3390/ani11123536 (PMC8697922; doi:10.3390/ani11123536)
Supplement: Supplementary file 1 [file animals-11-03536-s001.zip › Supplementary/Table S16 KEGG pathway enrichment analysis of source genes of differentially expressed circRNA.xlsx]

## Sheet: KEGG analysis of DEcircRNA-SGs
Table S16 KEGG pathway enrichment analysis of source genes of differentially expressed circRNA
#Term	Database	ID	Input number	Background number	P-Value	Corrected P-Value	Input	Hyperlink
Human T-cell leukemia virus 1 infection	KEGG PATHWAY	hsa05166	10	219	2.6486e-06	0.000345253	DLG1|SMAD4|PIK3CB|HLA-DRB1|KAT2B|SMAD2|ADCY9|MAPK1|MAP2K4|IL1R1	http://www.genome.jp/kegg-bin/show_pathway?hsa05166/hsa:5594%09red/hsa:115%09red/hsa:8850%09red/hsa:5291%09red/hsa:6416%09red/hsa:1739%09red/hsa:4089%09red/hsa:4087%09red/hsa:3123%09red/hsa:3554%09red
Th17 cell differentiation	KEGG PATHWAY	hsa04659	6	107	9.48146e-05	0.00525273	IL27RA|SMAD4|HLA-DRB1|SMAD2|MAPK1|IL1R1	http://www.genome.jp/kegg-bin/show_pathway?hsa04659/hsa:5594%09red/hsa:3554%09red/hsa:9466%09red/hsa:4089%09red/hsa:4087%09red/hsa:3123%09red
Hepatocellular carcinoma	KEGG PATHWAY	hsa05225	7	168	0.000147857	0.00691205	Smarcc1|SMAD4|GSTM1|PIK3CB|GSTA1|SMAD2|MAPK1	http://www.genome.jp/kegg-bin/show_pathway?hsa05225/hsa:5594%09red/hsa:2944%09red/hsa:5291%09red/hsa:2938%09red/hsa:4089%09red/hsa:4087%09red/hsa:6599%09red
Pancreatic cancer	KEGG PATHWAY	hsa05212	5	75	0.000171554	0.00691205	SMAD4|PIK3CB|MAPK1|PLD1|SMAD2	http://www.genome.jp/kegg-bin/show_pathway?hsa05212/hsa:5337%09red/hsa:4087%09red/hsa:5594%09red/hsa:5291%09red/hsa:4089%09red
Relaxin signaling pathway	KEGG PATHWAY	hsa04926	6	130	0.000260857	0.00932392	ACTA2|PIK3CB|ADCY9|SMAD2|MAPK1|MAP2K4	http://www.genome.jp/kegg-bin/show_pathway?hsa04926/hsa:5594%09red/hsa:5291%09red/hsa:59%09red/hsa:6416%09red/hsa:115%09red/hsa:4087%09red
Apelin signaling pathway	KEGG PATHWAY	hsa04371	6	137	0.00034151	0.0114665	ACTA2|SMAD4|ADCY9|SMAD2|MAPK1|ITPR2	http://www.genome.jp/kegg-bin/show_pathway?hsa04371/hsa:3709%09red/hsa:5594%09red/hsa:59%09red/hsa:115%09red/hsa:4089%09red/hsa:4087%09red
Fluid shear stress and atherosclerosis	KEGG PATHWAY	hsa05418	6	139	0.000367804	0.0119861	GSTM1|PIK3CB|GSTA1|VCAM1|MAP2K4|IL1R1	http://www.genome.jp/kegg-bin/show_pathway?hsa05418/hsa:3554%09red/hsa:5291%09red/hsa:2938%09red/hsa:6416%09red/hsa:7412%09red/hsa:2944%09red
GnRH signaling pathway	KEGG PATHWAY	hsa04912	5	93	0.00044126	0.013969	ITPR2|PLD1|MAPK1|ADCY9|MAP2K4	http://www.genome.jp/kegg-bin/show_pathway?hsa04912/hsa:5337%09red/hsa:6416%09red/hsa:5594%09red/hsa:115%09red/hsa:3709%09red
AGE-RAGE signaling pathway in diabetic complications	KEGG PATHWAY	hsa04933	5	100	0.000604997	0.0176404	SMAD4|PIK3CB|MAPK1|VCAM1|SMAD2	http://www.genome.jp/kegg-bin/show_pathway?hsa04933/hsa:4087%09red/hsa:5594%09red/hsa:5291%09red/hsa:7412%09red/hsa:4089%09red
Chagas disease (American trypanosomiasis)	KEGG PATHWAY	hsa05142	5	103	0.000687607	0.0192584	CFLAR|PIK3CB|MAPK1|SMAD2|MAP2K4	http://www.genome.jp/kegg-bin/show_pathway?hsa05142/hsa:8837%09red/hsa:6416%09red/hsa:5594%09red/hsa:5291%09red/hsa:4087%09red
Parathyroid hormone synthesis, secretion and action	KEGG PATHWAY	hsa04928	5	106	0.000778376	0.0199632	ITPR2|MMP16|MAPK1|ADCY9|PLD1	http://www.genome.jp/kegg-bin/show_pathway?hsa04928/hsa:5337%09red/hsa:3709%09red/hsa:4325%09red/hsa:5594%09red/hsa:115%09red
TNF signaling pathway	KEGG PATHWAY	hsa04668	5	112	0.000986383	0.0216418	CFLAR|PIK3CB|MAPK1|VCAM1|MAP2K4	http://www.genome.jp/kegg-bin/show_pathway?hsa04668/hsa:8837%09red/hsa:6416%09red/hsa:5594%09red/hsa:7412%09red/hsa:5291%09red
Glutamatergic synapse	KEGG PATHWAY	hsa04724	5	114	0.00106411	0.0226738	ITPR2|HOMER1|MAPK1|ADCY9|PLD1	http://www.genome.jp/kegg-bin/show_pathway?hsa04724/hsa:5337%09red/hsa:3709%09red/hsa:5594%09red/hsa:9456%09red/hsa:115%09red
Metabolic pathways	KEGG PATHWAY	hsa01100	20	1433	0.00124589	0.0240078	MGA|GPAM|PLD1|PIGF|AASS|GSTM1|PIK3CB|EXTL3|ALG6|ADCY9|GSTA1|HADHB|FAH|SYNJ1|ACSL3|ADSL|ALG13|MTMR2|HIBCH|MCCC1	http://www.genome.jp/kegg-bin/show_pathway?hsa01100/hsa:5337%09red/hsa:56922%09red/hsa:2944%09red/hsa:158%09red/hsa:3032%09red/hsa:5291%09red/hsa:5281%09red/hsa:2137%09red/hsa:2938%09red/hsa:29929%09red/hsa:8972%09red/hsa:57678%09red/hsa:8898%09red/hsa:115%09red/hsa:8867%09red/hsa:2184%09red/hsa:10157%09red/hsa:2181%09red/hsa:26275%09red/hsa:79868%09red
Adherens junction	KEGG PATHWAY	hsa04520	4	72	0.00149064	0.0246631	SMAD4|PTPRM|MAPK1|SMAD2	http://www.genome.jp/kegg-bin/show_pathway?hsa04520/hsa:4087%09red/hsa:5594%09red/hsa:5797%09red/hsa:4089%09red
Platinum drug resistance	KEGG PATHWAY	hsa01524	4	73	0.00156447	0.0253057	GSTM1|PIK3CB|MAPK1|GSTA1	http://www.genome.jp/kegg-bin/show_pathway?hsa01524/hsa:5291%09red/hsa:5594%09red/hsa:2938%09red/hsa:2944%09red
FoxO signaling pathway	KEGG PATHWAY	hsa04068	5	132	0.00198287	0.0294903	SMAD4|HOMER1|PIK3CB|MAPK1|SMAD2	http://www.genome.jp/kegg-bin/show_pathway?hsa04068/hsa:4087%09red/hsa:5594%09red/hsa:9456%09red/hsa:5291%09red/hsa:4089%09red
Apoptosis	KEGG PATHWAY	hsa04210	5	136	0.00224765	0.0312713	ITPR2|CFLAR|PIK3CB|MAPK1|Septin4	http://www.genome.jp/kegg-bin/show_pathway?hsa04210/hsa:8837%09red/hsa:3709%09red/hsa:5594%09red/hsa:5414%09red/hsa:5291%09red
Signaling pathways regulating pluripotency of stem cells	KEGG PATHWAY	hsa04550	5	140	0.00253728	0.0343677	SMAD4|PIK3CB|MAPK1|FGFR2|SMAD2	http://www.genome.jp/kegg-bin/show_pathway?hsa04550/hsa:4087%09red/hsa:5594%09red/hsa:4089%09red/hsa:5291%09red/hsa:2263%09red
Colorectal cancer	KEGG PATHWAY	hsa05210	4	86	0.00276821	0.0354587	SMAD4|PIK3CB|MAPK1|SMAD2	http://www.genome.jp/kegg-bin/show_pathway?hsa05210/hsa:4087%09red/hsa:5594%09red/hsa:5291%09red/hsa:4089%09red
Pathways in cancer	KEGG PATHWAY	hsa05200	10	530	0.00280179	0.0356826	PLD1|SMAD4|GSTM1|PIK3CB|ADCY9|SMAD2|GSTA1|MAPK1|Eml4|FGFR2	http://www.genome.jp/kegg-bin/show_pathway?hsa05200/hsa:5337%09red/hsa:5594%09red/hsa:2944%09red/hsa:5291%09red/hsa:2263%09red/hsa:2938%09red/hsa:27436%09red/hsa:115%09red/hsa:4089%09red/hsa:4087%09red
Homologous recombination	KEGG PATHWAY	hsa03440	3	41	0.00286501	0.0362792	BRIP1|UIMC1|RAD50	http://www.genome.jp/kegg-bin/show_pathway?hsa03440/hsa:51720%09red/hsa:10111%09red/hsa:83990%09red
Cell adhesion molecules (CAMs)	KEGG PATHWAY	hsa04514	5	146	0.0030212	0.0376123	ITGA8|Glg1|PTPRM|HLA-DRB1|VCAM1	http://www.genome.jp/kegg-bin/show_pathway?hsa04514/hsa:8516%09red/hsa:2734%09red/hsa:3123%09red/hsa:7412%09red/hsa:5797%09red
Regulation of actin cytoskeleton	KEGG PATHWAY	hsa04810	6	214	0.00312587	0.03806	MYH10|ITGA8|ITGB5|PIK3CB|MAPK1|FGFR2	http://www.genome.jp/kegg-bin/show_pathway?hsa04810/hsa:8516%09red/hsa:5594%09red/hsa:5291%09red/hsa:3693%09red/hsa:2263%09red/hsa:4628%09red
Gastric cancer	KEGG PATHWAY	hsa05226	5	149	0.00328663	0.0393685	SMAD4|PIK3CB|MAPK1|FGFR2|SMAD2	http://www.genome.jp/kegg-bin/show_pathway?hsa05226/hsa:4087%09red/hsa:5594%09red/hsa:4089%09red/hsa:5291%09red/hsa:2263%09red
TGF-beta signaling pathway	KEGG PATHWAY	hsa04350	4	94	0.00376044	0.0436289	SMAD4|MAPK1|LTBP1|SMAD2	http://www.genome.jp/kegg-bin/show_pathway?hsa04350/hsa:4087%09red/hsa:5594%09red/hsa:4052%09red/hsa:4089%09red
Non-homologous end-joining	KEGG PATHWAY	hsa03450	2	13	0.00409273	0.0448984	Xrcc4|RAD50	http://www.genome.jp/kegg-bin/show_pathway?hsa03450/hsa:10111%09red/hsa:7518%09red
Valine, leucine and isoleucine degradation	KEGG PATHWAY	hsa00280	3	48	0.00435876	0.0468884	HADHB|HIBCH|MCCC1	http://www.genome.jp/kegg-bin/show_pathway?hsa00280/hsa:3032%09red/hsa:56922%09red/hsa:26275%09red
Cellular senescence	KEGG PATHWAY	hsa04218	5	160	0.00440427	0.0470845	ITPR2|PIK3CB|MAPK1|SMAD2|RAD50	http://www.genome.jp/kegg-bin/show_pathway?hsa04218/hsa:3709%09red/hsa:5594%09red/hsa:5291%09red/hsa:10111%09red/hsa:4087%09red
Phosphatidylinositol signaling system	KEGG PATHWAY	hsa04070	4	99	0.00448948	0.0470845	ITPR2|PIK3CB|SYNJ1|MTMR2	http://www.genome.jp/kegg-bin/show_pathway?hsa04070/hsa:3709%09red/hsa:8867%09red/hsa:8898%09red/hsa:5291%09red
Inflammatory mediator regulation of TRP channels	KEGG PATHWAY	hsa04750	4	100	0.00464589	0.0470845	ITPR2|PIK3CB|ADCY9|IL1R1	http://www.genome.jp/kegg-bin/show_pathway?hsa04750/hsa:3709%09red/hsa:3554%09red/hsa:115%09red/hsa:5291%09red
Hepatitis B	KEGG PATHWAY	hsa05161	5	163	0.0047509	0.0472107	SMAD4|PIK3CB|MAPK1|SMAD2|MAP2K4	http://www.genome.jp/kegg-bin/show_pathway?hsa05161/hsa:6416%09red/hsa:5594%09red/hsa:5291%09red/hsa:4087%09red/hsa:4089%09red
Influenza A	KEGG PATHWAY	hsa05164	5	167	0.00524264	0.0508651	RAB11A|PIK3CB|MAPK1|RNASEL|HLA-DRB1	http://www.genome.jp/kegg-bin/show_pathway?hsa05164/hsa:3123%09red/hsa:5291%09red/hsa:5594%09red/hsa:8766%09red/hsa:6041%09red
Endocytosis	KEGG PATHWAY	hsa04144	6	244	0.00579528	0.0547457	PLD1|SMAD2|RAB11A|UBB|Rabep1|FGFR2	http://www.genome.jp/kegg-bin/show_pathway?hsa04144/hsa:5337%09red/hsa:8766%09red/hsa:2263%09red/hsa:9135%09red/hsa:7314%09red/hsa:4087%09red
Cholinergic synapse	KEGG PATHWAY	hsa04725	4	112	0.006816	0.0599375	ITPR2|PIK3CB|MAPK1|ADCY9	http://www.genome.jp/kegg-bin/show_pathway?hsa04725/hsa:3709%09red/hsa:5594%09red/hsa:115%09red/hsa:5291%09red
Lysine degradation	KEGG PATHWAY	hsa00310	3	59	0.00751708	0.0638232	AASS|ASH1L|KMT2E	http://www.genome.jp/kegg-bin/show_pathway?hsa00310/hsa:55870%09red/hsa:55904%09red/hsa:10157%09red
Kaposi sarcoma-associated herpesvirus infection	KEGG PATHWAY	hsa05167	5	186	0.00807747	0.0662951	ITPR2|PIK3CB|MAPK1|UBB|MAP2K4	http://www.genome.jp/kegg-bin/show_pathway?hsa05167/hsa:6416%09red/hsa:7314%09red/hsa:5594%09red/hsa:5291%09red/hsa:3709%09red
Sphingolipid signaling pathway	KEGG PATHWAY	hsa04071	4	119	0.00834746	0.0672653	PIK3CB|MAPK1|PLD1|ABCC1	http://www.genome.jp/kegg-bin/show_pathway?hsa04071/hsa:5337%09red/hsa:5291%09red/hsa:4363%09red/hsa:5594%09red
Thyroid hormone signaling pathway	KEGG PATHWAY	hsa04919	4	119	0.00834746	0.0672653	PIK3CB|MAPK1|KAT2B|MED17	http://www.genome.jp/kegg-bin/show_pathway?hsa04919/hsa:8850%09red/hsa:5594%09red/hsa:9440%09red/hsa:5291%09red
Yersinia infection	KEGG PATHWAY	hsa05135	4	121	0.00882305	0.068125	PIK3CB|MAPK1|Pak2|MAP2K4	http://www.genome.jp/kegg-bin/show_pathway?hsa05135/hsa:6416%09red/hsa:5586%09red/hsa:5594%09red/hsa:5291%09red
Platelet activation	KEGG PATHWAY	hsa04611	4	124	0.00956905	0.0716386	ITPR2|PIK3CB|MAPK1|ADCY9	http://www.genome.jp/kegg-bin/show_pathway?hsa04611/hsa:3709%09red/hsa:5594%09red/hsa:115%09red/hsa:5291%09red
Cortisol synthesis and secretion	KEGG PATHWAY	hsa04927	3	65	0.00968484	0.071778	ITPR2|ADCY9|PBX1	http://www.genome.jp/kegg-bin/show_pathway?hsa04927/hsa:3709%09red/hsa:115%09red/hsa:5087%09red
Non-small cell lung cancer	KEGG PATHWAY	hsa05223	3	66	0.0100778	0.0739482	PIK3CB|MAPK1|Eml4	http://www.genome.jp/kegg-bin/show_pathway?hsa05223/hsa:5291%09red/hsa:27436%09red/hsa:5594%09red
Focal adhesion	KEGG PATHWAY	hsa04510	5	199	0.0105398	0.0753423	ITGA8|ARHGAP5|PIK3CB|MAPK1|ITGB5	http://www.genome.jp/kegg-bin/show_pathway?hsa04510/hsa:5291%09red/hsa:8516%09red/hsa:5594%09red/hsa:3693%09red/hsa:394%09red
Autophagy - animal	KEGG PATHWAY	hsa04140	4	128	0.0106258	0.0757134	CFLAR|PIK3CB|MAPK1|AMBRA1	http://www.genome.jp/kegg-bin/show_pathway?hsa04140/hsa:8837%09red/hsa:5291%09red/hsa:5594%09red/hsa:55626%09red
Fc epsilon RI signaling pathway	KEGG PATHWAY	hsa04664	3	68	0.0108911	0.0768624	PIK3CB|MAPK1|MAP2K4	http://www.genome.jp/kegg-bin/show_pathway?hsa04664/hsa:6416%09red/hsa:5594%09red/hsa:5291%09red
Protein export	KEGG PATHWAY	hsa03060	2	23	0.0112099	0.0778717	SRP72|SPCS2	http://www.genome.jp/kegg-bin/show_pathway?hsa03060/hsa:6731%09red/hsa:9789%09red
Central carbon metabolism in cancer	KEGG PATHWAY	hsa05230	3	69	0.0113117	0.0783332	PIK3CB|MAPK1|FGFR2	http://www.genome.jp/kegg-bin/show_pathway?hsa05230/hsa:5291%09red/hsa:5594%09red/hsa:2263%09red
Proteoglycans in cancer	KEGG PATHWAY	hsa05205	5	203	0.0113902	0.0786317	ITPR2|PIK3CB|MAPK1|ITGB5|SMAD2	http://www.genome.jp/kegg-bin/show_pathway?hsa05205/hsa:3709%09red/hsa:5594%09red/hsa:3693%09red/hsa:5291%09red/hsa:4087%09red
Vascular smooth muscle contraction	KEGG PATHWAY	hsa04270	4	132	0.0117553	0.0801528	ITPR2|ACTA2|MAPK1|ADCY9	http://www.genome.jp/kegg-bin/show_pathway?hsa04270/hsa:3709%09red/hsa:5594%09red/hsa:59%09red/hsa:115%09red
Vitamin digestion and absorption	KEGG PATHWAY	hsa04977	2	24	0.012093	0.0812063	Apoa1|ABCC1	http://www.genome.jp/kegg-bin/show_pathway?hsa04977/hsa:4363%09red/hsa:335%09red
Rap1 signaling pathway	KEGG PATHWAY	hsa04015	5	210	0.0129889	0.0850158	PIK3CB|MAPK1|FGFR2|ADCY9|PRKD3	http://www.genome.jp/kegg-bin/show_pathway?hsa04015/hsa:5291%09red/hsa:23683%09red/hsa:5594%09red/hsa:115%09red/hsa:2263%09red
Inositol phosphate metabolism	KEGG PATHWAY	hsa00562	3	74	0.0135537	0.0870342	PIK3CB|SYNJ1|MTMR2	http://www.genome.jp/kegg-bin/show_pathway?hsa00562/hsa:5291%09red/hsa:8898%09red/hsa:8867%09red
Estrogen signaling pathway	KEGG PATHWAY	hsa04915	4	138	0.0135893	0.0870342	ITPR2|PIK3CB|MAPK1|ADCY9	http://www.genome.jp/kegg-bin/show_pathway?hsa04915/hsa:3709%09red/hsa:5594%09red/hsa:115%09red/hsa:5291%09red
Chronic myeloid leukemia	KEGG PATHWAY	hsa05220	3	76	0.0145162	0.0913859	SMAD4|PIK3CB|MAPK1	http://www.genome.jp/kegg-bin/show_pathway?hsa05220/hsa:5291%09red/hsa:5594%09red/hsa:4089%09red
EGFR tyrosine kinase inhibitor resistance	KEGG PATHWAY	hsa01521	3	79	0.0160308	0.0973265	PIK3CB|MAPK1|FGFR2	http://www.genome.jp/kegg-bin/show_pathway?hsa01521/hsa:5291%09red/hsa:5594%09red/hsa:2263%09red
Human cytomegalovirus infection	KEGG PATHWAY	hsa05163	5	225	0.0169104	0.101197	ITPR2|PIK3CB|MAPK1|ADCY9|IL1R1	http://www.genome.jp/kegg-bin/show_pathway?hsa05163/hsa:3709%09red/hsa:5594%09red/hsa:3554%09red/hsa:115%09red/hsa:5291%09red
Phospholipase D signaling pathway	KEGG PATHWAY	hsa04072	4	148	0.0170316	0.101457	PIK3CB|MAPK1|ADCY9|PLD1	http://www.genome.jp/kegg-bin/show_pathway?hsa04072/hsa:5337%09red/hsa:5291%09red/hsa:5594%09red/hsa:115%09red
Peroxisome	KEGG PATHWAY	hsa04146	3	83	0.0181833	0.106598	SLC25A17|ACSL3|CROT	http://www.genome.jp/kegg-bin/show_pathway?hsa04146/hsa:54677%09red/hsa:10478%09red/hsa:2181%09red
ErbB signaling pathway	KEGG PATHWAY	hsa04012	3	85	0.0193168	0.111184	PIK3CB|MAPK1|MAP2K4	http://www.genome.jp/kegg-bin/show_pathway?hsa04012/hsa:6416%09red/hsa:5594%09red/hsa:5291%09red
Cushing syndrome	KEGG PATHWAY	hsa04934	4	155	0.0197376	0.112438	ITPR2|MAPK1|ADCY9|PBX1	http://www.genome.jp/kegg-bin/show_pathway?hsa04934/hsa:3709%09red/hsa:5594%09red/hsa:115%09red/hsa:5087%09red
Hepatitis C	KEGG PATHWAY	hsa05160	4	155	0.0197376	0.112438	CFLAR|PIK3CB|MAPK1|RNASEL	http://www.genome.jp/kegg-bin/show_pathway?hsa05160/hsa:8837%09red/hsa:5291%09red/hsa:5594%09red/hsa:6041%09red
Gap junction	KEGG PATHWAY	hsa04540	3	88	0.0210888	0.116645	ITPR2|MAPK1|ADCY9	http://www.genome.jp/kegg-bin/show_pathway?hsa04540/hsa:3709%09red/hsa:5594%09red/hsa:115%09red
PD-L1 expression and PD-1 checkpoint pathway in cancer	KEGG PATHWAY	hsa05235	3	89	0.0216987	0.118143	PIK3CB|MAPK1|Eml4	http://www.genome.jp/kegg-bin/show_pathway?hsa05235/hsa:5291%09red/hsa:27436%09red/hsa:5594%09red
Fc gamma R-mediated phagocytosis	KEGG PATHWAY	hsa04666	3	94	0.0248916	0.127981	PIK3CB|MAPK1|PLD1	http://www.genome.jp/kegg-bin/show_pathway?hsa04666/hsa:5337%09red/hsa:5291%09red/hsa:5594%09red
cGMP-PKG signaling pathway	KEGG PATHWAY	hsa04022	4	167	0.0249632	0.128052	ITPR2|MAPK1|GTF2I|ADCY9	http://www.genome.jp/kegg-bin/show_pathway?hsa04022/hsa:3709%09red/hsa:2969%09red/hsa:5594%09red/hsa:115%09red
African trypanosomiasis	KEGG PATHWAY	hsa05143	2	37	0.0261084	0.132394	VCAM1|Apoa1	http://www.genome.jp/kegg-bin/show_pathway?hsa05143/hsa:335%09red/hsa:7412%09red
Aldosterone-regulated sodium reabsorption	KEGG PATHWAY	hsa04960	2	37	0.0261084	0.132394	PIK3CB|MAPK1	http://www.genome.jp/kegg-bin/show_pathway?hsa04960/hsa:5291%09red/hsa:5594%09red
Dilated cardiomyopathy (DCM)	KEGG PATHWAY	hsa05414	3	96	0.0262357	0.132736	ITGA8|ITGB5|ADCY9	http://www.genome.jp/kegg-bin/show_pathway?hsa05414/hsa:8516%09red/hsa:3693%09red/hsa:115%09red
Prostate cancer	KEGG PATHWAY	hsa05215	3	97	0.0269221	0.133766	PIK3CB|MAPK1|FGFR2	http://www.genome.jp/kegg-bin/show_pathway?hsa05215/hsa:5291%09red/hsa:5594%09red/hsa:2263%09red
Glycerophospholipid metabolism	KEGG PATHWAY	hsa00564	3	97	0.0269221	0.133766	GPAM|LPGAT1|PLD1	http://www.genome.jp/kegg-bin/show_pathway?hsa00564/hsa:5337%09red/hsa:57678%09red/hsa:9926%09red
Pancreatic secretion	KEGG PATHWAY	hsa04972	3	98	0.0276181	0.135402	ITPR2|RAB11A|ADCY9	http://www.genome.jp/kegg-bin/show_pathway?hsa04972/hsa:3709%09red/hsa:8766%09red/hsa:115%09red
Aldosterone synthesis and secretion	KEGG PATHWAY	hsa04925	3	98	0.0276181	0.135402	ITPR2|ADCY9|PRKD3	http://www.genome.jp/kegg-bin/show_pathway?hsa04925/hsa:3709%09red/hsa:115%09red/hsa:23683%09red
Endocrine resistance	KEGG PATHWAY	hsa01522	3	98	0.0276181	0.135402	PIK3CB|MAPK1|ADCY9	http://www.genome.jp/kegg-bin/show_pathway?hsa01522/hsa:5291%09red/hsa:5594%09red/hsa:115%09red
Progesterone-mediated oocyte maturation	KEGG PATHWAY	hsa04914	3	99	0.0283236	0.137225	PIK3CB|MAPK1|ADCY9	http://www.genome.jp/kegg-bin/show_pathway?hsa04914/hsa:5291%09red/hsa:5594%09red/hsa:115%09red
Choline metabolism in cancer	KEGG PATHWAY	hsa05231	3	99	0.0283236	0.137225	PIK3CB|MAPK1|PLD1	http://www.genome.jp/kegg-bin/show_pathway?hsa05231/hsa:5337%09red/hsa:5291%09red/hsa:5594%09red
NF-kappa B signaling pathway	KEGG PATHWAY	hsa04064	3	100	0.0290386	0.138984	CFLAR|VCAM1|IL1R1	http://www.genome.jp/kegg-bin/show_pathway?hsa04064/hsa:8837%09red/hsa:3554%09red/hsa:7412%09red
PI3K-Akt signaling pathway	KEGG PATHWAY	hsa04151	6	354	0.029654	0.141319	ITGA8|ITGB5|PIK3CB|MAPK1|FGFR2|Pak2	http://www.genome.jp/kegg-bin/show_pathway?hsa04151/hsa:8516%09red/hsa:5594%09red/hsa:5291%09red/hsa:5586%09red/hsa:3693%09red/hsa:2263%09red
T cell receptor signaling pathway	KEGG PATHWAY	hsa04660	3	103	0.0312407	0.143174	DLG1|PIK3CB|MAPK1	http://www.genome.jp/kegg-bin/show_pathway?hsa04660/hsa:5291%09red/hsa:5594%09red/hsa:1739%09red
C-type lectin receptor signaling pathway	KEGG PATHWAY	hsa04625	3	104	0.0319937	0.143174	ITPR2|PIK3CB|MAPK1	http://www.genome.jp/kegg-bin/show_pathway?hsa04625/hsa:3709%09red/hsa:5594%09red/hsa:5291%09red
Toll-like receptor signaling pathway	KEGG PATHWAY	hsa04620	3	104	0.0319937	0.143174	PIK3CB|MAPK1|MAP2K4	http://www.genome.jp/kegg-bin/show_pathway?hsa04620/hsa:6416%09red/hsa:5594%09red/hsa:5291%09red
Fatty acid degradation	KEGG PATHWAY	hsa00071	2	44	0.0354174	0.143174	HADHB|ACSL3	http://www.genome.jp/kegg-bin/show_pathway?hsa00071/hsa:3032%09red/hsa:2181%09red
Vasopressin-regulated water reabsorption	KEGG PATHWAY	hsa04962	2	44	0.0354174	0.143174	RAB11A|ADCY9	http://www.genome.jp/kegg-bin/show_pathway?hsa04962/hsa:8766%09red/hsa:115%09red
Carbohydrate digestion and absorption	KEGG PATHWAY	hsa04973	2	44	0.0354174	0.143174	PIK3CB|MGA	http://www.genome.jp/kegg-bin/show_pathway?hsa04973/hsa:8972%09red/hsa:5291%09red
ABC transporters	KEGG PATHWAY	hsa02010	2	45	0.0368378	0.143174	ABCA6|ABCC1	http://www.genome.jp/kegg-bin/show_pathway?hsa02010/hsa:4363%09red/hsa:23460%09red
Type II diabetes mellitus	KEGG PATHWAY	hsa04930	2	46	0.0382798	0.143174	PIK3CB|MAPK1	http://www.genome.jp/kegg-bin/show_pathway?hsa04930/hsa:5291%09red/hsa:5594%09red
Leukocyte transendothelial migration	KEGG PATHWAY	hsa04670	3	112	0.0383563	0.143174	ARHGAP5|PIK3CB|VCAM1	http://www.genome.jp/kegg-bin/show_pathway?hsa04670/hsa:5291%09red/hsa:7412%09red/hsa:394%09red
Viral carcinogenesis	KEGG PATHWAY	hsa05203	4	201	0.0439432	0.143174	DLG1|PIK3CB|MAPK1|KAT2B	http://www.genome.jp/kegg-bin/show_pathway?hsa05203/hsa:8850%09red/hsa:5594%09red/hsa:1739%09red/hsa:5291%09red
Endocrine and other factor-regulated calcium reabsorption	KEGG PATHWAY	hsa04961	2	50	0.0442572	0.143174	RAB11A|ADCY9	http://www.genome.jp/kegg-bin/show_pathway?hsa04961/hsa:8766%09red/hsa:115%09red
N-Glycan biosynthesis	KEGG PATHWAY	hsa00510	2	50	0.0442572	0.143174	ALG13|ALG6	http://www.genome.jp/kegg-bin/show_pathway?hsa00510/hsa:29929%09red/hsa:79868%09red
Regulation of lipolysis in adipocytes	KEGG PATHWAY	hsa04923	2	55	0.0521761	0.1499	PIK3CB|ADCY9	http://www.genome.jp/kegg-bin/show_pathway?hsa04923/hsa:5291%09red/hsa:115%09red
Osteoclast differentiation	KEGG PATHWAY	hsa04380	3	128	0.0528491	0.1499	PIK3CB|MAPK1|IL1R1	http://www.genome.jp/kegg-bin/show_pathway?hsa04380/hsa:5291%09red/hsa:5594%09red/hsa:3554%09red
Oocyte meiosis	KEGG PATHWAY	hsa04114	3	128	0.0528491	0.1499	ITPR2|MAPK1|ADCY9	http://www.genome.jp/kegg-bin/show_pathway?hsa04114/hsa:3709%09red/hsa:5594%09red/hsa:115%09red
cAMP signaling pathway	KEGG PATHWAY	hsa04024	4	214	0.0528571	0.1499	PIK3CB|MAPK1|ADCY9|PLD1	http://www.genome.jp/kegg-bin/show_pathway?hsa04024/hsa:5337%09red/hsa:5291%09red/hsa:5594%09red/hsa:115%09red
Glutathione metabolism	KEGG PATHWAY	hsa00480	2	56	0.0538164	0.1499	GSTM1|GSTA1	http://www.genome.jp/kegg-bin/show_pathway?hsa00480/hsa:2938%09red/hsa:2944%09red
Fatty acid metabolism	KEGG PATHWAY	hsa01212	2	57	0.0554747	0.1499	HADHB|ACSL3	http://www.genome.jp/kegg-bin/show_pathway?hsa01212/hsa:3032%09red/hsa:2181%09red
Endometrial cancer	KEGG PATHWAY	hsa05213	2	58	0.0571509	0.151164	PIK3CB|MAPK1	http://www.genome.jp/kegg-bin/show_pathway?hsa05213/hsa:5291%09red/hsa:5594%09red
VEGF signaling pathway	KEGG PATHWAY	hsa04370	2	59	0.0588446	0.151164	PIK3CB|MAPK1	http://www.genome.jp/kegg-bin/show_pathway?hsa04370/hsa:5291%09red/hsa:5594%09red
Long-term depression	KEGG PATHWAY	hsa04730	2	60	0.0605555	0.151164	ITPR2|MAPK1	http://www.genome.jp/kegg-bin/show_pathway?hsa04730/hsa:3709%09red/hsa:5594%09red
Longevity regulating pathway - multiple species	KEGG PATHWAY	hsa04213	2	62	0.0640279	0.154224	PIK3CB|ADCY9	http://www.genome.jp/kegg-bin/show_pathway?hsa04213/hsa:5291%09red/hsa:115%09red
Human papillomavirus infection	KEGG PATHWAY	hsa05165	5	330	0.0662071	0.154455	DLG1|ITGA8|PIK3CB|MAPK1|ITGB5	http://www.genome.jp/kegg-bin/show_pathway?hsa05165/hsa:5291%09red/hsa:8516%09red/hsa:5594%09red/hsa:3693%09red/hsa:1739%09red
Ras signaling pathway	KEGG PATHWAY	hsa04014	4	232	0.0666976	0.154455	PIK3CB|MAPK1|FGFR2|PLD1	http://www.genome.jp/kegg-bin/show_pathway?hsa04014/hsa:5337%09red/hsa:5291%09red/hsa:5594%09red/hsa:2263%09red
Mitophagy - animal	KEGG PATHWAY	hsa04137	2	65	0.0693584	0.156039	AMBRA1|UBB	http://www.genome.jp/kegg-bin/show_pathway?hsa04137/hsa:55626%09red/hsa:7314%09red
Inflammatory bowel disease (IBD)	KEGG PATHWAY	hsa05321	2	65	0.0693584	0.156039	HLA-DRB1|SMAD2	http://www.genome.jp/kegg-bin/show_pathway?hsa05321/hsa:4087%09red/hsa:3123%09red
Acute myeloid leukemia	KEGG PATHWAY	hsa05221	2	66	0.0711667	0.159138	PIK3CB|MAPK1	http://www.genome.jp/kegg-bin/show_pathway?hsa05221/hsa:5291%09red/hsa:5594%09red
Long-term potentiation	KEGG PATHWAY	hsa04720	2	67	0.0729903	0.159216	ITPR2|MAPK1	http://www.genome.jp/kegg-bin/show_pathway?hsa04720/hsa:3709%09red/hsa:5594%09red
Retrograde endocannabinoid signaling	KEGG PATHWAY	hsa04723	3	148	0.0741044	0.159216	ITPR2|MAPK1|ADCY9	http://www.genome.jp/kegg-bin/show_pathway?hsa04723/hsa:3709%09red/hsa:5594%09red/hsa:115%09red
Adrenergic signaling in cardiomyocytes	KEGG PATHWAY	hsa04261	3	149	0.0752535	0.160194	MAPK1|Scn5a|ADCY9	http://www.genome.jp/kegg-bin/show_pathway?hsa04261/hsa:5594%09red/hsa:115%09red/hsa:6331%09red
Renal cell carcinoma	KEGG PATHWAY	hsa05211	2	69	0.0766821	0.16165	PIK3CB|MAPK1	http://www.genome.jp/kegg-bin/show_pathway?hsa05211/hsa:5291%09red/hsa:5594%09red
Prolactin signaling pathway	KEGG PATHWAY	hsa04917	2	70	0.0785498	0.16165	PIK3CB|MAPK1	http://www.genome.jp/kegg-bin/show_pathway?hsa04917/hsa:5291%09red/hsa:5594%09red
Phagosome	KEGG PATHWAY	hsa04145	3	152	0.0787481	0.16165	PLA2R1|HLA-DRB1|ITGB5	http://www.genome.jp/kegg-bin/show_pathway?hsa04145/hsa:3123%09red/hsa:22925%09red/hsa:3693%09red
Oxytocin signaling pathway	KEGG PATHWAY	hsa04921	3	153	0.0799285	0.16165	ITPR2|MAPK1|ADCY9	http://www.genome.jp/kegg-bin/show_pathway?hsa04921/hsa:3709%09red/hsa:5594%09red/hsa:115%09red
Hippo signaling pathway	KEGG PATHWAY	hsa04390	3	154	0.0811166	0.162821	DLG1|SMAD4|SMAD2	http://www.genome.jp/kegg-bin/show_pathway?hsa04390/hsa:4087%09red/hsa:1739%09red/hsa:4089%09red
Melanoma	KEGG PATHWAY	hsa05218	2	72	0.0823276	0.163736	PIK3CB|MAPK1	http://www.genome.jp/kegg-bin/show_pathway?hsa05218/hsa:5291%09red/hsa:5594%09red
Drug metabolism - cytochrome P450	KEGG PATHWAY	hsa00982	2	72	0.0823276	0.163736	GSTM1|GSTA1	http://www.genome.jp/kegg-bin/show_pathway?hsa00982/hsa:2938%09red/hsa:2944%09red
Thyroid hormone synthesis	KEGG PATHWAY	hsa04918	2	74	0.0861602	0.163736	ITPR2|ADCY9	http://www.genome.jp/kegg-bin/show_pathway?hsa04918/hsa:3709%09red/hsa:115%09red
Leishmaniasis	KEGG PATHWAY	hsa05140	2	74	0.0861602	0.163736	HLA-DRB1|MAPK1	http://www.genome.jp/kegg-bin/show_pathway?hsa05140/hsa:3123%09red/hsa:5594%09red
Bacterial invasion of epithelial cells	KEGG PATHWAY	hsa05100	2	74	0.0861602	0.163736	PIK3CB|ARHGAP10	http://www.genome.jp/kegg-bin/show_pathway?hsa05100/hsa:5291%09red/hsa:79658%09red
Gastric acid secretion	KEGG PATHWAY	hsa04971	2	75	0.0880963	0.166429	ITPR2|ADCY9	http://www.genome.jp/kegg-bin/show_pathway?hsa04971/hsa:3709%09red/hsa:115%09red
Glioma	KEGG PATHWAY	hsa05214	2	75	0.0880963	0.166429	PIK3CB|MAPK1	http://www.genome.jp/kegg-bin/show_pathway?hsa05214/hsa:5291%09red/hsa:5594%09red
PPAR signaling pathway	KEGG PATHWAY	hsa03320	2	76	0.0900454	0.168395	ACSL3|Apoa1	http://www.genome.jp/kegg-bin/show_pathway?hsa03320/hsa:2181%09red/hsa:335%09red
Metabolism of xenobiotics by cytochrome P450	KEGG PATHWAY	hsa00980	2	76	0.0900454	0.168395	GSTM1|GSTA1	http://www.genome.jp/kegg-bin/show_pathway?hsa00980/hsa:2938%09red/hsa:2944%09red
Arrhythmogenic right ventricular cardiomyopathy (ARVC)	KEGG PATHWAY	hsa05412	2	77	0.0920072	0.168395	ITGA8|ITGB5	http://www.genome.jp/kegg-bin/show_pathway?hsa05412/hsa:8516%09red/hsa:3693%09red
Protein processing in endoplasmic reticulum	KEGG PATHWAY	hsa04141	3	165	0.0946798	0.172542	UGGT2|NGLY1|SEC24A	http://www.genome.jp/kegg-bin/show_pathway?hsa04141/hsa:55768%09red/hsa:55757%09red/hsa:10802%09red
Drug metabolism - other enzymes	KEGG PATHWAY	hsa00983	2	79	0.0959679	0.17293	GSTM1|GSTA1	http://www.genome.jp/kegg-bin/show_pathway?hsa00983/hsa:2938%09red/hsa:2944%09red
RNA degradation	KEGG PATHWAY	hsa03018	2	79	0.0959679	0.17293	DCP2|MTREX	http://www.genome.jp/kegg-bin/show_pathway?hsa03018/hsa:167227%09red/hsa:23517%09red
B cell receptor signaling pathway	KEGG PATHWAY	hsa04662	2	82	0.101998	0.176789	PIK3CB|MAPK1	http://www.genome.jp/kegg-bin/show_pathway?hsa04662/hsa:5291%09red/hsa:5594%09red
Chemical carcinogenesis	KEGG PATHWAY	hsa05204	2	82	0.101998	0.176789	GSTM1|GSTA1	http://www.genome.jp/kegg-bin/show_pathway?hsa05204/hsa:2938%09red/hsa:2944%09red
Herpes simplex virus 1 infection	KEGG PATHWAY	hsa05168	6	492	0.103723	0.176789	ZNF382|PIK3CB|HLA-DRB1|ZNF786|ZNF568|RNASEL	http://www.genome.jp/kegg-bin/show_pathway?hsa05168/hsa:374900%09red/hsa:5291%09red/hsa:6041%09red/hsa:136051%09red/hsa:84911%09red/hsa:3123%09red
Salmonella infection	KEGG PATHWAY	hsa05132	2	83	0.104031	0.176789	MAPK1|Pak2	http://www.genome.jp/kegg-bin/show_pathway?hsa05132/hsa:5586%09red/hsa:5594%09red
ECM-receptor interaction	KEGG PATHWAY	hsa04512	2	86	0.110195	0.183466	ITGA8|ITGB5	http://www.genome.jp/kegg-bin/show_pathway?hsa04512/hsa:8516%09red/hsa:3693%09red
NOD-like receptor signaling pathway	KEGG PATHWAY	hsa04621	3	178	0.11181	0.186015	ITPR2|MAPK1|RNASEL	http://www.genome.jp/kegg-bin/show_pathway?hsa04621/hsa:3709%09red/hsa:5594%09red/hsa:6041%09red
Tuberculosis	KEGG PATHWAY	hsa05152	3	179	0.113174	0.186234	PLA2R1|HLA-DRB1|MAPK1	http://www.genome.jp/kegg-bin/show_pathway?hsa05152/hsa:3123%09red/hsa:5594%09red/hsa:22925%09red
Fatty acid biosynthesis	KEGG PATHWAY	hsa00061	1	18	0.115388	0.186234	ACSL3	http://www.genome.jp/kegg-bin/show_pathway?hsa00061/hsa:2181%09red
Axon guidance	KEGG PATHWAY	hsa04360	3	181	0.115921	0.186959	PIK3CB|MAPK1|Robo2	http://www.genome.jp/kegg-bin/show_pathway?hsa04360/hsa:5291%09red/hsa:5594%09red/hsa:6092%09red
Longevity regulating pathway	KEGG PATHWAY	hsa04211	2	89	0.116453	0.187271	PIK3CB|ADCY9	http://www.genome.jp/kegg-bin/show_pathway?hsa04211/hsa:5291%09red/hsa:115%09red
Salivary secretion	KEGG PATHWAY	hsa04970	2	90	0.118559	0.190243	ITPR2|ADCY9	http://www.genome.jp/kegg-bin/show_pathway?hsa04970/hsa:3709%09red/hsa:115%09red
Hypertrophic cardiomyopathy (HCM)	KEGG PATHWAY	hsa05410	2	90	0.118559	0.190243	ITGA8|ITGB5	http://www.genome.jp/kegg-bin/show_pathway?hsa05410/hsa:8516%09red/hsa:3693%09red
Th1 and Th2 cell differentiation	KEGG PATHWAY	hsa04658	2	92	0.122798	0.192857	HLA-DRB1|MAPK1	http://www.genome.jp/kegg-bin/show_pathway?hsa04658/hsa:3123%09red/hsa:5594%09red
MAPK signaling pathway	KEGG PATHWAY	hsa04010	4	295	0.1279	0.196143	MAPK1|FGFR2|IL1R1|MAP2K4	http://www.genome.jp/kegg-bin/show_pathway?hsa04010/hsa:6416%09red/hsa:5594%09red/hsa:3554%09red/hsa:2263%09red
Chemokine signaling pathway	KEGG PATHWAY	hsa04062	3	190	0.128586	0.196923	PIK3CB|MAPK1|ADCY9	http://www.genome.jp/kegg-bin/show_pathway?hsa04062/hsa:5291%09red/hsa:5594%09red/hsa:115%09red
Amoebiasis	KEGG PATHWAY	hsa05146	2	95	0.129226	0.197493	PIK3CB|IL1R1	http://www.genome.jp/kegg-bin/show_pathway?hsa05146/hsa:5291%09red/hsa:3554%09red
MicroRNAs in cancer	KEGG PATHWAY	hsa05206	4	299	0.132391	0.199035	MMP16|MAPK1|FOXP1|ABCC1	http://www.genome.jp/kegg-bin/show_pathway?hsa05206/hsa:4363%09red/hsa:4325%09red/hsa:5594%09red/hsa:27086%09red
Circadian entrainment	KEGG PATHWAY	hsa04713	2	97	0.133554	0.200376	MAPK1|ADCY9	http://www.genome.jp/kegg-bin/show_pathway?hsa04713/hsa:5594%09red/hsa:115%09red
Hematopoietic cell lineage	KEGG PATHWAY	hsa04640	2	97	0.133554	0.200376	HLA-DRB1|IL1R1	http://www.genome.jp/kegg-bin/show_pathway?hsa04640/hsa:3123%09red/hsa:3554%09red
Melanogenesis	KEGG PATHWAY	hsa04916	2	101	0.142305	0.208633	MAPK1|ADCY9	http://www.genome.jp/kegg-bin/show_pathway?hsa04916/hsa:5594%09red/hsa:115%09red
Epstein-Barr virus infection	KEGG PATHWAY	hsa05169	3	201	0.144694	0.210257	PIK3CB|HLA-DRB1|MAP2K4	http://www.genome.jp/kegg-bin/show_pathway?hsa05169/hsa:6416%09red/hsa:3123%09red/hsa:5291%09red
Glycosaminoglycan biosynthesis - heparan sulfate / heparin	KEGG PATHWAY	hsa00534	1	24	0.148994	0.214536	EXTL3	http://www.genome.jp/kegg-bin/show_pathway?hsa00534/hsa:2137%09red
Glycosylphosphatidylinositol (GPI)-anchor biosynthesis	KEGG PATHWAY	hsa00563	1	25	0.15447	0.220132	PIGF	http://www.genome.jp/kegg-bin/show_pathway?hsa00563/hsa:5281%09red
HIF-1 signaling pathway	KEGG PATHWAY	hsa04066	2	109	0.160149	0.224757	PIK3CB|MAPK1	http://www.genome.jp/kegg-bin/show_pathway?hsa04066/hsa:5291%09red/hsa:5594%09red
Human immunodeficiency virus 1 infection	KEGG PATHWAY	hsa05170	3	212	0.161424	0.226402	ITPR2|PIK3CB|MAPK1	http://www.genome.jp/kegg-bin/show_pathway?hsa05170/hsa:3709%09red/hsa:5594%09red/hsa:5291%09red
Fatty acid elongation	KEGG PATHWAY	hsa00062	1	27	0.165317	0.229107	HADHB	http://www.genome.jp/kegg-bin/show_pathway?hsa00062/hsa:3032%09red
Toxoplasmosis	KEGG PATHWAY	hsa05145	2	113	0.169219	0.232337	HLA-DRB1|MAPK1	http://www.genome.jp/kegg-bin/show_pathway?hsa05145/hsa:3123%09red/hsa:5594%09red
Serotonergic synapse	KEGG PATHWAY	hsa04726	2	115	0.173787	0.2347	ITPR2|MAPK1	http://www.genome.jp/kegg-bin/show_pathway?hsa04726/hsa:3709%09red/hsa:5594%09red
Neurotrophin signaling pathway	KEGG PATHWAY	hsa04722	2	119	0.18298	0.241359	PIK3CB|MAPK1	http://www.genome.jp/kegg-bin/show_pathway?hsa04722/hsa:5291%09red/hsa:5594%09red
Galactose metabolism	KEGG PATHWAY	hsa00052	1	31	0.186597	0.243091	MGA	http://www.genome.jp/kegg-bin/show_pathway?hsa00052/hsa:8972%09red
Asthma	KEGG PATHWAY	hsa05310	1	31	0.186597	0.243091	HLA-DRB1	http://www.genome.jp/kegg-bin/show_pathway?hsa05310/hsa:3123%09red
Antifolate resistance	KEGG PATHWAY	hsa01523	1	31	0.186597	0.243091	ABCC1	http://www.genome.jp/kegg-bin/show_pathway?hsa01523/hsa:4363%09red
Thermogenesis	KEGG PATHWAY	hsa04714	3	231	0.191575	0.247151	ACSL3|Smarcc1|ADCY9	http://www.genome.jp/kegg-bin/show_pathway?hsa04714/hsa:6599%09red/hsa:2181%09red/hsa:115%09red
Cell cycle	KEGG PATHWAY	hsa04110	2	124	0.194568	0.24966	SMAD4|SMAD2	http://www.genome.jp/kegg-bin/show_pathway?hsa04110/hsa:4087%09red/hsa:4089%09red
beta-Alanine metabolism	KEGG PATHWAY	hsa00410	1	33	0.197033	0.25079	HIBCH	http://www.genome.jp/kegg-bin/show_pathway?hsa00410/hsa:26275%09red
Apoptosis - multiple species	KEGG PATHWAY	hsa04215	1	33	0.197033	0.25079	Septin4	http://www.genome.jp/kegg-bin/show_pathway?hsa04215/hsa:5414%09red
Propanoate metabolism	KEGG PATHWAY	hsa00640	1	34	0.202201	0.254735	HIBCH	http://www.genome.jp/kegg-bin/show_pathway?hsa00640/hsa:26275%09red
Prion diseases	KEGG PATHWAY	hsa05020	1	35	0.207336	0.25958	MAPK1	http://www.genome.jp/kegg-bin/show_pathway?hsa05020/hsa:5594%09red
Purine metabolism	KEGG PATHWAY	hsa00230	2	130	0.20859	0.260856	ADSL|ADCY9	http://www.genome.jp/kegg-bin/show_pathway?hsa00230/hsa:115%09red/hsa:158%09red
Natural killer cell mediated cytotoxicity	KEGG PATHWAY	hsa04650	2	131	0.210938	0.263291	PIK3CB|MAPK1	http://www.genome.jp/kegg-bin/show_pathway?hsa04650/hsa:5291%09red/hsa:5594%09red
Alanine, aspartate and glutamate metabolism	KEGG PATHWAY	hsa00250	1	36	0.212438	0.263291	ADSL	http://www.genome.jp/kegg-bin/show_pathway?hsa00250/hsa:158%09red
Starch and sucrose metabolism	KEGG PATHWAY	hsa00500	1	36	0.212438	0.263291	MGA	http://www.genome.jp/kegg-bin/show_pathway?hsa00500/hsa:8972%09red
Tyrosine metabolism	KEGG PATHWAY	hsa00350	1	36	0.212438	0.263291	FAH	http://www.genome.jp/kegg-bin/show_pathway?hsa00350/hsa:2184%09red
Thyroid cancer	KEGG PATHWAY	hsa05216	1	37	0.217508	0.267925	MAPK1	http://www.genome.jp/kegg-bin/show_pathway?hsa05216/hsa:5594%09red
Allograft rejection	KEGG PATHWAY	hsa05330	1	38	0.222545	0.272916	HLA-DRB1	http://www.genome.jp/kegg-bin/show_pathway?hsa05330/hsa:3123%09red
Insulin signaling pathway	KEGG PATHWAY	hsa04910	2	137	0.225075	0.275713	PIK3CB|MAPK1	http://www.genome.jp/kegg-bin/show_pathway?hsa04910/hsa:5291%09red/hsa:5594%09red
Ferroptosis	KEGG PATHWAY	hsa04216	1	40	0.232521	0.281413	ACSL3	http://www.genome.jp/kegg-bin/show_pathway?hsa04216/hsa:2181%09red
Graft-versus-host disease	KEGG PATHWAY	hsa05332	1	41	0.237462	0.285057	HLA-DRB1	http://www.genome.jp/kegg-bin/show_pathway?hsa05332/hsa:3123%09red
Bladder cancer	KEGG PATHWAY	hsa05219	1	41	0.237462	0.285057	MAPK1	http://www.genome.jp/kegg-bin/show_pathway?hsa05219/hsa:5594%09red
Fat digestion and absorption	KEGG PATHWAY	hsa04975	1	41	0.237462	0.285057	Apoa1	http://www.genome.jp/kegg-bin/show_pathway?hsa04975/hsa:335%09red
Type I diabetes mellitus	KEGG PATHWAY	hsa04940	1	43	0.247248	0.293624	HLA-DRB1	http://www.genome.jp/kegg-bin/show_pathway?hsa04940/hsa:3123%09red
Breast cancer	KEGG PATHWAY	hsa05224	2	147	0.248774	0.295278	PIK3CB|MAPK1	http://www.genome.jp/kegg-bin/show_pathway?hsa05224/hsa:5291%09red/hsa:5594%09red
Proteasome	KEGG PATHWAY	hsa03050	1	45	0.256909	0.302182	PSMB1	http://www.genome.jp/kegg-bin/show_pathway?hsa03050/hsa:5689%09red
Basal transcription factors	KEGG PATHWAY	hsa03022	1	45	0.256909	0.302182	GTF2I	http://www.genome.jp/kegg-bin/show_pathway?hsa03022/hsa:2969%09red
mTOR signaling pathway	KEGG PATHWAY	hsa04150	2	153	0.263036	0.308407	PIK3CB|MAPK1	http://www.genome.jp/kegg-bin/show_pathway?hsa04150/hsa:5291%09red/hsa:5594%09red
Hedgehog signaling pathway	KEGG PATHWAY	hsa04340	1	47	0.266447	0.310925	CSNK1G3	http://www.genome.jp/kegg-bin/show_pathway?hsa04340/hsa:1456%09red
Ether lipid metabolism	KEGG PATHWAY	hsa00565	1	47	0.266447	0.310925	PLD1	http://www.genome.jp/kegg-bin/show_pathway?hsa00565/hsa:5337%09red
Notch signaling pathway	KEGG PATHWAY	hsa04330	1	48	0.27117	0.315109	KAT2B	http://www.genome.jp/kegg-bin/show_pathway?hsa04330/hsa:8850%09red
Intestinal immune network for IgA production	KEGG PATHWAY	hsa04672	1	49	0.275863	0.319724	HLA-DRB1	http://www.genome.jp/kegg-bin/show_pathway?hsa04672/hsa:3123%09red
Ovarian steroidogenesis	KEGG PATHWAY	hsa04913	1	49	0.275863	0.319724	ADCY9	http://www.genome.jp/kegg-bin/show_pathway?hsa04913/hsa:115%09red
Malaria	KEGG PATHWAY	hsa05144	1	49	0.275863	0.319724	VCAM1	http://www.genome.jp/kegg-bin/show_pathway?hsa05144/hsa:7412%09red
Vibrio cholerae infection	KEGG PATHWAY	hsa05110	1	50	0.280525	0.323605	ADCY9	http://www.genome.jp/kegg-bin/show_pathway?hsa05110/hsa:115%09red
Cholesterol metabolism	KEGG PATHWAY	hsa04979	1	50	0.280525	0.323605	Apoa1	http://www.genome.jp/kegg-bin/show_pathway?hsa04979/hsa:335%09red
Jak-STAT signaling pathway	KEGG PATHWAY	hsa04630	2	162	0.284431	0.327754	PIK3CB|IL27RA	http://www.genome.jp/kegg-bin/show_pathway?hsa04630/hsa:9466%09red/hsa:5291%09red
Mineral absorption	KEGG PATHWAY	hsa04978	1	53	0.294335	0.335517	Cybrd1	http://www.genome.jp/kegg-bin/show_pathway?hsa04978/hsa:79901%09red
Autoimmune thyroid disease	KEGG PATHWAY	hsa05320	1	53	0.294335	0.335517	HLA-DRB1	http://www.genome.jp/kegg-bin/show_pathway?hsa05320/hsa:3123%09red
Fanconi anemia pathway	KEGG PATHWAY	hsa03460	1	54	0.298879	0.339127	BRIP1	http://www.genome.jp/kegg-bin/show_pathway?hsa03460/hsa:83990%09red
Tight junction	KEGG PATHWAY	hsa04530	2	170	0.303401	0.342504	DLG1|MYH10	http://www.genome.jp/kegg-bin/show_pathway?hsa04530/hsa:4628%09red/hsa:1739%09red
Alzheimer disease	KEGG PATHWAY	hsa05010	2	171	0.305766	0.344999	ITPR2|MAPK1	http://www.genome.jp/kegg-bin/show_pathway?hsa05010/hsa:3709%09red/hsa:5594%09red
Viral myocarditis	KEGG PATHWAY	hsa05416	1	60	0.325538	0.361781	HLA-DRB1	http://www.genome.jp/kegg-bin/show_pathway?hsa05416/hsa:3123%09red
Glycerolipid metabolism	KEGG PATHWAY	hsa00561	1	61	0.329882	0.365327	GPAM	http://www.genome.jp/kegg-bin/show_pathway?hsa00561/hsa:57678%09red
Transcriptional misregulation in cancer	KEGG PATHWAY	hsa05202	2	186	0.341031	0.376356	MLLT3|PBX1	http://www.genome.jp/kegg-bin/show_pathway?hsa05202/hsa:4300%09red/hsa:5087%09red
Calcium signaling pathway	KEGG PATHWAY	hsa04020	2	193	0.357304	0.389084	ITPR2|ADCY9	http://www.genome.jp/kegg-bin/show_pathway?hsa04020/hsa:3709%09red/hsa:115%09red
Shigellosis	KEGG PATHWAY	hsa05131	1	68	0.359519	0.390835	MAPK1	http://www.genome.jp/kegg-bin/show_pathway?hsa05131/hsa:5594%09red
Staphylococcus aureus infection	KEGG PATHWAY	hsa05150	1	68	0.359519	0.390835	HLA-DRB1	http://www.genome.jp/kegg-bin/show_pathway?hsa05150/hsa:3123%09red
Adipocytokine signaling pathway	KEGG PATHWAY	hsa04920	1	69	0.363645	0.394632	ACSL3	http://www.genome.jp/kegg-bin/show_pathway?hsa04920/hsa:2181%09red
Renin secretion	KEGG PATHWAY	hsa04924	1	69	0.363645	0.394632	ITPR2	http://www.genome.jp/kegg-bin/show_pathway?hsa04924/hsa:3709%09red
Epithelial cell signaling in Helicobacter pylori infection	KEGG PATHWAY	hsa05120	1	70	0.367745	0.398106	MAP2K4	http://www.genome.jp/kegg-bin/show_pathway?hsa05120/hsa:6416%09red
Bile secretion	KEGG PATHWAY	hsa04976	1	72	0.375865	0.405115	ADCY9	http://www.genome.jp/kegg-bin/show_pathway?hsa04976/hsa:115%09red
Pertussis	KEGG PATHWAY	hsa05133	1	76	0.391795	0.419632	MAPK1	http://www.genome.jp/kegg-bin/show_pathway?hsa05133/hsa:5594%09red
Antigen processing and presentation	KEGG PATHWAY	hsa04612	1	77	0.395714	0.423011	HLA-DRB1	http://www.genome.jp/kegg-bin/show_pathway?hsa04612/hsa:3123%09red
Insulin secretion	KEGG PATHWAY	hsa04911	1	86	0.429871	0.451894	ADCY9	http://www.genome.jp/kegg-bin/show_pathway?hsa04911/hsa:115%09red
GABAergic synapse	KEGG PATHWAY	hsa04727	1	89	0.440823	0.461438	ADCY9	http://www.genome.jp/kegg-bin/show_pathway?hsa04727/hsa:115%09red
Protein digestion and absorption	KEGG PATHWAY	hsa04974	1	90	0.444427	0.464552	COL14A1	http://www.genome.jp/kegg-bin/show_pathway?hsa04974/hsa:7373%09red
mRNA surveillance pathway	KEGG PATHWAY	hsa03015	1	91	0.448008	0.466754	CSTF3	http://www.genome.jp/kegg-bin/show_pathway?hsa03015/hsa:1479%09red
Morphine addiction	KEGG PATHWAY	hsa05032	1	91	0.448008	0.466754	ADCY9	http://www.genome.jp/kegg-bin/show_pathway?hsa05032/hsa:115%09red
Rheumatoid arthritis	KEGG PATHWAY	hsa05323	1	91	0.448008	0.466754	HLA-DRB1	http://www.genome.jp/kegg-bin/show_pathway?hsa05323/hsa:3123%09red
IL-17 signaling pathway	KEGG PATHWAY	hsa04657	1	93	0.455101	0.471926	MAPK1	http://www.genome.jp/kegg-bin/show_pathway?hsa04657/hsa:5594%09red
Small cell lung cancer	KEGG PATHWAY	hsa05222	1	93	0.455101	0.471926	PIK3CB	http://www.genome.jp/kegg-bin/show_pathway?hsa05222/hsa:5291%09red
Ribosome biogenesis in eukaryotes	KEGG PATHWAY	hsa03008	1	105	0.495794	0.510064	Spata5	http://www.genome.jp/kegg-bin/show_pathway?hsa03008/hsa:166378%09red
Glucagon signaling pathway	KEGG PATHWAY	hsa04922	1	106	0.499045	0.513171	ITPR2	http://www.genome.jp/kegg-bin/show_pathway?hsa04922/hsa:3709%09red
Insulin resistance	KEGG PATHWAY	hsa04931	1	108	0.505484	0.519552	PIK3CB	http://www.genome.jp/kegg-bin/show_pathway?hsa04931/hsa:5291%09red
Carbon metabolism	KEGG PATHWAY	hsa01200	1	117	0.533458	0.544265	HIBCH	http://www.genome.jp/kegg-bin/show_pathway?hsa01200/hsa:26275%09red
AMPK signaling pathway	KEGG PATHWAY	hsa04152	1	120	0.542428	0.553161	PIK3CB	http://www.genome.jp/kegg-bin/show_pathway?hsa04152/hsa:5291%09red
Cytokine-cytokine receptor interaction	KEGG PATHWAY	hsa04060	2	294	0.569029	0.578161	IL27RA|IL1R1	http://www.genome.jp/kegg-bin/show_pathway?hsa04060/hsa:9466%09red/hsa:3554%09red
Dopaminergic synapse	KEGG PATHWAY	hsa04728	1	131	0.573871	0.58228	ITPR2	http://www.genome.jp/kegg-bin/show_pathway?hsa04728/hsa:3709%09red
Systemic lupus erythematosus	KEGG PATHWAY	hsa05322	1	133	0.579353	0.587572	HLA-DRB1	http://www.genome.jp/kegg-bin/show_pathway?hsa05322/hsa:3123%09red
Measles	KEGG PATHWAY	hsa05162	1	138	0.592751	0.600062	PIK3CB	http://www.genome.jp/kegg-bin/show_pathway?hsa05162/hsa:5291%09red
Parkinson disease	KEGG PATHWAY	hsa05012	1	142	0.603162	0.610045	UBB	http://www.genome.jp/kegg-bin/show_pathway?hsa05012/hsa:7314%09red
Non-alcoholic fatty liver disease (NAFLD)	KEGG PATHWAY	hsa04932	1	149	0.620749	0.627259	PIK3CB	http://www.genome.jp/kegg-bin/show_pathway?hsa04932/hsa:5291%09red
Wnt signaling pathway	KEGG PATHWAY	hsa04310	1	160	0.646829	0.653017	SMAD4	http://www.genome.jp/kegg-bin/show_pathway?hsa04310/hsa:4089%09red
Necroptosis	KEGG PATHWAY	hsa04217	1	162	0.651375	0.657009	CFLAR	http://www.genome.jp/kegg-bin/show_pathway?hsa04217/hsa:8837%09red
Alcoholism	KEGG PATHWAY	hsa05034	1	180	0.689755	0.693196	MAPK1	http://www.genome.jp/kegg-bin/show_pathway?hsa05034/hsa:5594%09red
Huntington disease	KEGG PATHWAY	hsa05016	1	193	0.714828	0.717743	DNAH9	http://www.genome.jp/kegg-bin/show_pathway?hsa05016/hsa:1770%09red
