# Supplementary material for: Genetic Basis of Follicle Development in Dazu Black Goat by Whole-Transcriptome Sequencing
Source: Animals (Basel). 2021 Dec 13;11(12):3536. doi: 10.3390/ani11123536 (PMC8697922; doi:10.3390/ani11123536)
Supplement: Supplementary file 1 [file animals-11-03536-s001.zip › Supplementary/Table S17 Identification of ceRNA network from follicles in Dazu black goat..xlsx]

## Sheet: ceRNA_degree
Table S17 Identification of ceRNA network from follicles in Dazu black goat.
RNA-ID	Type	Degree	Symbol
novel_circ_005369	circRNA	5	-
XM_018061337.1	mRNA	5	PITPNM2
TCONS_00054440	mRNA	2	NUFIP2
novel_circ_011410	circRNA	2	-
TCONS_00027577	mRNA	2	FAXC
TCONS_00043904	mRNA	2	KMT2A
XR_001918824.1	lncRNA	2	LUZP1
novel_circ_011469	circRNA	2	-
novel_circ_010731	circRNA	2	-
novel_circ_003318	circRNA	1	-
novel_circ_009670	circRNA	1	-
novel_circ_006849	circRNA	1	-
TCONS_00000537	mRNA	1	Pak2
novel_circ_010923	circRNA	1	-
XM_018060043.1	mRNA	1	DSTYK
novel_circ_009751	circRNA	1	-
novel_circ_006988	circRNA	1	-
TCONS_00013694	mRNA	1	Tmtc2
XM_018063778.1	mRNA	1	FBF1
XM_018059280.1	mRNA	1	QSER1
