# Supplementary material for: Genetic Basis of Follicle Development in Dazu Black Goat by Whole-Transcriptome Sequencing
Source: Animals (Basel). 2021 Dec 13;11(12):3536. doi: 10.3390/ani11123536 (PMC8697922; doi:10.3390/ani11123536)
Supplement: Supplementary file 1 [file animals-11-03536-s001.zip › Supplementary/Table S18 GO enrichment analysis result of the differential expressed in ceRNA network.xlsx]

## Sheet: Sheet1
Table S18 GO enrichment analysis result of the differential expressed in ceRNA network
#Term	Database	ID	Input number	Background number	P-Value	Corrected P-Value	Input	Hyperlink
apical junction assembly	Gene Ontology	GO:0043297	2	7	1.68089e-06	0.000191621	PAK2|FBF1	http://amigo.geneontology.org/amigo/term/GO:0043297
apical junction complex	Gene Ontology	GO:0043296	2	22	1.28638e-05	0.000733239	PAK2|FBF1	http://amigo.geneontology.org/amigo/term/GO:0043296
regulation of histone H3-K9 acetylation	Gene Ontology	GO:2000615	1	5	0.00137499	0.018653	KMT2A	http://amigo.geneontology.org/amigo/term/GO:2000615
epithelial cell migration	Gene Ontology	GO:0010631	1	5	0.00137499	0.018653	PAK2	http://amigo.geneontology.org/amigo/term/GO:0010631
histone H3-K4 dimethylation	Gene Ontology	GO:0044648	1	6	0.00160399	0.018653	KMT2A	http://amigo.geneontology.org/amigo/term/GO:0044648
positive regulation of transporter activity	Gene Ontology	GO:0032411	1	6	0.00160399	0.018653	KMT2A	http://amigo.geneontology.org/amigo/term/GO:0032411
positive regulation of fibroblast growth factor receptor signaling pathway	Gene Ontology	GO:0045743	1	7	0.00183295	0.018653	DSTYK	http://amigo.geneontology.org/amigo/term/GO:0045743
phosphatidylcholine transporter activity	Gene Ontology	GO:0008525	1	7	0.00183295	0.018653	PITPNM2	http://amigo.geneontology.org/amigo/term/GO:0008525
minor groove of adenine-thymine-rich DNA binding	Gene Ontology	GO:0003680	1	8	0.00206185	0.018653	KMT2A	http://amigo.geneontology.org/amigo/term/GO:0003680
histone H3-K4 monomethylation	Gene Ontology	GO:0097692	1	8	0.00206185	0.018653	KMT2A	http://amigo.geneontology.org/amigo/term/GO:0097692
unmethylated CpG binding	Gene Ontology	GO:0045322	1	8	0.00206185	0.018653	KMT2A	http://amigo.geneontology.org/amigo/term/GO:0045322
nuclear body	Gene Ontology	GO:0016604	2	307	0.00214395	0.018653	NUFIP2|PAK2	http://amigo.geneontology.org/amigo/term/GO:0016604
dolichyl-phosphate-mannose-protein mannosyltransferase activity	Gene Ontology	GO:0004169	1	9	0.00229072	0.018653	TMTC2	http://amigo.geneontology.org/amigo/term/GO:0004169
phosphatidylinositol transfer activity	Gene Ontology	GO:0008526	1	9	0.00229072	0.018653	PITPNM2	http://amigo.geneontology.org/amigo/term/GO:0008526
ciliary transition fiber	Gene Ontology	GO:0097539	1	10	0.00251953	0.0191484	FBF1	http://amigo.geneontology.org/amigo/term/GO:0097539
protein serine/threonine kinase activity	Gene Ontology	GO:0004674	2	357	0.00287804	0.0193494	DSTYK|PAK2	http://amigo.geneontology.org/amigo/term/GO:0004674
cytosol	Gene Ontology	GO:0005829	5	5095	0.00295346	0.0193494	KMT2A|FBF1|NUFIP2|PAK2|PITPNM2	http://amigo.geneontology.org/amigo/term/GO:0005829
establishment of epithelial cell polarity	Gene Ontology	GO:0090162	1	13	0.0032057	0.0193494	FBF1	http://amigo.geneontology.org/amigo/term/GO:0090162
positive regulation of histone H3-K4 methylation	Gene Ontology	GO:0051571	1	16	0.00389144	0.0193494	KMT2A	http://amigo.geneontology.org/amigo/term/GO:0051571
calcium-dependent protein kinase C activity	Gene Ontology	GO:0004698	1	16	0.00389144	0.0193494	PAK2	http://amigo.geneontology.org/amigo/term/GO:0004698
histone methyltransferase activity (H3-K4 specific)	Gene Ontology	GO:0042800	1	17	0.00411993	0.0193494	KMT2A	http://amigo.geneontology.org/amigo/term/GO:0042800
embryonic hemopoiesis	Gene Ontology	GO:0035162	1	18	0.00434837	0.0193494	KMT2A	http://amigo.geneontology.org/amigo/term/GO:0035162
RNA polymerase binding	Gene Ontology	GO:0070063	1	18	0.00434837	0.0193494	PAK2	http://amigo.geneontology.org/amigo/term/GO:0070063
protein O-linked mannosylation	Gene Ontology	GO:0035269	1	19	0.00457677	0.0193494	TMTC2	http://amigo.geneontology.org/amigo/term/GO:0035269
mannosyltransferase activity	Gene Ontology	GO:0000030	1	19	0.00457677	0.0193494	TMTC2	http://amigo.geneontology.org/amigo/term/GO:0000030
histone H3-K4 trimethylation	Gene Ontology	GO:0080182	1	20	0.00480512	0.0193494	KMT2A	http://amigo.geneontology.org/amigo/term/GO:0080182
histone H3-K4 methylation	Gene Ontology	GO:0051568	1	21	0.00503342	0.0193494	KMT2A	http://amigo.geneontology.org/amigo/term/GO:0051568
histone H4-K16 acetylation	Gene Ontology	GO:0043984	1	21	0.00503342	0.0193494	KMT2A	http://amigo.geneontology.org/amigo/term/GO:0043984
lysine-acetylated histone binding	Gene Ontology	GO:0070577	1	22	0.00526167	0.0193494	KMT2A	http://amigo.geneontology.org/amigo/term/GO:0070577
calcium ion homeostasis	Gene Ontology	GO:0055074	1	22	0.00526167	0.0193494	TMTC2	http://amigo.geneontology.org/amigo/term/GO:0055074
GTP-Rho binding	Gene Ontology	GO:0017049	1	22	0.00526167	0.0193494	PAK2	http://amigo.geneontology.org/amigo/term/GO:0017049
centrosome	Gene Ontology	GO:0005813	2	506	0.0056661	0.0201855	PAK2|FBF1	http://amigo.geneontology.org/amigo/term/GO:0005813
phospholipid transport	Gene Ontology	GO:0015914	1	26	0.00617423	0.0201952	PITPNM2	http://amigo.geneontology.org/amigo/term/GO:0015914
cellular response to fibroblast growth factor stimulus	Gene Ontology	GO:0044344	1	27	0.00640225	0.0201952	DSTYK	http://amigo.geneontology.org/amigo/term/GO:0044344
apoptotic process	Gene Ontology	GO:0006915	2	546	0.00656312	0.0201952	KMT2A|PAK2	http://amigo.geneontology.org/amigo/term/GO:0006915
positive regulation of viral genome replication	Gene Ontology	GO:0045070	1	28	0.00663023	0.0201952	PAK2	http://amigo.geneontology.org/amigo/term/GO:0045070
protein serine/threonine/tyrosine kinase activity	Gene Ontology	GO:0004712	1	29	0.00685816	0.0201952	DSTYK	http://amigo.geneontology.org/amigo/term/GO:0004712
regulation of cell motility	Gene Ontology	GO:2000145	1	29	0.00685816	0.0201952	PAK2	http://amigo.geneontology.org/amigo/term/GO:2000145
phosphatidylcholine binding	Gene Ontology	GO:0031210	1	30	0.00708604	0.0201952	PITPNM2	http://amigo.geneontology.org/amigo/term/GO:0031210
MLL1 complex	Gene Ontology	GO:0071339	1	30	0.00708604	0.0201952	KMT2A	http://amigo.geneontology.org/amigo/term/GO:0071339
positive regulation of mitotic cell cycle	Gene Ontology	GO:0045931	1	31	0.00731388	0.0203362	PAK2	http://amigo.geneontology.org/amigo/term/GO:0045931
polysomal ribosome	Gene Ontology	GO:0042788	1	32	0.00754167	0.0204703	NUFIP2	http://amigo.geneontology.org/amigo/term/GO:0042788
histone methyltransferase complex	Gene Ontology	GO:0035097	1	33	0.00776942	0.020598	KMT2A	http://amigo.geneontology.org/amigo/term/GO:0035097
positive regulation of cytokinesis	Gene Ontology	GO:0032467	1	38	0.00890744	0.0230784	PAK2	http://amigo.geneontology.org/amigo/term/GO:0032467
cell projection organization	Gene Ontology	GO:0030030	1	39	0.00913491	0.0231418	PAK2	http://amigo.geneontology.org/amigo/term/GO:0030030
intermembrane lipid transfer	Gene Ontology	GO:0120009	1	43	0.0100443	0.0248924	PITPNM2	http://amigo.geneontology.org/amigo/term/GO:0120009
regulation of megakaryocyte differentiation	Gene Ontology	GO:0045652	1	45	0.0104987	0.025465	KMT2A	http://amigo.geneontology.org/amigo/term/GO:0045652
intermediate filament cytoskeleton	Gene Ontology	GO:0045111	1	49	0.011407	0.0270916	PAK2	http://amigo.geneontology.org/amigo/term/GO:0045111
cleavage furrow	Gene Ontology	GO:0032154	1	54	0.0125413	0.0291112	PAK2	http://amigo.geneontology.org/amigo/term/GO:0032154
phosphatidylinositol-mediated signaling	Gene Ontology	GO:0048015	1	55	0.012768	0.0291112	PITPNM2	http://amigo.geneontology.org/amigo/term/GO:0048015
receptor tyrosine kinase binding	Gene Ontology	GO:0030971	1	60	0.013901	0.0304752	PITPNM2	http://amigo.geneontology.org/amigo/term/GO:0030971
cytoplasm	Gene Ontology	GO:0005737	4	4624	0.0148933	0.0320345	DSTYK|NUFIP2|PAK2|PITPNM2	http://amigo.geneontology.org/amigo/term/GO:0005737
circadian regulation of gene expression	Gene Ontology	GO:0032922	1	66	0.015259	0.0322134	KMT2A	http://amigo.geneontology.org/amigo/term/GO:0032922
regulation of hematopoietic stem cell differentiation	Gene Ontology	GO:1902036	1	69	0.0159373	0.0330337	KMT2A	http://amigo.geneontology.org/amigo/term/GO:1902036
positive regulation of kinase activity	Gene Ontology	GO:0033674	1	72	0.0166153	0.0336824	DSTYK	http://amigo.geneontology.org/amigo/term/GO:0033674
cytoplasmic stress granule	Gene Ontology	GO:0010494	1	73	0.0168412	0.0336824	NUFIP2	http://amigo.geneontology.org/amigo/term/GO:0010494
cell body	Gene Ontology	GO:0044297	1	76	0.0175186	0.0338495	PITPNM2	http://amigo.geneontology.org/amigo/term/GO:0044297
phosphatidylinositol biosynthetic process	Gene Ontology	GO:0006661	1	76	0.0175186	0.0338495	PITPNM2	http://amigo.geneontology.org/amigo/term/GO:0006661
phosphatidylinositol binding	Gene Ontology	GO:0035091	1	80	0.0184211	0.0350002	PITPNM2	http://amigo.geneontology.org/amigo/term/GO:0035091
kinase activity	Gene Ontology	GO:0016301	1	89	0.0204492	0.0370033	PAK2	http://amigo.geneontology.org/amigo/term/GO:0016301
protein tyrosine kinase activity	Gene Ontology	GO:0004713	1	89	0.0204492	0.0370033	DSTYK	http://amigo.geneontology.org/amigo/term/GO:0004713
keratin filament	Gene Ontology	GO:0045095	1	93	0.0213493	0.0380285	FBF1	http://amigo.geneontology.org/amigo/term/GO:0045095
ciliary basal body-plasma membrane docking	Gene Ontology	GO:0097711	1	95	0.0217992	0.0382324	FBF1	http://amigo.geneontology.org/amigo/term/GO:0097711
histone deacetylase binding	Gene Ontology	GO:0042826	1	114	0.0260631	0.0450182	PAK2	http://amigo.geneontology.org/amigo/term/GO:0042826
spindle pole	Gene Ontology	GO:0000922	1	121	0.0276299	0.0463207	FBF1	http://amigo.geneontology.org/amigo/term/GO:0000922
peptidyl-tyrosine phosphorylation	Gene Ontology	GO:0018108	1	124	0.0283007	0.0464537	DSTYK	http://amigo.geneontology.org/amigo/term/GO:0018108
endomembrane system	Gene Ontology	GO:0012505	1	125	0.0285242	0.0464537	PITPNM2	http://amigo.geneontology.org/amigo/term/GO:0012505
protein-containing complex assembly	Gene Ontology	GO:0065003	1	129	0.0294178	0.0472342	KMT2A	http://amigo.geneontology.org/amigo/term/GO:0065003
centriole	Gene Ontology	GO:0005814	1	144	0.0327621	0.0518734	FBF1	http://amigo.geneontology.org/amigo/term/GO:0005814
ciliary basal body	Gene Ontology	GO:0036064	1	151	0.0343193	0.0535946	FBF1	http://amigo.geneontology.org/amigo/term/GO:0036064
midbody	Gene Ontology	GO:0030496	1	160	0.0363181	0.05481	PAK2	http://amigo.geneontology.org/amigo/term/GO:0030496
peptidyl-serine phosphorylation	Gene Ontology	GO:0018105	1	161	0.03654	0.05481	PAK2	http://amigo.geneontology.org/amigo/term/GO:0018105
RNA binding	Gene Ontology	GO:0003723	2	1366	0.0371281	0.0549689	NUFIP2|PAK2	http://amigo.geneontology.org/amigo/term/GO:0003723
lamellipodium	Gene Ontology	GO:0030027	1	185	0.0418512	0.0599802	PAK2	http://amigo.geneontology.org/amigo/term/GO:0030027
ATP binding	Gene Ontology	GO:0005524	2	1463	0.0420913	0.0599802	DSTYK|PAK2	http://amigo.geneontology.org/amigo/term/GO:0005524
cell junction	Gene Ontology	GO:0030054	1	190	0.0429544	0.0602087	DSTYK	http://amigo.geneontology.org/amigo/term/GO:0030054
nucleoplasm	Gene Ontology	GO:0005654	3	3630	0.0434776	0.0602087	KMT2A|NUFIP2|PAK2	http://amigo.geneontology.org/amigo/term/GO:0005654
cilium assembly	Gene Ontology	GO:0060271	1	194	0.0438361	0.0602087	FBF1	http://amigo.geneontology.org/amigo/term/GO:0060271
positive regulation of ERK1 and ERK2 cascade	Gene Ontology	GO:0070374	1	207	0.0466968	0.0633743	DSTYK	http://amigo.geneontology.org/amigo/term/GO:0070374
basolateral plasma membrane	Gene Ontology	GO:0016323	1	216	0.0486729	0.0645199	DSTYK	http://amigo.geneontology.org/amigo/term/GO:0016323
protein kinase activity	Gene Ontology	GO:0004672	1	216	0.0486729	0.0645199	PAK2	http://amigo.geneontology.org/amigo/term/GO:0004672
cell cycle	Gene Ontology	GO:0007049	1	245	0.0550154	0.0720891	PAK2	http://amigo.geneontology.org/amigo/term/GO:0007049
transcription regulatory region sequence-specific DNA binding	Gene Ontology	GO:0000976	1	263	0.0589331	0.0763452	KMT2A	http://amigo.geneontology.org/amigo/term/GO:0000976
cadherin binding	Gene Ontology	GO:0045296	1	305	0.0680185	0.0871249	PAK2	http://amigo.geneontology.org/amigo/term/GO:0045296
cell division	Gene Ontology	GO:0051301	1	346	0.0768123	0.0964074	PAK2	http://amigo.geneontology.org/amigo/term/GO:0051301
apical plasma membrane	Gene Ontology	GO:0016324	1	354	0.0785196	0.0964074	DSTYK	http://amigo.geneontology.org/amigo/term/GO:0016324
membrane	Gene Ontology	GO:0016020	2	2075	0.0786482	0.0964074	NUFIP2|PITPNM2	http://amigo.geneontology.org/amigo/term/GO:0016020
intracellular signal transduction	Gene Ontology	GO:0035556	1	369	0.0817131	0.0990988	PAK2	http://amigo.geneontology.org/amigo/term/GO:0035556
protein phosphorylation	Gene Ontology	GO:0006468	1	451	0.0989976	0.117575	PAK2	http://amigo.geneontology.org/amigo/term/GO:0006468
protein binding	Gene Ontology	GO:0005515	5	11779	0.0990367	0.117575	KMT2A|NUFIP2|TMTC2|PAK2|FBF1	http://amigo.geneontology.org/amigo/term/GO:0005515
viral process	Gene Ontology	GO:0016032	1	456	0.100042	0.117575	PAK2	http://amigo.geneontology.org/amigo/term/GO:0016032
cell adhesion	Gene Ontology	GO:0007155	1	478	0.104625	0.121403	PAK2	http://amigo.geneontology.org/amigo/term/GO:0007155
nucleus	Gene Ontology	GO:0005634	3	5208	0.106049	0.121403	KMT2A|NUFIP2|PAK2	http://amigo.geneontology.org/amigo/term/GO:0005634
negative regulation of apoptotic process	Gene Ontology	GO:0043066	1	487	0.106494	0.121403	DSTYK	http://amigo.geneontology.org/amigo/term/GO:0043066
positive regulation of transcription, DNA-templated	Gene Ontology	GO:0045893	1	556	0.120708	0.136244	KMT2A	http://amigo.geneontology.org/amigo/term/GO:0045893
protein-containing complex	Gene Ontology	GO:0032991	1	623	0.134317	0.150119	PAK2	http://amigo.geneontology.org/amigo/term/GO:0032991
protein homodimerization activity	Gene Ontology	GO:0042803	1	660	0.141751	0.15689	KMT2A	http://amigo.geneontology.org/amigo/term/GO:0042803
calcium ion binding	Gene Ontology	GO:0005509	1	693	0.148335	0.161912	PITPNM2	http://amigo.geneontology.org/amigo/term/GO:0005509
perinuclear region of cytoplasm	Gene Ontology	GO:0048471	1	697	0.14913	0.161912	PAK2	http://amigo.geneontology.org/amigo/term/GO:0048471
zinc ion binding	Gene Ontology	GO:0008270	1	820	0.173253	0.186329	KMT2A	http://amigo.geneontology.org/amigo/term/GO:0008270
DNA-binding transcription factor activity, RNA polymerase II-specific	Gene Ontology	GO:0000981	1	874	0.18365	0.195665	KMT2A	http://amigo.geneontology.org/amigo/term/GO:0000981
endoplasmic reticulum membrane	Gene Ontology	GO:0005789	1	942	0.196578	0.207499	TMTC2	http://amigo.geneontology.org/amigo/term/GO:0005789
integral component of membrane	Gene Ontology	GO:0016021	2	3643	0.200774	0.209984	FAXC|TMTC2	http://amigo.geneontology.org/amigo/term/GO:0016021
signal transduction	Gene Ontology	GO:0007165	1	1013	0.209881	0.216508	PAK2	http://amigo.geneontology.org/amigo/term/GO:0007165
endoplasmic reticulum	Gene Ontology	GO:0005783	1	1018	0.21081	0.216508	TMTC2	http://amigo.geneontology.org/amigo/term/GO:0005783
positive regulation of transcription by RNA polymerase II	Gene Ontology	GO:0045944	1	1159	0.236624	0.240849	KMT2A	http://amigo.geneontology.org/amigo/term/GO:0045944
identical protein binding	Gene Ontology	GO:0042802	1	1456	0.288555	0.291108	KMT2A	http://amigo.geneontology.org/amigo/term/GO:0042802
plasma membrane	Gene Ontology	GO:0005886	1	4619	0.676032	0.676032	PAK2	http://amigo.geneontology.org/amigo/term/GO:0005886
