# Supplementary material for: Genetic Basis of Follicle Development in Dazu Black Goat by Whole-Transcriptome Sequencing
Source: Animals (Basel). 2021 Dec 13;11(12):3536. doi: 10.3390/ani11123536 (PMC8697922; doi:10.3390/ani11123536)
Supplement: Supplementary file 1 [file animals-11-03536-s001.zip › Supplementary/Table S19 KEGG pathway enrichment analysis result of the differential expressed in ceRNA network.xlsx]

## Sheet: Sheet1
Table S19 KEGG pathway enrichment analysis result of the differential expressed in ceRNA network
#Term	Database	ID	Input number	Background number	P-Value	Corrected P-Value	Input	Hyperlink
Lysine degradation	KEGG PATHWAY	hsa00310	1	59	0.0136745	0.0304752	KMT2A	http://www.genome.jp/kegg-bin/show_pathway?hsa00310/hsa:4297%09red
Salmonella infection	KEGG PATHWAY	hsa05132	1	83	0.0190976	0.0356905	PAK2	http://www.genome.jp/kegg-bin/show_pathway?hsa05132/hsa:5586%09red
Yersinia infection	KEGG PATHWAY	hsa05135	1	121	0.0276299	0.0463207	PAK2	http://www.genome.jp/kegg-bin/show_pathway?hsa05135/hsa:5586%09red
Cushing syndrome	KEGG PATHWAY	hsa04934	1	155	0.0352081	0.0542396	KMT2A	http://www.genome.jp/kegg-bin/show_pathway?hsa04934/hsa:4297%09red
Transcriptional misregulation in cancer	KEGG PATHWAY	hsa05202	1	186	0.0420719	0.0599802	KMT2A	http://www.genome.jp/kegg-bin/show_pathway?hsa05202/hsa:4297%09red
PI3K-Akt signaling pathway	KEGG PATHWAY	hsa04151	1	354	0.0785196	0.0964074	PAK2	http://www.genome.jp/kegg-bin/show_pathway?hsa04151/hsa:5586%09red
