# Supplementary material for: Genetic Basis of Follicle Development in Dazu Black Goat by Whole-Transcriptome Sequencing
Source: Animals (Basel). 2021 Dec 13;11(12):3536. doi: 10.3390/ani11123536 (PMC8697922; doi:10.3390/ani11123536)
Supplement: Supplementary file 1 [file animals-11-03536-s001.zip › Supplementary/Table S2 The data filtration results of lncRNA and mRNA sequencing data.xlsx]

## Sheet:  filter of mRNA and lncRNA
Table S2 The data filtration results of lncRNA and mRNA sequencing data
	before filter					after filter
	clean data（bp)	Q20	Q30	N	GC	HQ clean data	Q20	Q30	N	GC
GF_1	15375727800	15040773893 (97.82%)	14564587351 (94.72%)	1011925 (0.01%)	6831805523 (44.43%)	14965534035 bp	14773701038 (98.72%)	14372884127 (96.04%)	796942 (0.01%)	6637373901 (44.35%)
GF_2	17141768700	16744151942 (97.68%)	16180072214 (94.39%)	3782627 (0.02%)	7714769427 (45.01%)	16648020590 bp	16416234844 (98.61%)	15943146337 (95.77%)	2372618 (0.01%)	7477704890 (44.92%)
GF_3	12268004700	11996565633 (97.79%)	11629596171 (94.80%)	473433 (0.00%)	5448091154 (44.41%)	11899099494 bp	11754441098 (98.78%)	11454639659 (96.26%)	288441 (0.00%)	5280700810 (44.38%)
GF_4	17644711200	17250078877 (97.76%)	16683115571 (94.55%)	3873201 (0.02%)	7972249683 (45.18%)	17152117887 bp	16919922213 (98.65%)	16443803331 (95.87%)	2453838 (0.01%)	7735202025 (45.10%)
GF_5	17372614800	16990150073 (97.80%)	16442600726 (94.65%)	3828148 (0.02%)	7743606876 (44.57%)	16898030846 bp	16674287863 (98.68%)	16214206723 (95.95%)	2400418 (0.01%)	7518644939 (44.49%)
GF_6	17217536700	16829697818 (97.75%)	16278002157 (94.54%)	3777571 (0.02%)	7805763617 (45.34%)	16730163527 bp	16504482469 (98.65%)	16041939269 (95.89%)	2390120 (0.01%)	7570524208 (45.25%)
