# Supplementary material for: Genetic Basis of Follicle Development in Dazu Black Goat by Whole-Transcriptome Sequencing
Source: Animals (Basel). 2021 Dec 13;11(12):3536. doi: 10.3390/ani11123536 (PMC8697922; doi:10.3390/ani11123536)
Supplement: Supplementary file 1 [file animals-11-03536-s001.zip › Supplementary/Table S3 Alignment information of LncRNA and mRNA sequencing clean reads with rRNA database and reference genome.xlsx]

## Sheet: Sheet1
Table S3 Alignment information of LncRNA and mRNA sequencing clean reads with ribosome RNA (rRNA) database and reference genome
	mapping rRNA			mapping reference genome
sample	all reads number	mapped reads	unmapped reads	unmapped reads	unique mapped reads	multiple mapped reads	mapping ratio
GF_1	101313848	6,824 (0.01%)	101,307,024 (99.99%)	7,449,339 (7.35%)	93,277,477 (92.07%)	580,208 (0.57%)	0.9265
GF_2	112788754	21,016 (0.02%)	112,767,738 (99.98%)	11,086,718 (9.83%)	100,482,014 (89.11%)	1,199,006 (1.06%)	0.9017
GF_3	80655194	8,256 (0.01%)	80,646,938 (99.99%)	5,511,389 (6.83%)	746,557,07 (92.57%)	479,842 (0.59%)	0.9317
GF_4	116177990	10,372 (0.01%)	116,167,618 (99.99%)	10,174,753 (8.76%)	105,562,575 (90.87%)	430,290 (0.37%)	0.9124
GF_5	114413604	14,904 (0.01%)	114,398,700 (99.99%)	10,717,386 (9.37%)	102,840,708 (89.90%)	840,606 (0.73%)	0.9063
GF_6	113321400	8,092 (0.01%)	113,313,308 (99.99%)	10,499,245 (9.27%)	102,241,847 (90.23%)	572,216 (0.50%)	0.9073
			Alignment information of LncRNA and mRNA sequencing clean reads with ribosome RNA (rRNA) database and reference genome
