# Supplementary material for: Genetic Basis of Follicle Development in Dazu Black Goat by Whole-Transcriptome Sequencing
Source: Animals (Basel). 2021 Dec 13;11(12):3536. doi: 10.3390/ani11123536 (PMC8697922; doi:10.3390/ani11123536)
Supplement: Supplementary file 1 [file animals-11-03536-s001.zip › Supplementary/Table S4 The data filtration of miRNA sequencing dataset of each sample.xlsx]

## Sheet: screening of miRNA
Table S4 The data filtration of miRNA sequencing dataset of each sample
id	clean_reads	High quality clean_reads	3'adapter_null	insert_null	5'adapter	smaller_than_18nt	polyA	low cutoff
All	8.44859e+07	8.33535e+07	492665	10585.2	50629.8	1.97809e+06	1158.5	2.15109e+06
GF_1	11,227,206 (100%)	11,075,835 (98.6517%)	57,261 (0.5170%)	1,896 (0.0171%)	4,470 (0.0404%)	164,123 (1.4818%)	162 (0.0015%)	230,662 (2.0826%)
GF_2	10,973,564 (100%)	10,829,968 (98.6914%)	88,118 (0.8136%)	756 (0.0070%)	6082 (0.0562%)	221,373 (2.0441%)	104 (0.0010%)	246,275 (2.2740%)
GF_3	10,919,757 (100%)	10,775,502 (98.6790%)	62,409 (0.5792%)	1,200 (0.0111%)	7,034 (0.0653%)	262,318 (2.4344%)	161 (0.0015%)	284,738 (2.6425%)
GF_4	13,403,182 (100%)	13,219,081 (98.6264%)	76,083 (0.5756%)	2,691 (0.0204%)	10,947 (0.0828%)	444,523 (3.3627%)	221 (0.0017%)	388,182 (2.9365%)
GF_5	11,697,146 (100%)	11,540,707 (98.6626%)	67,517 (0.5850%)	1,540 (0.0133%)	8,372 (0.0725%)	289009 (2.5043%)	150 (0.0013%)	356,415 (3.0883%)
GF_6	14,195,632 (100%)	14,004,736 (98.6552%)	70,896 (0.5062%)	990 (0.0071%)	6,492 (0.0464%)	314,156 (2.2432%)	195 (0.0014%)	337,519 (2.4100%)
Average	12069415（100%）	11907638（98.6611%）	70380（0.5961%）	1512（0.0127%）	7232（0.0606%）	282584（2.3451%）	166（0.0014%）	307299（2.5723%）
