# Supplementary material for: Genetic Basis of Follicle Development in Dazu Black Goat by Whole-Transcriptome Sequencing
Source: Animals (Basel). 2021 Dec 13;11(12):3536. doi: 10.3390/ani11123536 (PMC8697922; doi:10.3390/ani11123536)
Supplement: Supplementary file 1 [file animals-11-03536-s001.zip › Supplementary/Table S5 Small RNA mapping results of all sequencing libraries.xlsx]

## Sheet: Sheet1
Table S5 Small RNA mapping results of all sequencing libraries
sample	total	rRNA	scRNA	snRNA	snoRNA	tRNA	exon_sense	exon_antisense	intron_sense	intron_antisense	repeat	exist_mirna	exist_mirna_edit	known_mirna	novel_mirna	unann
All	7.86693e+07	1593179	199969	87448.7	363411	2541966	304054	2122.17	608640	2237.67	52428.8	3.95699e+07	2.34403e+07	6.67089e+06	6780.67	3.21788e+06
GF_1	10617261 (100.00%)	130770 (1.23%)	28760 (0.27%)	6003 (0.06%)	42519 (0.40%)	291449 (2.75%)	20134 (0.19%)	281 (0.00%)	74546 (0.70%)	249 (0.00%)	5803 (0.05%)	5926948 (55.82%)	2918614 (27.49%)	884420 (8.33%)	901 (0.01%)	285147 (2.69%)
GF_2	10267260 (100.00%)	150848 (1.47%)	15735 (0.15%)	9092 (0.09%)	33199 (0.32%)	180555 (1.76%)	19635 (0.19%)	195 (0.00%)	58370 (0.57%)	294 (0.00%)	5254 (0.05%)	5270936 (51.34%)	3380615 (32.93%)	865570 (8.43%)	727 (0.01%)	275601 (2.68%)
GF_3	10157642 (100.00%)	210836 (2.08%)	28173 (0.28%)	11346 (0.11%)	49411 (0.49%)	270547 (2.66%)	45211 (0.45%)	288 (0.00%)	78860 (0.78%)	259 (0.00%)	6781 (0.07%)	5051320 (49.73%)	3157112 (31.08%)	872684 (8.59%)	961 (0.01%)	372970 (3.67%)
GF_4	12296434 (100.00%)	321197 (2.61%)	35173 (0.29%)	18107 (0.15%)	62182 (0.51%)	396713 (3.23%)	70479 (0.57%)	360 (0.00%)	93491 (0.76%)	428 (0.00%)	10078 (0.08%)	6074162 (49.40%)	3624971 (29.48%)	1012898 (8.24%)	1152 (0.01%)	573173 (4.66%)
GF_5	10817704 (100.00%)	279630 (2.58%)	30278 (0.28%)	14621 (0.14%)	54831 (0.51%)	654895 (6.05%)	50335 (0.47%)	288 (0.00%)	90423 (0.84%)	313 (0.00%)	6525 (0.06%)	4830975 (44.66%)	3170570 (29.31%)	874914 (8.09%)	930 (0.01%)	756250 (6.99%)
GF_6	13274488 (100.00%)	272301 (2.05%)	33283 (0.25%)	15787 (0.12%)	69353 (0.52%)	384669 (2.90%)	54824 (0.41%)	407 (0.00%)	126001 (0.95%)	375 (0.00%)	10498 (0.08%)	6762727 (50.95%)	3839775 (28.93%)	1207422 (9.10%)	1141 (0.01%)	495039 (3.73%)
Average	1.12385e+07	227597	28567	12492.7	51915.8	363138	43436.3	303.167	86948.5	319.667	7489.83	5.65284e+06	3.34861e+06	952985	968.667	459697
