# Supplementary material for: Genetic Basis of Follicle Development in Dazu Black Goat by Whole-Transcriptome Sequencing
Source: Animals (Basel). 2021 Dec 13;11(12):3536. doi: 10.3390/ani11123536 (PMC8697922; doi:10.3390/ani11123536)
Supplement: Supplementary file 1 [file animals-11-03536-s001.zip › Supplementary/Table S6 Differential expressed mRNAs between groups.xlsx]

## Sheet: DEmRNA
Table S6 Differential expressed mRNAs between groups
id	GF_1_fpkm	GF_2_fpkm	GF_3_fpkm	GF_4_fpkm	GF_5_fpkm	GF_6_fpkm	GF_1_count	GF_2_count	GF_3_count	GF_4_count	GF_5_count	GF_6_count	GF_C_count	GF_T_count	GF_C_fpkm	GF_T_fpkm	log2(FC)	Pvalue	FDR	significant
NM_001285662.1	601.67	7.26	0	0	0	0	12138.9	150.79	0	0	0	0	4096.56	0	202.977	0.001	-17.631	1.42e-07	0.000226621	yes
NM_001285596.1	163.21	24.17	2.28	0	0	0	4884.99	744.76	47.68	0	0	0	1892.48	0	63.22	0.001	-15.9481	2.55e-15	2.23e-11	yes
NM_001312693.1	133.27	45.64	0.01	0	0	0	1524.22	537.26	0.07	0	0	0	687.183	0	59.64	0.001	-15.864	3.7e-08	8.51e-05	yes
NM_001314314.1	93.87	0	0	0	0	0	1468.24	0	0	0	0	0	489.413	0	31.29	0.001	-14.9334	0.000125099	0.0451959	yes
XM_018059793.1	93.39	0.05	0	0	0	0	16612	8.7	0.02	0	0	0	5540.24	0	31.1467	0.001	-14.9268	1.77e-06	0.00179901	yes
TCONS_00071441	42.93	16.68	0	0	0	0	654.33	261.69	0	0	0	0	305.34	0	19.87	0.001	-14.2783	1.49e-06	0.00158714	yes
XM_018054473.1	59.54	0	0	0	0	0	7608.24	0	0	0	0	0	2536.08	0	19.8467	0.001	-14.2766	3e-05	0.015447	yes
XM_018051779.1	52.11	0	0	0	0	0	1918.32	0	0	0	0	0	639.44	0	17.37	0.001	-14.0843	8.41e-05	0.0328367	yes
NM_001285614.1	23.08	6.13	0	0	0	0	454.98	124.34	0.05	0	0	0	193.123	0	9.73667	0.001	-13.2492	1.6e-05	0.00995206	yes
XM_005685691.3	14.07	10.65	0	0	0	0	834.92	650.67	0	0.3	0	0	495.197	0.1	8.24	0.001	-13.0084	9.32e-08	0.000177171	yes
XM_018045128.1	4.2	9.85	5.06	0	0	0	779.25	1881.06	656.4	0	0	0	1105.57	0	6.37	0.001	-12.6371	4.14e-44	9.05e-40	yes
TCONS_00033739	11.81	0.05	0	0	0	0	2066.11	9.14	0	0	0	0	691.75	0	3.95333	0.001	-11.9489	5.46e-06	0.00442243	yes
XM_018048344.1	6.93	4.21	0	0	0	0	402.48	251.89	0	0	0	0	218.123	0	3.71333	0.001	-11.8585	6.77e-06	0.0052867	yes
XM_018057032.1	4.3	2.79	0	0	0	0	265.36	177.5	0	0	0	0	147.62	0	2.36333	0.001	-11.2066	4.6e-05	0.0211547	yes
XM_018038495.1	3.14	2.45	1.38	0	0	0	300.23	241.21	92.39	0.02	0.11	0	211.277	0.0433333	2.32333	0.001	-11.182	5.56e-12	3.04e-08	yes
XM_018050886.1	3.34	0	3.12	0	0	0	279.42	0	181.98	0	0	0	153.8	0	2.15333	0.001	-11.0724	2.13e-05	0.0124535	yes
XM_018053212.1	2.28	1.66	2.39	0	0	0	226.43	169.9	166.11	0	0	0.14	187.48	0.0466667	2.11	0.001	-11.043	7.48e-12	3.63e-08	yes
TCONS_00006021	0.99	1.22	3.88	0	0	0	47.49	60.09	129.65	0	0	0	79.0767	0	2.03	0.001	-10.9873	3.65e-06	0.0031898	yes
XM_018039399.1	6.07	0.01	0	0	0	0	888.88	1.43	0	0	0	0	296.77	0	2.02667	0.001	-10.9849	0.000105415	0.0390525	yes
XM_018060172.1	3.87	0.52	1.07	0	0	0	359.63	49.79	69.46	0	0	0	159.627	0	1.82	0.001	-10.8297	3.09e-08	7.49e-05	yes
TCONS_00013694	0.81	2.08	2.41	0	0	0	91.94	242.4	190.67	0.01	0	0	175.003	0.00333333	1.76667	0.001	-10.7868	1.29e-10	5.14e-07	yes
XM_018047389.1	2.14	2.6	0	0	0	0	281.59	351.55	0.01	0	0	0	211.05	0	1.58	0.001	-10.6257	7.54e-06	0.00578095	yes
XM_018061154.1	2.81	0.51	1.28	0	0	0	965.12	180.53	306.51	0	0	0.03	484.053	0.01	1.53333	0.001	-10.5825	1.15e-19	1.68e-15	yes
XM_005692121.3	1.7	1.41	1.42	0	0	0	103.81	88.9	60.88	0	0	0	84.53	0	1.51	0.001	-10.5603	1.84e-06	0.00182606	yes
XM_018051367.1	2.33	2.1	0.04	0	0	0	384.24	355.76	4.45	0	0	0	248.15	0	1.49	0.001	-10.5411	5.76e-08	0.000125934	yes
TCONS_00031677	0.58	2.07	1.76	0	0	0	57.3	211.53	121.78	0	0	0	130.203	0	1.47	0.001	-10.5216	2.91e-08	7.49e-05	yes
XM_018060044.1	0.98	1.91	1.4	0	0	0	125.36	251.04	125.29	0	0	0	167.23	0	1.43	0.001	-10.4818	2.26e-10	8.25e-07	yes
XM_018060301.1	3.5	0.58	0	0	0	0	815.46	138.07	0	0	0	0	317.843	0	1.36	0.001	-10.4094	2.38e-06	0.00216977	yes
XM_005682636.3	2.61	1.07	0.1	0	0	0	472.12	198.02	12.18	0	0	0	227.44	0	1.26	0.001	-10.2992	1.68e-08	4.6e-05	yes
XM_013965423.2	1.05	0.64	2.06	0	0	0	90.82	57.06	124.77	0	0	0	90.8833	0	1.25	0.001	-10.2877	7.87e-07	0.000955057	yes
XM_018046051.1	2.73	0.89	0	0	0	0	267.73	89.39	0	0	0	0	119.04	0	1.20667	0.001	-10.2368	0.000141532	0.0489155	yes
XM_018040196.1	0.53	1.8	1.17	0	0	0	29.06	102	45.22	0	0	0	58.76	0	1.16667	0.001	-10.1882	5.73e-05	0.0243073	yes
TCONS_00027178	1.58	0	1.77	0	0	0	322.72	0	252.48	0	0	0.03	191.733	0.01	1.11667	0.001	-10.125	6.48e-06	0.0051487	yes
XM_005676089.3	1.62	0.67	0.89	0	0	0	430.92	182.79	164.82	0	0	0	259.51	0	1.06	0.001	-10.0498	2.91e-14	1.82e-10	yes
TCONS_00063532	0.92	0.37	1.62	0	0	0	122.95	51.66	151.8	0	0	0	108.803	0	0.97	0.001	-9.92184	1.56e-07	0.000226621	yes
XM_018056054.1	1.49	0.45	0.95	0	0	0	114.39	35.44	51.27	0	0.08	0	67.0333	0.0266667	0.963333	0.001	-9.91189	2.14e-05	0.0124535	yes
XM_005678085.3	0.21	0.68	1.94	0	0	0	14.18	47.73	92.37	0	0	0	51.4267	0	0.943333	0.001	-9.88162	0.000132659	0.0467678	yes
XM_018041458.1	2.58	0.12	0	0	0	0	638.61	31.33	0	0	0	0	223.313	0	0.9	0.001	-9.81378	3.07e-05	0.015447	yes
XM_018046926.1	0.5	1.36	0.79	0	0	0	39.11	110.47	43.51	0	0	0	64.3633	0	0.883333	0.001	-9.78681	3.05e-05	0.015447	yes
XM_018058015.1	0.37	1.19	0.98	0	0	0	28.89	94.19	52.83	0	0	0	58.6367	0	0.846667	0.001	-9.72565	5.07e-05	0.021929	yes
TCONS_00000537	0.71	0.7	1.03	0	0	0	85.05	86.63	86.58	0	0	0	86.0867	0	0.813333	0.001	-9.6677	1.14e-06	0.0012512	yes
XM_013965704.2	1	0.53	0.77	0	0	0	132.12	71.29	71.25	0	0	0	91.5533	0	0.766667	0.001	-9.58246	8.9e-07	0.0010518	yes
XM_018066442.1	0.58	0.59	1.13	0	0	0	45.41	47.9	62.49	0	0	0	51.9333	0	0.766667	0.001	-9.58246	6.81e-05	0.0280805	yes
XM_018054418.1	1.03	0	1.07	0	0	0	180.36	0	131	0	0	0	103.787	0	0.7	0.001	-9.45121	0.000126693	0.0453967	yes
XM_018049696.1	0.03	1.23	0.7	0	0	0	5.57	233.99	90.14	0	0	0	109.9	0	0.653333	0.001	-9.35168	9.12e-06	0.00664325	yes
TCONS_00057020	0.76	0.92	0.27	0	0	0	95.11	119.25	24.08	0	0	0	79.48	0	0.65	0.001	-9.3443	1.12e-05	0.0077715	yes
TCONS_00011233	0	0.38	1.43	0	0	0	0	110.83	286.14	0	0	0	132.323	0	0.603333	0.001	-9.23681	3.81e-05	0.0185054	yes
XM_013972721.2	0.44	1.02	0.34	0	0	0	60.98	145.5	32.62	0.17	0	0	79.7	0.0566667	0.6	0.001	-9.22882	8.87e-06	0.00661555	yes
XM_018054447.1	0.56	0.34	0.87	0	0	0	55.81	34.45	60.55	0	0	0	50.27	0	0.59	0.001	-9.20457	9.02e-05	0.0339793	yes
TCONS_00067804	0.58	0.54	0.64	0	0	0	56.79	54.71	43.59	0	0	0	51.6967	0	0.586667	0.001	-9.1964	7.73e-05	0.03073	yes
XM_018061337.1	0.5	0.39	0.79	0	0	0	78.86	62.61	85.99	0	0	0	75.82	0	0.56	0.001	-9.12928	4.2e-06	0.00352972	yes
TCONS_00027577	0.42	0.35	0.86	0	0	0	87.96	75.89	126.43	0	0	0	96.76	0	0.543333	0.001	-9.08569	3.32e-07	0.000453401	yes
XM_018046148.1	0.32	0.98	0.33	0	0	0	44.92	141.19	32.8	0	0	0	72.97	0	0.543333	0.001	-9.08569	2.07e-05	0.0123754	yes
XM_018042449.1	0.19	0.84	0.18	0	0	0	56.05	259.75	37.1	0	0.48	0	117.633	0.16	0.403333	0.001	-8.65583	6.9e-07	0.000903106	yes
XM_018062990.1	0.8	0.38	0	0	0	0	399.26	194.45	0	0	0	0	197.903	0	0.393333	0.001	-8.61961	1.24e-05	0.00832488	yes
NM_001285667.1	15.26	7.77	6.01	0	0	0.13	318.27	166.75	87.62	0	0	2.58	190.88	0.86	9.68	0.0433333	-7.80339	4.67e-09	1.46e-05	yes
XM_018043810.1	1.5	2.13	3.8	0.1	0	0	195.94	286.6	347.89	13.97	0	0.03	276.81	4.66667	2.47667	0.0333333	-6.21529	7.36e-07	0.000919489	yes
XM_018049694.1	5.22	0.19	1.45	0.09	0.05	0	982.73	36.72	190.45	18.04	10.11	0	403.3	9.38333	2.28667	0.0466667	-5.61471	1.24e-05	0.00832488	yes
TCONS_00074769	79.51	39.5	6.5	0.88	5.1	7.36	6140.21	3140.1	350.74	72.76	391.35	554.22	3210.35	339.443	41.8367	4.44667	-3.23397	3.48e-05	0.0170998	yes
XM_013965995.2	2.81	1.97	0.76	0.19	0.37	0.37	786.89	568.93	149.58	57.35	103.95	102.19	501.8	87.83	1.84667	0.31	-2.57458	3.06e-05	0.015447	yes
XM_013973544.2	9.67	7.37	7.68	2.36	1.88	0.59	1603.93	1259.05	891.12	420.6	309.8	95.02	1251.37	275.14	8.24	1.61	-2.35558	9.44e-07	0.00108641	yes
XM_018060309.1	20.15	11.5	5.73	3.15	2.78	4.48	3857.65	2265.74	766.13	648.68	528.3	834.88	2296.51	670.62	12.46	3.47	-1.8443	2.21e-05	0.0127109	yes
XM_018056491.1	4.02	3.78	1.77	0.88	0.94	0.98	1331.25	1288.17	408.57	312.03	309.54	315.52	1009.33	312.363	3.19	0.933333	-1.77309	1.44e-05	0.00933972	yes
XM_018059280.1	9.32	6.1	8.98	1.41	2.27	3.82	1875.43	1263.81	1262.82	304.61	454.5	749.01	1467.35	502.707	8.13333	2.5	-1.70192	2.53e-05	0.0138443	yes
XM_018055899.1	13.02	6.87	6.64	2.04	3.23	2.96	2278.34	1237.51	812.15	383.94	561.01	504.31	1442.67	483.087	8.84333	2.74333	-1.68866	1.04e-05	0.00735927	yes
XM_018038552.1	67.62	78.04	103.11	172.82	142.19	229.59	1609.49	1912	1715.65	4420.73	3362.28	5326.71	1745.71	4369.91	82.9233	181.533	1.13038	0.000118835	0.0432908	yes
XM_018044708.1	87.36	50.78	58.48	174.57	181.31	126.58	917.97	549.21	429.56	1971.31	1892.74	1296.47	632.247	1720.17	65.54	160.82	1.295	7.25e-05	0.0293605	yes
XM_018038553.1	21.33	28.1	43.63	83.11	66.91	95.44	351	476	502	1470	1094	1531	443	1365	31.02	81.82	1.39925	8.56e-05	0.0329891	yes
XM_013974074.2	36.18	51.4	78.44	142.98	110.13	188.25	1015	1484	1538	4310	3069	5147	1345.67	4175.33	55.34	147.12	1.4106	3.42e-05	0.0170064	yes
XM_013974080.2	28.34	29.75	41.41	86.46	79.29	124	509	550	520	1669	1415	2171	526.333	1751.67	33.1667	96.5833	1.54204	2.37e-06	0.00216977	yes
XM_018038499.1	19.28	18.19	40.05	72.38	63.52	96.65	383.03	371.87	556.16	1545.25	1253.58	1871.45	437.02	1556.76	25.84	77.5167	1.5849	2.74e-05	0.0144272	yes
XM_018053358.1	2.58	1.37	1.23	5.26	6.32	4.22	470.08	257.17	156.66	1031.91	1145.91	750.44	294.637	976.087	1.72667	5.26667	1.6089	4.27e-05	0.0203124	yes
XM_018057227.1	2.74	2.95	3.46	10.81	7.96	10.15	308.1	341.45	271.63	1306.18	889.5	1112.37	307.06	1102.68	3.05	9.64	1.66022	1.12e-06	0.0012512	yes
TCONS_00005804	11.89	8.7	10.67	21.68	24.92	60.52	328.49	247.43	206.04	643.75	683.98	1629.96	260.653	985.897	10.42	35.7067	1.77684	4.65e-05	0.0211576	yes
XM_018040535.1	0.92	1.52	0.71	2.73	4.82	4.35	166.32	283.46	90.13	531.69	868.84	770.01	179.97	723.513	1.05	3.96667	1.91754	1.62e-05	0.00995206	yes
XM_018038498.1	9.96	18.64	22.2	62.73	50.74	82.44	263.63	507.71	410.52	1783.63	1333.67	2126.1	393.953	1747.8	16.9333	65.3033	1.94729	1.78e-07	0.000251217	yes
XM_018060043.1	0.7	0.54	1.54	2.75	3.99	6.25	88.83	70.38	136.41	374.64	501.72	771.96	98.54	549.44	0.926667	4.33	2.22424	6.73e-05	0.0280391	yes
XM_018041403.1	0.14	0.31	0.19	3.51	8.56	1.28	13.75	30.85	13.05	369.13	832.04	121.92	19.2167	441.03	0.213333	4.45	4.38262	6.16e-08	0.00012826	yes
TCONS_00034214	0.01	0.08	0	1.34	0.25	0.86	3.01	31.74	0.34	537.49	92.01	313.42	11.6967	314.307	0.03	0.816667	4.76671	5.34e-05	0.0228915	yes
XM_005676279.3	0	0.18	0.48	9.17	3.25	9.67	0.01	19.14	35.43	1032.5	338.12	987.39	18.1933	786.003	0.22	7.36333	5.06478	1.17e-07	0.000204613	yes
XM_018061149.1	0	0	0.03	0.44	1.02	0.17	0	0.88	6.78	163.46	352.12	59.08	2.55333	191.553	0.01	0.543333	5.76377	2.63e-05	0.014012	yes
XM_018052454.1	0	0.11	0	1.46	3.56	1.35	0	17	0	235.15	531.4	197.91	5.66667	321.487	0.0366667	2.12333	5.85572	3.79e-06	0.00325087	yes
XM_018054388.1	0	0	0	0.12	0.09	0.28	0	0	0	41.03	30.31	90.72	0	54.02	0.001	0.163333	7.35168	0.000142227	0.0489155	yes
XM_018045975.1	0	0	0	0.29	0.17	0.18	0	0	0	90.09	48.12	51.56	0	63.2567	0.001	0.213333	7.73697	4.22e-05	0.0202884	yes
XM_018066003.1	0	0	0	0.19	0.17	0.41	0	0	0	57.93	48.93	115.3	0	74.0533	0.001	0.256667	8.00375	1.6e-05	0.00995206	yes
TCONS_00073848	0	0	0.04	3.35	3.2	4.4	0	0	3.19	452.54	399.45	539.31	1.06333	463.767	0.0133333	3.65	8.09672	4.8e-19	5.25e-15	yes
XM_018057571.1	0	0	0	0.17	0.42	0.57	0	0	0	32.97	77.45	102.65	0	71.0233	0.001	0.386667	8.59495	2.42e-05	0.0133656	yes
XM_018055556.1	0	0	0	0.24	0.55	0.39	0	0	0	37.1	79.68	56.04	0	57.6067	0.001	0.393333	8.61961	7.84e-05	0.030864	yes
XM_013969732.2	0	0	0	0.42	0.37	0.48	0	0	0	58.2	46.89	59.92	0	55.0033	0.001	0.423333	8.72565	9e-05	0.0339793	yes
XM_018039883.1	0	0	0.01	0.46	0.93	2.93	0	0	0.51	52.97	99.26	308.67	0.17	153.633	0.00333333	1.44	8.75489	1.54e-07	0.000226621	yes
XM_018051078.1	0	0	0.01	2.03	1.78	0.68	0	0.06	0.79	174.54	141.67	52.86	0.283333	123.023	0.00333333	1.49667	8.81057	7.02e-07	0.000903106	yes
XM_018064268.1	0	0	0	0.19	0.35	0.89	0	0	0	56.5	96.16	240.73	0	131.13	0.001	0.476667	8.89684	1.22e-07	0.000205339	yes
XM_018047935.1	0	0	0	0.54	0.54	0.4	0	0	0	78.76	72.6	52.58	0	67.98	0.001	0.493333	8.94642	2.33e-05	0.0131342	yes
XM_018063778.1	0	0	0	0.52	0.74	0.29	0	0	0	58.15	77.01	30.16	0	55.1067	0.001	0.516667	9.01309	0.000114867	0.0421967	yes
TCONS_00031456	0	0	0	0.49	0.65	0.58	0	0	0	80.08	97.99	84.94	0	87.67	0.001	0.573333	9.16323	2.69e-06	0.00239811	yes
XM_018065631.1	0	0	0	0.21	0.64	0.89	0	0	0	23.74	66.46	91.76	0	60.6533	0.001	0.58	9.17991	7.66e-05	0.0307067	yes
XM_018045617.1	0	0	0	0.44	1.06	0.26	0	0	0	48.41	106.45	26.19	0	60.35	0.001	0.586667	9.1964	8.6e-05	0.0329891	yes
XM_013962976.2	0	0	0	0.01	0	1.8	0	1.42	0.08	7.12	0.54	920.5	0.5	309.387	0.001	0.603333	9.23681	4.88e-05	0.0215642	yes
XM_018046045.1	0	0	0	0.78	0.41	0.67	0	0	0	82.65	39.69	64.05	0	62.13	0.001	0.62	9.27612	4.82e-05	0.0214979	yes
TCONS_00055607	0	0	0	0.17	0.53	1.21	0	0	0	25.13	74.21	165.66	0	88.3333	0.001	0.636667	9.31439	9.5e-06	0.00680831	yes
XM_018063219.1	0	0	0	0.27	0.88	1	0	0	0	22.12	66.74	75.1	0	54.6533	0.001	0.716667	9.48516	0.000138913	0.0485807	yes
XM_018062213.1	0	0	0	0.03	0	2.21	0	0	0	9.2	0	614.27	0	207.823	0.001	0.746667	9.54432	0.000100443	0.0375286	yes
XM_005700913.3	0	0	0	0.02	0	2.23	0	0	0	5.56	1.32	592.14	0	199.673	0.001	0.75	9.55075	4.56e-05	0.0211547	yes
XM_018055912.1	0	0	0	1.11	0.39	0.8	0	0	0	82.49	27.2	54.43	0	54.7067	0.001	0.766667	9.58246	0.000131005	0.04656	yes
XM_018057586.1	0	0	0	0.99	1.13	0.55	0	0	0	87.23	92.19	43.89	0	74.4367	0.001	0.89	9.79766	1.45e-05	0.00933972	yes
XM_018062935.1	0	0	0	0.32	1.41	1.01	0	0	0	36.95	149.75	105.6	0	97.4333	0.001	0.913333	9.835	2.22e-06	0.00211443	yes
XM_018053145.1	0	0	0	2.1	0.51	0.21	0	0	0.14	693.94	155.07	62.21	0.0466667	303.74	0.001	0.94	9.87652	2.82e-11	1.23e-07	yes
XM_018045191.1	0	0	0	1.26	1.67	0	0	0	0	206.06	252.08	0	0	152.713	0.001	0.976667	9.93172	4.46e-05	0.0209469	yes
XM_013966683.2	0	0	0	1.9	1.04	0	0	0	0	608.1	307.52	0	0	305.207	0.001	0.98	9.93664	1.7e-06	0.00176526	yes
XM_018060268.1	0	0	0	1.04	0	1.99	0	0	0	187.69	0	325.5	0	171.063	0.001	1.01	9.98014	2.6e-05	0.014012	yes
TCONS_00063566	0	0	0	0.4	0.45	2.21	0	0	0	61.51	64.15	306.23	0	143.963	0.001	1.02	9.99435	1.1e-07	0.000199783	yes
TCONS_00043904	0	0	0	1.42	0.21	1.47	0	0	0	543.39	74.49	510.98	0	376.287	0.001	1.03333	10.0131	2.54e-14	1.82e-10	yes
XM_018043764.1	0	0	0	0	1.88	1.22	0	0	0	0	253.05	161.3	0	138.117	0.001	1.03333	10.0131	6.59e-05	0.0276797	yes
XM_018053856.1	0	0	0	1.46	0	1.88	0	0	0	267.62	0	312.92	0	193.513	0.001	1.11333	10.1207	1.38e-05	0.00911936	yes
XM_013964709.2	0	0	0	1.64	1.9	0	0	0	0	305.67	327.18	0.02	0	210.957	0.001	1.18	10.2046	8.93e-06	0.00661555	yes
XM_018050896.1	0	0	0	0	2.79	0.78	0	0	0	0	371.43	102.15	0	157.86	0.001	1.19	10.2167	4.74e-05	0.0213447	yes
XM_018049331.1	0	0	0	1.22	0.65	2.48	0	0	0	117.49	57.94	216.1	0	130.51	0.001	1.45	10.5018	8.94e-08	0.000177171	yes
TCONS_00046903	0	0	0	2.38	0.94	1.31	0	0	0	232.36	84.56	116.27	0	144.397	0.001	1.54333	10.5918	1.58e-08	4.6e-05	yes
TCONS_00036474	0	0	0	1.1	0	3.64	0	0	0	114.8	0	344.08	0	152.96	0.001	1.58	10.6257	5.04e-05	0.021929	yes
XM_018066137.1	0	0	0	1.01	0.77	3.52	0	0	0	39.59	27.86	125.65	0	64.3667	0.001	1.76667	10.7868	7.01e-05	0.0286516	yes
XM_018064735.1	0	0	0	0	3.07	2.46	0	0.04	0	0	191.3	150.34	0.0133333	113.88	0.001	1.84333	10.8481	0.000143227	0.0489155	yes
TCONS_00035600	0	0	0	0.97	1.3	3.27	0	0	0	54.71	67.58	166.57	0	96.2867	0.001	1.84667	10.8507	2.08e-06	0.00201855	yes
TCONS_00020813	0	0	0	0.08	3.95	2.19	0	0	0	4.58	206.2	112.37	0	107.717	0.001	2.07333	11.0177	1.8e-05	0.0109479	yes
XM_005700201.2	0	0	0	5.68	2.21	3.94	0	0	0	107.24	38.61	67.42	0	71.09	0.001	3.94333	11.9452	2.34e-05	0.0131342	yes
XM_005677473.3	0	0	0	8.1	0	7.39	0	0	0	398.75	0	330.05	0	242.933	0.001	5.16333	12.3341	4.47e-06	0.00368401	yes
TCONS_00054440	0	0	0	11.4	12.43	0	0	0	0	2830.44	2854.86	0	0	1895.1	0.001	7.94333	12.9555	4.33e-09	1.46e-05	yes
TCONS_00009989	0	0	0	12.07	0	26.55	0	0	0	503.05	0	1003.49	0	502.18	0.001	12.8733	13.6521	1.53e-07	0.000226621	yes
XM_018044947.1	0	0	0	513.11	210.49	361.38	0	0	0	36155.8	13711.5	23095.6	0	24321	0.001	361.66	18.4643	4.19e-102	1.83e-97	yes
