# Supplementary material for: Genetic Basis of Follicle Development in Dazu Black Goat by Whole-Transcriptome Sequencing
Source: Animals (Basel). 2021 Dec 13;11(12):3536. doi: 10.3390/ani11123536 (PMC8697922; doi:10.3390/ani11123536)
Supplement: Supplementary file 1 [file animals-11-03536-s001.zip › Supplementary/Table S7 Differential expressed lncRNA between groups.xlsx]

## Sheet: DElncRNA
Table S7 Differential expressed lncRNA between groups
id	GF_1_fpkm	GF_2_fpkm	GF_3_fpkm	GF_4_fpkm	GF_5_fpkm	GF_6_fpkm	GF_1_count	GF_2_count	GF_3_count	GF_4_count	GF_5_count	GF_6_count	GF_C_count	GF_T_count	GF_C_fpkm	GF_T_fpkm	log2(FC)	Pvalue	FDR
TCONS_00024686	0.6	0.44	0.56	0	0	0	28	21.33	18.34	0	0	0	22.5567	0	0.533333	0.001	-9.05889	7.62241e-08	0.000129086
XR_001919481.1	0	0.07	1.27	0	0	0	0	11.65	136.38	0	0	0	49.3433	0	0.446667	0.001	-8.80305	2.45721e-05	0.0208064
XR_001917921.1	0	0	0	0.58	0.93	0.73	0	0	0	53.98	80.17	61.73	0	65.2933	0.001	0.746667	9.54432	2.18711e-08	7.40774e-05
XR_001918824.1	0	0	0	1.21	3.1	0	0	0	0	216.61	512.3	0	0	242.97	0.001	1.43667	10.4885	1.26583e-06	0.00142913
