# Supplementary material for: Genetic Basis of Follicle Development in Dazu Black Goat by Whole-Transcriptome Sequencing
Source: Animals (Basel). 2021 Dec 13;11(12):3536. doi: 10.3390/ani11123536 (PMC8697922; doi:10.3390/ani11123536)
Supplement: Supplementary file 1 [file animals-11-03536-s001.zip › Supplementary/Table S8 KEGG pathway enrichment analysis of differentially expressed mRNA..xlsx]

## Sheet: KEGG analysis of DEmRNA
Table S8 KEGG pathway enrichment analysis of differentially expressed mRNA.
#Term	Database	ID	Input number	Background number	P-Value	Corrected P-Value	Input	Hyperlink
Lysine degradation	KEGG PATHWAY	hsa00310	3	59	0.000750856	0.0132352	ALDH3A2|KMT2A|SETDB1	http://www.genome.jp/kegg-bin/show_pathway?hsa00310/hsa:4297%09red/hsa:224%09red/hsa:9869%09red
Salmonella infection	KEGG PATHWAY	hsa05132	3	83	0.00193371	0.0230678	FLNA|PKN3|Pak2	http://www.genome.jp/kegg-bin/show_pathway?hsa05132/hsa:5586%09red/hsa:29941%09red/hsa:2316%09red
ECM-receptor interaction	KEGG PATHWAY	hsa04512	3	86	0.00213258	0.0233655	LAMA5|FN1|THBS1	http://www.genome.jp/kegg-bin/show_pathway?hsa04512/hsa:3911%09red/hsa:7057%09red/hsa:2335%09red
Focal adhesion	KEGG PATHWAY	hsa04510	4	199	0.00276489	0.0263334	FLNA|LAMA5|FN1|THBS1	http://www.genome.jp/kegg-bin/show_pathway?hsa04510/hsa:3911%09red/hsa:2316%09red/hsa:7057%09red/hsa:2335%09red
PI3K-Akt signaling pathway	KEGG PATHWAY	hsa04151	5	354	0.00371664	0.0315781	PKN3|FN1|LAMA5|Pak2|THBS1	http://www.genome.jp/kegg-bin/show_pathway?hsa04151/hsa:3911%09red/hsa:5586%09red/hsa:7057%09red/hsa:29941%09red/hsa:2335%09red
Pathways in cancer	KEGG PATHWAY	hsa05200	6	530	0.0044054	0.034918	Tcf4|RALGDS|FN1|ARNT|GSTA1|LAMA5	http://www.genome.jp/kegg-bin/show_pathway?hsa05200/hsa:5900%09red/hsa:3911%09red/hsa:2938%09red/hsa:2335%09red/hsa:405%09red/hsa:6934%09red
Yersinia infection	KEGG PATHWAY	hsa05135	3	121	0.00541988	0.0402571	PKN3|FN1|Pak2	http://www.genome.jp/kegg-bin/show_pathway?hsa05135/hsa:5586%09red/hsa:29941%09red/hsa:2335%09red
Apoptosis	KEGG PATHWAY	hsa04210	3	136	0.00742309	0.0503832	PTPN13|SPTAN1|CTSB	http://www.genome.jp/kegg-bin/show_pathway?hsa04210/hsa:1508%09red/hsa:5783%09red/hsa:6709%09red
Phospholipase D signaling pathway	KEGG PATHWAY	hsa04072	3	148	0.00930203	0.0599773	RALGDS|AGPAT1|DNM2	http://www.genome.jp/kegg-bin/show_pathway?hsa04072/hsa:5900%09red/hsa:10554%09red/hsa:1785%09red
Cushing syndrome	KEGG PATHWAY	hsa04934	3	155	0.0105148	0.0660531	Tcf4|KMT2A|ARNT	http://www.genome.jp/kegg-bin/show_pathway?hsa04934/hsa:4297%09red/hsa:405%09red/hsa:6934%09red
Glycerolipid metabolism	KEGG PATHWAY	hsa00561	2	61	0.0140004	0.0776116	ALDH3A2|AGPAT1	http://www.genome.jp/kegg-bin/show_pathway?hsa00561/hsa:224%09red/hsa:10554%09red
NOD-like receptor signaling pathway	KEGG PATHWAY	hsa04621	3	178	0.0151211	0.0776116	ERBIN|CTSB|ERBB2IP	http://www.genome.jp/kegg-bin/show_pathway?hsa04621/hsa:1508%09red/hsa:55914%09red
Human papillomavirus infection	KEGG PATHWAY	hsa05165	4	330	0.0154626	0.0776116	Tcf4|LAMA5|FN1|THBS1	http://www.genome.jp/kegg-bin/show_pathway?hsa05165/hsa:3911%09red/hsa:7057%09red/hsa:6934%09red/hsa:2335%09red
Bacterial invasion of epithelial cells	KEGG PATHWAY	hsa05100	2	74	0.0199484	0.0793234	FN1|DNM2	http://www.genome.jp/kegg-bin/show_pathway?hsa05100/hsa:2335%09red/hsa:1785%09red
Proteoglycans in cancer	KEGG PATHWAY	hsa05205	3	203	0.0212321	0.0816667	FLNA|FN1|THBS1	http://www.genome.jp/kegg-bin/show_pathway?hsa05205/hsa:2316%09red/hsa:7057%09red/hsa:2335%09red
Rap1 signaling pathway	KEGG PATHWAY	hsa04015	3	210	0.0231517	0.0833602	RAPGEF6|RALGDS|THBS1	http://www.genome.jp/kegg-bin/show_pathway?hsa04015/hsa:5900%09red/hsa:7057%09red/hsa:51735%09red
Chemical carcinogenesis	KEGG PATHWAY	hsa05204	2	82	0.0240447	0.0844891	GSTA1|ARNT	http://www.genome.jp/kegg-bin/show_pathway?hsa05204/hsa:405%09red/hsa:2938%09red
Colorectal cancer	KEGG PATHWAY	hsa05210	2	86	0.026211	0.086467	Tcf4|RALGDS	http://www.genome.jp/kegg-bin/show_pathway?hsa05210/hsa:5900%09red/hsa:6934%09red
Small cell lung cancer	KEGG PATHWAY	hsa05222	2	93	0.0301838	0.0895651	LAMA5|FN1	http://www.genome.jp/kegg-bin/show_pathway?hsa05222/hsa:3911%09red/hsa:2335%09red
TGF-beta signaling pathway	KEGG PATHWAY	hsa04350	2	94	0.0307697	0.0895651	SMURF2|THBS1	http://www.genome.jp/kegg-bin/show_pathway?hsa04350/hsa:7057%09red/hsa:64750%09red
Amoebiasis	KEGG PATHWAY	hsa05146	2	95	0.0313601	0.0907753	LAMA5|FN1	http://www.genome.jp/kegg-bin/show_pathway?hsa05146/hsa:3911%09red/hsa:2335%09red
Parathyroid hormone synthesis, secretion and action	KEGG PATHWAY	hsa04928	2	106	0.0381442	0.0956515	NR4A2|AKAP13	http://www.genome.jp/kegg-bin/show_pathway?hsa04928/hsa:11214%09red/hsa:4929%09red
Thiamine metabolism	KEGG PATHWAY	hsa00730	1	16	0.0473024	0.10307	AK4	http://www.genome.jp/kegg-bin/show_pathway?hsa00730/hsa:205%09red
Purine metabolism	KEGG PATHWAY	hsa00230	2	130	0.0546423	0.11018	AK4|DGUOK	http://www.genome.jp/kegg-bin/show_pathway?hsa00230/hsa:1716%09red/hsa:205%09red
Histidine metabolism	KEGG PATHWAY	hsa00340	1	23	0.066129	0.119052	ALDH3A2	http://www.genome.jp/kegg-bin/show_pathway?hsa00340/hsa:224%09red
Proximal tubule bicarbonate reclamation	KEGG PATHWAY	hsa04964	1	23	0.066129	0.119052	SLC4A4	http://www.genome.jp/kegg-bin/show_pathway?hsa04964/hsa:8671%09red
Ascorbate and aldarate metabolism	KEGG PATHWAY	hsa00053	1	27	0.0767211	0.128887	ALDH3A2	http://www.genome.jp/kegg-bin/show_pathway?hsa00053/hsa:224%09red
Glycosphingolipid biosynthesis - lacto and neolacto series	KEGG PATHWAY	hsa00601	1	27	0.0767211	0.128887	ST3GAL6	http://www.genome.jp/kegg-bin/show_pathway?hsa00601/hsa:10402%09red
Wnt signaling pathway	KEGG PATHWAY	hsa04310	2	160	0.0780735	0.130602	Tcf4|DAAM2	http://www.genome.jp/kegg-bin/show_pathway?hsa04310/hsa:23500%09red/hsa:6934%09red
Hepatocellular carcinoma	KEGG PATHWAY	hsa05225	2	168	0.0847724	0.136027	Tcf4|GSTA1	http://www.genome.jp/kegg-bin/show_pathway?hsa05225/hsa:6934%09red/hsa:2938%09red
Mucin type O-glycan biosynthesis	KEGG PATHWAY	hsa00512	1	31	0.0871941	0.139157	C1GALT1	http://www.genome.jp/kegg-bin/show_pathway?hsa00512/hsa:56913%09red
beta-Alanine metabolism	KEGG PATHWAY	hsa00410	1	33	0.0923863	0.142999	ALDH3A2	http://www.genome.jp/kegg-bin/show_pathway?hsa00410/hsa:224%09red
Transcriptional misregulation in cancer	KEGG PATHWAY	hsa05202	2	186	0.100442	0.150918	KMT2A|KDM6A	http://www.genome.jp/kegg-bin/show_pathway?hsa05202/hsa:4297%09red/hsa:7403%09red
Thyroid cancer	KEGG PATHWAY	hsa05216	1	37	0.102683	0.152924	Tcf4	http://www.genome.jp/kegg-bin/show_pathway?hsa05216/hsa:6934%09red
Pyruvate metabolism	KEGG PATHWAY	hsa00620	1	39	0.107788	0.157352	ALDH3A2	http://www.genome.jp/kegg-bin/show_pathway?hsa00620/hsa:224%09red
Bladder cancer	KEGG PATHWAY	hsa05219	1	41	0.112864	0.162354	THBS1	http://www.genome.jp/kegg-bin/show_pathway?hsa05219/hsa:7057%09red
Fat digestion and absorption	KEGG PATHWAY	hsa04975	1	41	0.112864	0.162354	AGPAT1	http://www.genome.jp/kegg-bin/show_pathway?hsa04975/hsa:10554%09red
Tryptophan metabolism	KEGG PATHWAY	hsa00380	1	42	0.115392	0.163992	ALDH3A2	http://www.genome.jp/kegg-bin/show_pathway?hsa00380/hsa:224%09red
Metabolic pathways	KEGG PATHWAY	hsa01100	7	1433	0.116931	0.16598	ST3GAL6|ALDH3A2|GSTA1|AK4|C1GALT1|AGPAT1|DGUOK	http://www.genome.jp/kegg-bin/show_pathway?hsa01100/hsa:10402%09red/hsa:224%09red/hsa:56913%09red/hsa:2938%09red/hsa:1716%09red/hsa:10554%09red/hsa:205%09red
Fatty acid degradation	KEGG PATHWAY	hsa00071	1	44	0.120425	0.168111	ALDH3A2	http://www.genome.jp/kegg-bin/show_pathway?hsa00071/hsa:224%09red
Hedgehog signaling pathway	KEGG PATHWAY	hsa04340	1	47	0.127922	0.175465	SMURF2	http://www.genome.jp/kegg-bin/show_pathway?hsa04340/hsa:64750%09red
Valine, leucine and isoleucine degradation	KEGG PATHWAY	hsa00280	1	48	0.130406	0.177023	ALDH3A2	http://www.genome.jp/kegg-bin/show_pathway?hsa00280/hsa:224%09red
Malaria	KEGG PATHWAY	hsa05144	1	49	0.132884	0.179561	THBS1	http://www.genome.jp/kegg-bin/show_pathway?hsa05144/hsa:7057%09red
Endocrine and other factor-regulated calcium reabsorption	KEGG PATHWAY	hsa04961	1	50	0.135355	0.181859	DNM2	http://www.genome.jp/kegg-bin/show_pathway?hsa04961/hsa:1785%09red
Arginine and proline metabolism	KEGG PATHWAY	hsa00330	1	50	0.135355	0.181859	ALDH3A2	http://www.genome.jp/kegg-bin/show_pathway?hsa00330/hsa:224%09red
Ras signaling pathway	KEGG PATHWAY	hsa04014	2	232	0.14354	0.19026	RALGDS|NF1	http://www.genome.jp/kegg-bin/show_pathway?hsa04014/hsa:5900%09red/hsa:4763%09red
Glutathione metabolism	KEGG PATHWAY	hsa00480	1	56	0.150034	0.195143	GSTA1	http://www.genome.jp/kegg-bin/show_pathway?hsa00480/hsa:2938%09red
Endometrial cancer	KEGG PATHWAY	hsa05213	1	58	0.154872	0.199241	Tcf4	http://www.genome.jp/kegg-bin/show_pathway?hsa05213/hsa:6934%09red
Endocytosis	KEGG PATHWAY	hsa04144	2	244	0.155348	0.199637	SMURF2|DNM2	http://www.genome.jp/kegg-bin/show_pathway?hsa04144/hsa:64750%09red/hsa:1785%09red
Longevity regulating pathway - multiple species	KEGG PATHWAY	hsa04213	1	62	0.164466	0.207072	CLPB	http://www.genome.jp/kegg-bin/show_pathway?hsa04213/hsa:81570%09red
Basal cell carcinoma	KEGG PATHWAY	hsa05217	1	63	0.166847	0.209179	Tcf4	http://www.genome.jp/kegg-bin/show_pathway?hsa05217/hsa:6934%09red
Acute myeloid leukemia	KEGG PATHWAY	hsa05221	1	66	0.173952	0.215343	Tcf4	http://www.genome.jp/kegg-bin/show_pathway?hsa05221/hsa:6934%09red
Glycolysis / Gluconeogenesis	KEGG PATHWAY	hsa00010	1	68	0.178655	0.220012	ALDH3A2	http://www.genome.jp/kegg-bin/show_pathway?hsa00010/hsa:224%09red
Renal cell carcinoma	KEGG PATHWAY	hsa05211	1	69	0.180996	0.221815	ARNT	http://www.genome.jp/kegg-bin/show_pathway?hsa05211/hsa:405%09red
Renin secretion	KEGG PATHWAY	hsa04924	1	69	0.180996	0.221815	CTSB	http://www.genome.jp/kegg-bin/show_pathway?hsa04924/hsa:1508%09red
Adherens junction	KEGG PATHWAY	hsa04520	1	72	0.187981	0.227698	Tcf4	http://www.genome.jp/kegg-bin/show_pathway?hsa04520/hsa:6934%09red
Bile secretion	KEGG PATHWAY	hsa04976	1	72	0.187981	0.227698	SLC4A4	http://www.genome.jp/kegg-bin/show_pathway?hsa04976/hsa:8671%09red
Drug metabolism - cytochrome P450	KEGG PATHWAY	hsa00982	1	72	0.187981	0.227698	GSTA1	http://www.genome.jp/kegg-bin/show_pathway?hsa00982/hsa:2938%09red
p53 signaling pathway	KEGG PATHWAY	hsa04115	1	72	0.187981	0.227698	THBS1	http://www.genome.jp/kegg-bin/show_pathway?hsa04115/hsa:7057%09red
Platinum drug resistance	KEGG PATHWAY	hsa01524	1	73	0.190296	0.229795	GSTA1	http://www.genome.jp/kegg-bin/show_pathway?hsa01524/hsa:2938%09red
Pancreatic cancer	KEGG PATHWAY	hsa05212	1	75	0.194907	0.23369	RALGDS	http://www.genome.jp/kegg-bin/show_pathway?hsa05212/hsa:5900%09red
PPAR signaling pathway	KEGG PATHWAY	hsa03320	1	76	0.197203	0.235249	PLIN2	http://www.genome.jp/kegg-bin/show_pathway?hsa03320/hsa:123%09red
Metabolism of xenobiotics by cytochrome P450	KEGG PATHWAY	hsa00980	1	76	0.197203	0.235249	GSTA1	http://www.genome.jp/kegg-bin/show_pathway?hsa00980/hsa:2938%09red
Antigen processing and presentation	KEGG PATHWAY	hsa04612	1	77	0.199492	0.236309	CTSB	http://www.genome.jp/kegg-bin/show_pathway?hsa04612/hsa:1508%09red
Arrhythmogenic right ventricular cardiomyopathy (ARVC)	KEGG PATHWAY	hsa05412	1	77	0.199492	0.236309	Tcf4	http://www.genome.jp/kegg-bin/show_pathway?hsa05412/hsa:6934%09red
Synaptic vesicle cycle	KEGG PATHWAY	hsa04721	1	78	0.201774	0.238295	DNM2	http://www.genome.jp/kegg-bin/show_pathway?hsa04721/hsa:1785%09red
Drug metabolism - other enzymes	KEGG PATHWAY	hsa00983	1	79	0.20405	0.239881	GSTA1	http://www.genome.jp/kegg-bin/show_pathway?hsa00983/hsa:2938%09red
Complement and coagulation cascades	KEGG PATHWAY	hsa04610	1	79	0.20405	0.239881	APC	http://www.genome.jp/kegg-bin/show_pathway?hsa04610/hsa:5624%09red
EGFR tyrosine kinase inhibitor resistance	KEGG PATHWAY	hsa01521	1	79	0.20405	0.239881	NF1	http://www.genome.jp/kegg-bin/show_pathway?hsa01521/hsa:4763%09red
MAPK signaling pathway	KEGG PATHWAY	hsa04010	2	295	0.207242	0.24257	FLNA|NF1	http://www.genome.jp/kegg-bin/show_pathway?hsa04010/hsa:2316%09red/hsa:4763%09red
MicroRNAs in cancer	KEGG PATHWAY	hsa05206	2	299	0.211397	0.246213	TPM1|THBS1	http://www.genome.jp/kegg-bin/show_pathway?hsa05206/hsa:7168%09red/hsa:7057%09red
Cardiac muscle contraction	KEGG PATHWAY	hsa04260	1	86	0.219805	0.254499	TPM1	http://www.genome.jp/kegg-bin/show_pathway?hsa04260/hsa:7168%09red
Protein digestion and absorption	KEGG PATHWAY	hsa04974	1	90	0.228668	0.263213	SLC36A1	http://www.genome.jp/kegg-bin/show_pathway?hsa04974/hsa:206358%09red
Hypertrophic cardiomyopathy (HCM)	KEGG PATHWAY	hsa05410	1	90	0.228668	0.263213	TPM1	http://www.genome.jp/kegg-bin/show_pathway?hsa05410/hsa:7168%09red
Fc gamma R-mediated phagocytosis	KEGG PATHWAY	hsa04666	1	94	0.237431	0.270401	DNM2	http://www.genome.jp/kegg-bin/show_pathway?hsa04666/hsa:1785%09red
Dilated cardiomyopathy (DCM)	KEGG PATHWAY	hsa05414	1	96	0.241776	0.273503	TPM1	http://www.genome.jp/kegg-bin/show_pathway?hsa05414/hsa:7168%09red
Prostate cancer	KEGG PATHWAY	hsa05215	1	97	0.243939	0.274635	Tcf4	http://www.genome.jp/kegg-bin/show_pathway?hsa05215/hsa:6934%09red
Glycerophospholipid metabolism	KEGG PATHWAY	hsa00564	1	97	0.243939	0.274635	AGPAT1	http://www.genome.jp/kegg-bin/show_pathway?hsa00564/hsa:10554%09red
Pancreatic secretion	KEGG PATHWAY	hsa04972	1	98	0.246096	0.276011	SLC4A4	http://www.genome.jp/kegg-bin/show_pathway?hsa04972/hsa:8671%09red
Aldosterone synthesis and secretion	KEGG PATHWAY	hsa04925	1	98	0.246096	0.276011	NR4A2	http://www.genome.jp/kegg-bin/show_pathway?hsa04925/hsa:4929%09red
Choline metabolism in cancer	KEGG PATHWAY	hsa05231	1	99	0.248247	0.277632	RALGDS	http://www.genome.jp/kegg-bin/show_pathway?hsa05231/hsa:5900%09red
AGE-RAGE signaling pathway in diabetic complications	KEGG PATHWAY	hsa04933	1	100	0.250391	0.279237	FN1	http://www.genome.jp/kegg-bin/show_pathway?hsa04933/hsa:2335%09red
Melanogenesis	KEGG PATHWAY	hsa04916	1	101	0.25253	0.280299	Tcf4	http://www.genome.jp/kegg-bin/show_pathway?hsa04916/hsa:6934%09red
Ribosome biogenesis in eukaryotes	KEGG PATHWAY	hsa03008	1	105	0.261025	0.287298	MDN1	http://www.genome.jp/kegg-bin/show_pathway?hsa03008/hsa:23195%09red
HIF-1 signaling pathway	KEGG PATHWAY	hsa04066	1	109	0.269424	0.294347	ARNT	http://www.genome.jp/kegg-bin/show_pathway?hsa04066/hsa:405%09red
Toxoplasmosis	KEGG PATHWAY	hsa05145	1	113	0.277728	0.30286	LAMA5	http://www.genome.jp/kegg-bin/show_pathway?hsa05145/hsa:3911%09red
Lysosome	KEGG PATHWAY	hsa04142	1	123	0.298082	0.320323	CTSB	http://www.genome.jp/kegg-bin/show_pathway?hsa04142/hsa:1508%09red
Autophagy - animal	KEGG PATHWAY	hsa04140	1	128	0.308045	0.329828	CTSB	http://www.genome.jp/kegg-bin/show_pathway?hsa04140/hsa:1508%09red
Ubiquitin mediated proteolysis	KEGG PATHWAY	hsa04120	1	137	0.325626	0.345831	SMURF2	http://www.genome.jp/kegg-bin/show_pathway?hsa04120/hsa:64750%09red
Fluid shear stress and atherosclerosis	KEGG PATHWAY	hsa05418	1	139	0.329472	0.348662	GSTA1	http://www.genome.jp/kegg-bin/show_pathway?hsa05418/hsa:2938%09red
Signaling pathways regulating pluripotency of stem cells	KEGG PATHWAY	hsa04550	1	140	0.331387	0.350374	SETDB1	http://www.genome.jp/kegg-bin/show_pathway?hsa04550/hsa:9869%09red
Breast cancer	KEGG PATHWAY	hsa05224	1	147	0.344641	0.362764	Tcf4	http://www.genome.jp/kegg-bin/show_pathway?hsa05224/hsa:6934%09red
Gastric cancer	KEGG PATHWAY	hsa05226	1	149	0.34838	0.365397	Tcf4	http://www.genome.jp/kegg-bin/show_pathway?hsa05226/hsa:6934%09red
Adrenergic signaling in cardiomyocytes	KEGG PATHWAY	hsa04261	1	149	0.34838	0.365397	TPM1	http://www.genome.jp/kegg-bin/show_pathway?hsa04261/hsa:7168%09red
Phagosome	KEGG PATHWAY	hsa04145	1	152	0.353949	0.369923	THBS1	http://www.genome.jp/kegg-bin/show_pathway?hsa04145/hsa:7057%09red
Hippo signaling pathway	KEGG PATHWAY	hsa04390	1	154	0.357635	0.373445	Tcf4	http://www.genome.jp/kegg-bin/show_pathway?hsa04390/hsa:6934%09red
Protein processing in endoplasmic reticulum	KEGG PATHWAY	hsa04141	1	165	0.377539	0.392495	RRBP1	http://www.genome.jp/kegg-bin/show_pathway?hsa04141/hsa:6238%09red
Tight junction	KEGG PATHWAY	hsa04530	1	170	0.386384	0.40028	RAPGEF6	http://www.genome.jp/kegg-bin/show_pathway?hsa04530/hsa:51735%09red
Axon guidance	KEGG PATHWAY	hsa04360	1	181	0.405405	0.417787	PLXNA4	http://www.genome.jp/kegg-bin/show_pathway?hsa04360/hsa:91584%09red
Regulation of actin cytoskeleton	KEGG PATHWAY	hsa04810	1	214	0.459033	0.469366	FN1	http://www.genome.jp/kegg-bin/show_pathway?hsa04810/hsa:2335%09red
Human cytomegalovirus infection	KEGG PATHWAY	hsa05163	1	225	0.475821	0.485691	AKAP13	http://www.genome.jp/kegg-bin/show_pathway?hsa05163/hsa:11214%09red
Herpes simplex virus 1 infection	KEGG PATHWAY	hsa05168	1	492	0.756797	0.759369	ZNF836	http://www.genome.jp/kegg-bin/show_pathway?hsa05168/hsa:162962%09red
