# Supplementary material for: Genetic Basis of Follicle Development in Dazu Black Goat by Whole-Transcriptome Sequencing
Source: Animals (Basel). 2021 Dec 13;11(12):3536. doi: 10.3390/ani11123536 (PMC8697922; doi:10.3390/ani11123536)
Supplement: Supplementary file 1 [file animals-11-03536-s001.zip › Supplementary/Table S9 GO enrichment analysis of differentially expressed mRNA.xlsx]

## Sheet: GO analysis of DEmRNA
Table S9 GO enrichment analysis of differentially expressed mRNA
#Term	Database	ID	Input number	Background number	P-Value	Corrected P-Value	Input	Hyperlink
protein binding	Gene Ontology	GO:0005515	81	11779	4.09954e-20	4.84156e-17	MDN1|MKI67|MAPKBP1|C16orf70|ERBB2IP|HECTD4|Tcf4|ALDH3A2|SPTAN1|MACF1|NEB|BAHD1|SUDS3|SLC4A4|USP9X|AKAP12|TPM1|DNM2|SMARCA1|BAZ2B|CLPB|PLIN2|RALGDS|PKN3|SMURF2|Nfat5|GDAP2|BANF1|PACRGL|Abi1|MMADHC|MRTFB|SLC36A1|THBS1|C1GALT1|KDM6A|BNIP2|NF1|FLNA|C9orf69|KIF21A|SETDB1|TUT7|MARK1|FOXN3|KMT2A|EPB41L2|EFR3B|ZZZ3|NR4A2|CTSB|MYO1B|IGFBP2|Mycbp2|FBF1|SLC39A1|LYST|SINHCAF|NUFIP2|BCAR3|Klf16|EEF1B|IPO5|PTP…	http://amigo.geneontology.org/amigo/term/GO:0005515
nucleus	Gene Ontology	GO:0005634	48	5208	1.54889e-14	9.14618e-12	MDN1|MKI67|ERBB2IP|Tcf4|Edrf1|DNM2|SUDS3|USP9X|AKAP13|ZNF836|SMARCA1|BAZ2B|PLIN2|RALGDS|SMURF2|Klf16|BANF1|Abi1|DPP9|MRTFB|KDM6A|Mycbp2|NF1|ZSCAN25|C9orf69|ZFP62|DIDO1|KMT2A|LAMA5|NR4A2|PKN3|TCEAL9|NUFIP2|FOXN3|IPO5|ARNT|PTPN13|ERBIN|EEF1B|SETDB1|Nfat5|STARD9|SPP1|TUT7|DGUOK|FLNA|CLK3|Pak2	http://amigo.geneontology.org/amigo/term/GO:0005634
cytosol	Gene Ontology	GO:0005829	46	5095	1.58138e-13	6.22537e-11	MDN1|KLHL25|ADD3|Nfat5|SPTAN1|NEB|GSTA1|SUDS3|USP9X|AKAP12|AKAP13|DENND4B|DNM2|PLIN2|SMURF2|Abi1|MMADHC|TPM1|DPP9|NF1|KIF21A|TUT7|EFR3B|KMT2A|EPB41L2|SPATS2L|RALGDS|PRRC2C|PITPNM2|FBF1|NUFIP2|BNIP2|PTPRS|CNN3|CEP170|PTPN13|LYST|CD109|EEF1B|RAPGEF6|BANF1|SPP1|MYO9B|DGUOK|FLNA|Pak2	http://amigo.geneontology.org/amigo/term/GO:0005829
cytoplasm	Gene Ontology	GO:0005737	39	4624	1.97772e-10	5.83922e-08	KLHL25|Mycbp2|ERBB2IP|DSTYK|MACF1|MYO1B|USP9X|AKAP12|DNM2|CLPB|SMURF2|MARK1|MMADHC|SPARC|BNIP2|NF1|C9orf69|SETDB1|TUT7|MYO9B|SPATS2L|NR4A2|DGUOK|NUFIP2|BCAR3|ARNT|PTPN13|ERBIN|MAPKBP1|EEF1B|AK4|BANF1|STARD9|PRUNE2|DIDO1|PITPNM2|FLNA|IPO5|Pak2	http://amigo.geneontology.org/amigo/term/GO:0005737
actin cytoskeleton	Gene Ontology	GO:0015629	9	245	5.19467e-08	1.22698e-05	CNN3|MACF1|NEB|MYO1B|TPM1|MYO9B|FLNA|EFR3B|AKAP13	http://amigo.geneontology.org/amigo/term/GO:0015629
membrane	Gene Ontology	GO:0016020	22	2075	9.92621e-08	1.95381e-05	MDN1|MKI67|ADD3|SPTAN1|MACF1|SLC4A4|USP9X|AKAP13|DNM2|Mycbp2|NF1|RRBP1|LYST|PRRC2C|SLC39A1|NUFIP2|CLK3|MYO9B|AGPAT1|PITPNM2|FLNA|IPO5	http://amigo.geneontology.org/amigo/term/GO:0016020
basement membrane	Gene Ontology	GO:0005604	6	93	4.19219e-07	7.07282e-05	EGFLAM|LAMA5|FN1|ERBIN|SPARC|ERBB2IP	http://amigo.geneontology.org/amigo/term/GO:0005604
nucleoplasm	Gene Ontology	GO:0005654	28	3630	9.38867e-07	0.0001386	MDN1|MKI67|ZFX|Tcf4|BAHD1|SUDS3|DENND4B|SMARCA1|SMURF2|BANF1|KDM6A|Mycbp2|C9orf69|SETDB1|TUT7|KMT2A|EPB41L2|SPATS2L|ZZZ3|NR4A2|NUFIP2|ARNT|PTPN13|MAPKBP1|Nfat5|SPP1|CLK3|Pak2	http://amigo.geneontology.org/amigo/term/GO:0005654
platelet degranulation	Gene Ontology	GO:0002576	6	124	2.07722e-06	0.000272578	FN1|CD109|RARRES2|THBS1|SPARC|FLNA	http://amigo.geneontology.org/amigo/term/GO:0002576
Rho GTPase binding	Gene Ontology	GO:0017048	4	32	3.4121e-06	0.000402969	FLNA|DAAM2|AKAP13|MYO9B	http://amigo.geneontology.org/amigo/term/GO:0017048
actin filament	Gene Ontology	GO:0005884	5	87	6.88737e-06	0.000720862	FLNA|MYO1B|AKAP13|TPM1|MYO9B	http://amigo.geneontology.org/amigo/term/GO:0005884
wound healing	Gene Ontology	GO:0042060	5	89	7.65295e-06	0.000720862	SPARC|MACF1|TPM1|FN1|NF1	http://amigo.geneontology.org/amigo/term/GO:0042060
microtubule cytoskeleton	Gene Ontology	GO:0015630	6	158	7.93497e-06	0.000720862	SPTAN1|Mycbp2|DNM2|C9orf69|LYST|MARK1	http://amigo.geneontology.org/amigo/term/GO:0015630
extracellular matrix organization	Gene Ontology	GO:0030198	7	252	9.91909e-06	0.000836746	EGFLAM|LAMA5|FN1|ADAMTS9|THBS1|SPARC|NF1	http://amigo.geneontology.org/amigo/term/GO:0030198
structural constituent of cytoskeleton	Gene Ontology	GO:0005200	5	101	1.37512e-05	0.00102879	ERBIN|ADD3|ERBB2IP|TPM1|SPTAN1	http://amigo.geneontology.org/amigo/term/GO:0005200
actin binding	Gene Ontology	GO:0003779	7	266	1.39379e-05	0.00102879	EPB41L2|CNN3|SPTAN1|DAAM2|MACF1|TPM1|MYO9B	http://amigo.geneontology.org/amigo/term/GO:0003779
proteoglycan binding	Gene Ontology	GO:0043394	3	14	1.48187e-05	0.00102946	CTSB|FN1|THBS1	http://amigo.geneontology.org/amigo/term/GO:0043394
ATP binding	Gene Ontology	GO:0005524	15	1463	2.0004e-05	0.00131248	MDN1|MKI67|CLPB|DSTYK|PKN3|MYO1B|AK4|STARD9|MYO9B|DGUOK|SMARCA1|CLK3|KIF21A|Pak2|MARK1	http://amigo.geneontology.org/amigo/term/GO:0005524
cytoskeleton	Gene Ontology	GO:0005856	8	406	2.56914e-05	0.00159692	EPB41L2|MACF1|PTPN13|Abi1|TPM1|AKAP12|MARK1|ADD3	http://amigo.geneontology.org/amigo/term/GO:0005856
extracellular exosome	Gene Ontology	GO:0070062	18	2085	2.72538e-05	0.00160934	EPB41L2|PTPRS|LAMA5|FN1|PTPN13|SPTAN1|CTSB|Abi1|NEB|GSTA1|THBS1|IGFBP2|SLC4A4|MYO1B|DNM2|FLNA|DAAM2|ST3GAL6	http://amigo.geneontology.org/amigo/term/GO:0070062
calmodulin binding	Gene Ontology	GO:0005516	6	200	2.88403e-05	0.00162192	ADD3|CNN3|SPTAN1|MYO1B|AKAP12|MYO9B	http://amigo.geneontology.org/amigo/term/GO:0005516
cadherin binding	Gene Ontology	GO:0045296	7	305	3.27328e-05	0.00175407	Abi1|SPTAN1|MACF1|MYO1B|MRTFB|FLNA|Pak2	http://amigo.geneontology.org/amigo/term/GO:0045296
guanyl-nucleotide exchange factor activity	Gene Ontology	GO:0005085	5	123	3.41605e-05	0.00175407	RAPGEF6|EEF1B|RALGDS|BCAR3|Mycbp2	http://amigo.geneontology.org/amigo/term/GO:0005085
actin filament binding	Gene Ontology	GO:0051015	6	208	3.5686e-05	0.00175605	ADD3|MACF1|NEB|MYO1B|TPM1|FLNA	http://amigo.geneontology.org/amigo/term/GO:0051015
intermediate filament cytoskeleton organization	Gene Ontology	GO:0045104	3	21	4.34712e-05	0.0019746	ERBIN|MACF1|ERBB2IP	http://amigo.geneontology.org/amigo/term/GO:0045104
histone H3-K4 methylation	Gene Ontology	GO:0051568	3	21	4.34712e-05	0.0019746	KDM6A|KMT2A|SPP1	http://amigo.geneontology.org/amigo/term/GO:0051568
growth cone	Gene Ontology	GO:0030426	5	140	6.19062e-05	0.00270782	FLNA|USP9X|Abi1|PTPRS|DNM2	http://amigo.geneontology.org/amigo/term/GO:0030426
Ras protein signal transduction	Gene Ontology	GO:0007265	4	73	7.16581e-05	0.00302244	RAPGEF6|SETDB1|NF1|RALGDS	http://amigo.geneontology.org/amigo/term/GO:0007265
pigmentation	Gene Ontology	GO:0043473	3	26	7.76705e-05	0.00316307	SPARC|LYST|NF1	http://amigo.geneontology.org/amigo/term/GO:0043473
collagen-containing extracellular matrix	Gene Ontology	GO:0062023	7	370	0.000107104	0.00421631	LAMA5|FN1|ADAMTS9|CTSB|RARRES2|THBS1|SPARC	http://amigo.geneontology.org/amigo/term/GO:0062023
negative regulation of endothelial cell proliferation	Gene Ontology	GO:0001937	3	31	0.000125886	0.00479587	SPARC|NF1|THBS1	http://amigo.geneontology.org/amigo/term/GO:0001937
histone methyltransferase complex	Gene Ontology	GO:0035097	3	33	0.000149584	0.00547833	KDM6A|KMT2A|SPP1	http://amigo.geneontology.org/amigo/term/GO:0035097
nucleolus	Gene Ontology	GO:0005730	10	839	0.000161802	0.00547833	MDN1|MKI67|ZFX|SPATS2L|ZZZ3|CTSB|MAPKBP1|NF1|FLNA|IPO5	http://amigo.geneontology.org/amigo/term/GO:0005730
exopolyphosphatase activity	Gene Ontology	GO:0004309	2	5	0.000166994	0.00547833	PRUNE2|BNIP2	http://amigo.geneontology.org/amigo/term/GO:0004309
epithelial cell migration	Gene Ontology	GO:0010631	2	5	0.000166994	0.00547833	PKN3|Pak2	http://amigo.geneontology.org/amigo/term/GO:0010631
polyphosphate catabolic process	Gene Ontology	GO:0006798	2	5	0.000166994	0.00547833	PRUNE2|BNIP2	http://amigo.geneontology.org/amigo/term/GO:0006798
perinuclear region of cytoplasm	Gene Ontology	GO:0048471	9	697	0.000194573	0.00621057	CTSB|MYO1B|BNIP2|MYO9B|DNM2|FLNA|PKN3|Pak2|AKAP13	http://amigo.geneontology.org/amigo/term/GO:0048471
regulation of cell migration	Gene Ontology	GO:0030334	4	97	0.000205155	0.00621251	FLNA|MACF1|LAMA5|PLXNA4	http://amigo.geneontology.org/amigo/term/GO:0030334
integrin-mediated signaling pathway	Gene Ontology	GO:0007229	4	97	0.000205155	0.00621251	ERBIN|LAMA5|FN1|ERBB2IP	http://amigo.geneontology.org/amigo/term/GO:0007229
negative regulation of monocyte chemotactic protein-1 production	Gene Ontology	GO:0071638	2	6	0.000222244	0.00656176	ERBIN|ERBB2IP	http://amigo.geneontology.org/amigo/term/GO:0071638
protein C-terminus binding	Gene Ontology	GO:0008022	5	189	0.000241935	0.00696633	PRRC2C|MKI67|BANF1|FN1|FOXN3	http://amigo.geneontology.org/amigo/term/GO:0008022
cell junction	Gene Ontology	GO:0030054	5	190	0.000247744	0.00696633	DSTYK|ERBIN|EPB41L2|Abi1|ERBB2IP	http://amigo.geneontology.org/amigo/term/GO:0030054
apical junction assembly	Gene Ontology	GO:0043297	2	7	0.000285211	0.00783335	Pak2|FBF1	http://amigo.geneontology.org/amigo/term/GO:0043297
protein targeting	Gene Ontology	GO:0006605	3	43	0.000311508	0.00836116	ERBIN|AKAP12|ERBB2IP	http://amigo.geneontology.org/amigo/term/GO:0006605
unmethylated CpG binding	Gene Ontology	GO:0045322	2	8	0.00035585	0.00894168	KMT2A|SPP1	http://amigo.geneontology.org/amigo/term/GO:0045322
fibrinogen complex	Gene Ontology	GO:0005577	2	8	0.00035585	0.00894168	FN1|THBS1	http://amigo.geneontology.org/amigo/term/GO:0005577
hemidesmosome	Gene Ontology	GO:0030056	2	8	0.00035585	0.00894168	ERBIN|ERBB2IP	http://amigo.geneontology.org/amigo/term/GO:0030056
central nervous system projection neuron axonogenesis	Gene Ontology	GO:0021952	2	9	0.000434119	0.0104632	NR4A2|Mycbp2	http://amigo.geneontology.org/amigo/term/GO:0021952
spectrin	Gene Ontology	GO:0008091	2	9	0.000434119	0.0104632	SPTAN1|EPB41L2	http://amigo.geneontology.org/amigo/term/GO:0008091
intermediate filament cytoskeleton	Gene Ontology	GO:0045111	3	49	0.00044792	0.0105799	MDN1|CLK3|Pak2	http://amigo.geneontology.org/amigo/term/GO:0045111
intracellular membrane-bounded organelle	Gene Ontology	GO:0043231	9	788	0.000470599	0.0108976	ALDH3A2|SPTAN1|CTSB|ADAMTS9|SPARC|Mycbp2|SMARCA1|SETDB1|BNIP2	http://amigo.geneontology.org/amigo/term/GO:0043231
phosphatidylinositol 3-kinase regulatory subunit binding	Gene Ontology	GO:0036312	2	10	0.000519974	0.011382	PTPN13|DNM2	http://amigo.geneontology.org/amigo/term/GO:0036312
negative regulation of sprouting angiogenesis	Gene Ontology	GO:1903671	2	10	0.000519974	0.011382	ADAMTS9|THBS1	http://amigo.geneontology.org/amigo/term/GO:1903671
cellular response to tumor necrosis factor	Gene Ontology	GO:0071356	4	125	0.00052043	0.011382	ERBIN|AKAP12|ERBB2IP|THBS1	http://amigo.geneontology.org/amigo/term/GO:0071356
ATPase activity	Gene Ontology	GO:0016887	5	229	0.000569678	0.0117246	MDN1|CLPB|MACF1|KIF21A|MYO9B	http://amigo.geneontology.org/amigo/term/GO:0016887
RNA binding	Gene Ontology	GO:0003723	12	1366	0.000569795	0.0117246	MKI67|IPO5|SPATS2L|PRRC2C|MACF1|TUT7|Pak2|FLNA|RRBP1|CLK3|NUFIP2|DIDO1	http://amigo.geneontology.org/amigo/term/GO:0003723
brush border	Gene Ontology	GO:0005903	3	54	0.000586941	0.0117246	ADD3|RALGDS|MYO1B	http://amigo.geneontology.org/amigo/term/GO:0005903
signaling receptor binding	Gene Ontology	GO:0005102	6	353	0.000587076	0.0117246	ERBB2IP|FN1|ERBIN|RARRES2|IGFBP2|SLC39A1	http://amigo.geneontology.org/amigo/term/GO:0005102
glutamatergic synapse	Gene Ontology	GO:0098978	6	354	0.000595663	0.0117246	PTPRS|ERBB2IP|ERBIN|SPARC|DNM2|FLNA	http://amigo.geneontology.org/amigo/term/GO:0098978
apical plasma membrane	Gene Ontology	GO:0016324	6	354	0.000595663	0.0117246	FN1|DSTYK|CTSB|IGFBP2|SLC4A4|RAPGEF6	http://amigo.geneontology.org/amigo/term/GO:0016324
regulation of postsynaptic membrane neurotransmitter receptor levels	Gene Ontology	GO:0099072	2	11	0.000613372	0.0117658	ERBIN|ERBB2IP	http://amigo.geneontology.org/amigo/term/GO:0099072
cellular response to heat	Gene Ontology	GO:0034605	3	55	0.000617679	0.0117658	CLPB|NF1|THBS1	http://amigo.geneontology.org/amigo/term/GO:0034605
response to muramyl dipeptide	Gene Ontology	GO:0032495	2	12	0.00071427	0.0130014	ERBIN|ERBB2IP	http://amigo.geneontology.org/amigo/term/GO:0032495
endoplasmic reticulum	Gene Ontology	GO:0005783	10	1018	0.000725405	0.0130014	ADAMTS9|Abi1|EEF1B|SLC36A1|THBS1|Tmtc2|AGPAT1|APC|RRBP1|PLIN2	http://amigo.geneontology.org/amigo/term/GO:0005783
response to lipopolysaccharide	Gene Ontology	GO:0032496	4	137	0.000726583	0.0130014	ERBIN|SPARC|AKAP12|ERBB2IP	http://amigo.geneontology.org/amigo/term/GO:0032496
extracellular matrix structural constituent	Gene Ontology	GO:0005201	4	137	0.000726583	0.0130014	SPARC|LAMA5|FN1|THBS1	http://amigo.geneontology.org/amigo/term/GO:0005201
negative regulation of oligodendrocyte differentiation	Gene Ontology	GO:0048715	2	13	0.000822626	0.0141625	DAAM2|NF1	http://amigo.geneontology.org/amigo/term/GO:0048715
cell cortex	Gene Ontology	GO:0005938	4	142	0.000827446	0.0141625	AKAP12|ADD3|AKAP13|MYO9B	http://amigo.geneontology.org/amigo/term/GO:0005938
calcium ion binding	Gene Ontology	GO:0005509	8	693	0.000912505	0.0153953	EGFLAM|SPTAN1|MACF1|THBS1|SPARC|PITPNM2|APC|BNIP2	http://amigo.geneontology.org/amigo/term/GO:0005509
Sin3 complex	Gene Ontology	GO:0016580	2	14	0.000938397	0.0156091	SINHCAF|SUDS3	http://amigo.geneontology.org/amigo/term/GO:0016580
DNA-binding transcription factor activity, RNA polymerase II-specific	Gene Ontology	GO:0000981	9	874	0.000971449	0.0159345	Tcf4|KMT2A|ZFX|ZZZ3|ARNT|NR4A2|Nfat5|FOXN3|Klf16	http://amigo.geneontology.org/amigo/term/GO:0000981
platelet alpha granule lumen	Gene Ontology	GO:0031093	3	66	0.00102528	0.0161855	SPARC|FN1|THBS1	http://amigo.geneontology.org/amigo/term/GO:0031093
protein localization to plasma membrane	Gene Ontology	GO:0072659	4	152	0.00105815	0.0161855	FLNA|RAPGEF6|LAMA5|EFR3B	http://amigo.geneontology.org/amigo/term/GO:0072659
sympathetic nervous system development	Gene Ontology	GO:0048485	2	15	0.00106154	0.0161855	NF1|PLXNA4	http://amigo.geneontology.org/amigo/term/GO:0048485
platelet alpha granule	Gene Ontology	GO:0031091	2	15	0.00106154	0.0161855	SPARC|THBS1	http://amigo.geneontology.org/amigo/term/GO:0031091
establishment of endothelial intestinal barrier	Gene Ontology	GO:0090557	2	15	0.00106154	0.0161855	RAPGEF6|PTPRS	http://amigo.geneontology.org/amigo/term/GO:0090557
collagen binding	Gene Ontology	GO:0005518	3	67	0.00106898	0.0161855	CTSB|SPARC|FN1	http://amigo.geneontology.org/amigo/term/GO:0005518
nuclear speck	Gene Ontology	GO:0016607	6	400	0.00110859	0.0164431	SMURF2|ERBB2IP|NR4A2|ERBIN|SPP1|CLK3	http://amigo.geneontology.org/amigo/term/GO:0016607
epithelial cell differentiation	Gene Ontology	GO:0030855	3	68	0.00111384	0.0164431	CTSB|GSTA1|CNN3	http://amigo.geneontology.org/amigo/term/GO:0030855
plasma membrane	Gene Ontology	GO:0005886	25	4619	0.00118245	0.0169711	ADD3|ERBB2IP|MACF1|MYO1B|SLC4A4|RAPGEF6|AKAP12|DNM2|PLIN2|SMURF2|Abi1|SLC36A1|SPARC|MARK1|KIF21A|EFR3B|EPB41L2|SLC39A1|PTPRS|PTPN13|ERBIN|CD109|PLXNA4|FLNA|Pak2	http://amigo.geneontology.org/amigo/term/GO:0005886
calcium-dependent protein kinase C activity	Gene Ontology	GO:0004698	2	16	0.00119202	0.0169711	PKN3|Pak2	http://amigo.geneontology.org/amigo/term/GO:0004698
cerebral cortex development	Gene Ontology	GO:0021987	3	70	0.00120709	0.0169711	FLNA|PTPRS|NF1	http://amigo.geneontology.org/amigo/term/GO:0021987
canonical Wnt signaling pathway	Gene Ontology	GO:0060070	3	70	0.00120709	0.0169711	NR4A2|Tcf4|KDM6A	http://amigo.geneontology.org/amigo/term/GO:0060070
regulation of GTPase activity	Gene Ontology	GO:0043087	3	71	0.0012555	0.0174441	RAPGEF6|NF1|PLXNA4	http://amigo.geneontology.org/amigo/term/GO:0043087
response to hypoxia	Gene Ontology	GO:0001666	4	160	0.00127263	0.0174497	NR4A2|THBS1|NF1|ARNT	http://amigo.geneontology.org/amigo/term/GO:0001666
platelet alpha granule membrane	Gene Ontology	GO:0031092	2	17	0.00132978	0.0174497	SPARC|CD109	http://amigo.geneontology.org/amigo/term/GO:0031092
positive regulation of chemotaxis	Gene Ontology	GO:0050921	2	17	0.00132978	0.0174497	RARRES2|THBS1	http://amigo.geneontology.org/amigo/term/GO:0050921
histone methyltransferase activity (H3-K4 specific)	Gene Ontology	GO:0042800	2	17	0.00132978	0.0174497	KMT2A|SPP1	http://amigo.geneontology.org/amigo/term/GO:0042800
synaptic cleft	Gene Ontology	GO:0043083	2	17	0.00132978	0.0174497	EGFLAM|LAMA5	http://amigo.geneontology.org/amigo/term/GO:0043083
response to drug	Gene Ontology	GO:0042493	5	280	0.00137247	0.0177469	IGFBP2|AK4|PLIN2|BCAR3|THBS1	http://amigo.geneontology.org/amigo/term/GO:0042493
focal adhesion	Gene Ontology	GO:0005925	6	418	0.00138249	0.0177469	EPB41L2|CNN3|AKAP12|DNM2|FLNA|BCAR3	http://amigo.geneontology.org/amigo/term/GO:0005925
negative regulation of transforming growth factor beta receptor signaling pathway	Gene Ontology	GO:0030512	3	74	0.00140803	0.0178804	CD109|SMURF2|DNM2	http://amigo.geneontology.org/amigo/term/GO:0030512
actin filament-based movement	Gene Ontology	GO:0030048	2	18	0.00147479	0.018529	MYO9B|MYO1B	http://amigo.geneontology.org/amigo/term/GO:0030048
positive regulation of macrophage chemotaxis	Gene Ontology	GO:0010759	2	19	0.001627	0.0198092	RARRES2|THBS1	http://amigo.geneontology.org/amigo/term/GO:0010759
negative regulation of cell-matrix adhesion	Gene Ontology	GO:0001953	2	19	0.001627	0.0198092	NF1|THBS1	http://amigo.geneontology.org/amigo/term/GO:0001953
phosphatidic acid binding	Gene Ontology	GO:0070300	2	19	0.001627	0.0198092	RAPGEF6|MARK1	http://amigo.geneontology.org/amigo/term/GO:0070300
establishment or maintenance of epithelial cell apical/basal polarity	Gene Ontology	GO:0045197	2	20	0.00178638	0.0215277	ERBIN|ERBB2IP	http://amigo.geneontology.org/amigo/term/GO:0045197
microtubule	Gene Ontology	GO:0005874	5	305	0.00198174	0.0233654	DPP9|MACF1|KIF21A|CEP170|DNM2	http://amigo.geneontology.org/amigo/term/GO:0005874
protein phosphorylation	Gene Ontology	GO:0006468	6	451	0.00201564	0.0233654	PKN3|MARK1|DGUOK|CLK3|Pak2|AKAP13	http://amigo.geneontology.org/amigo/term/GO:0006468
nuclear body	Gene Ontology	GO:0016604	5	307	0.0020378	0.0233654	MKI67|SUDS3|NUFIP2|Pak2|ARNT	http://amigo.geneontology.org/amigo/term/GO:0016604
positive regulation of GTPase activity	Gene Ontology	GO:0043547	5	307	0.0020378	0.0233654	BNIP2|RAPGEF6|NF1|BCAR3|MYO9B	http://amigo.geneontology.org/amigo/term/GO:0043547
apical junction complex	Gene Ontology	GO:0043296	2	22	0.00212647	0.0233655	Pak2|FBF1	http://amigo.geneontology.org/amigo/term/GO:0043296
negative regulation of endothelial cell migration	Gene Ontology	GO:0010596	2	22	0.00212647	0.0233655	ADAMTS9|THBS1	http://amigo.geneontology.org/amigo/term/GO:0010596
GTP-Rho binding	Gene Ontology	GO:0017049	2	22	0.00212647	0.0233655	PKN3|Pak2	http://amigo.geneontology.org/amigo/term/GO:0017049
lamellipodium	Gene Ontology	GO:0030027	4	185	0.00213673	0.0233655	PTPN13|Abi1|Pak2|DNM2	http://amigo.geneontology.org/amigo/term/GO:0030027
Wnt signaling pathway	Gene Ontology	GO:0016055	4	189	0.00230492	0.0245466	Tcf4|DAAM2|MACF1|MARK1	http://amigo.geneontology.org/amigo/term/GO:0016055
heart development	Gene Ontology	GO:0007507	4	189	0.00230492	0.0245466	SPARC|NF1|FN1|AKAP13	http://amigo.geneontology.org/amigo/term/GO:0007507
transforming growth factor beta binding	Gene Ontology	GO:0050431	2	23	0.00230709	0.0245466	CD109|THBS1	http://amigo.geneontology.org/amigo/term/GO:0050431
muscle organ development	Gene Ontology	GO:0007517	3	89	0.00234371	0.0247136	MRTFB|NEB|LAMA5	http://amigo.geneontology.org/amigo/term/GO:0007517
negative regulation of angiogenesis	Gene Ontology	GO:0016525	3	91	0.00249141	0.0253988	SPARC|NF1|THBS1	http://amigo.geneontology.org/amigo/term/GO:0016525
protein kinase A binding	Gene Ontology	GO:0051018	2	24	0.00249471	0.0253988	AKAP12|AKAP13	http://amigo.geneontology.org/amigo/term/GO:0051018
-	Gene Ontology	GO:0042535	2	24	0.00249471	0.0253988	AKAP12|THBS1	http://amigo.geneontology.org/amigo/term/GO:0042535
positive regulation of glycolytic process	Gene Ontology	GO:0045821	2	24	0.00249471	0.0253988	SLC4A4|ARNT	http://amigo.geneontology.org/amigo/term/GO:0045821
cilium assembly	Gene Ontology	GO:0060271	4	194	0.00252772	0.0255149	FLNA|C9orf69|LAMA5|FBF1	http://amigo.geneontology.org/amigo/term/GO:0060271
DNA binding	Gene Ontology	GO:0003677	10	1209	0.0025607	0.0255467	MKI67|ZSCAN25|ZZZ3|NR4A2|BANF1|ZFX|ZNF836|SMARCA1|BAZ2B|SETDB1	http://amigo.geneontology.org/amigo/term/GO:0003677
zinc ion binding	Gene Ontology	GO:0008270	8	820	0.00258766	0.0255467	KMT2A|ZZZ3|NR4A2|ADAMTS9|SPP1|Mycbp2|SETDB1|TUT7	http://amigo.geneontology.org/amigo/term/GO:0008270
transcription factor binding	Gene Ontology	GO:0008134	5	325	0.00259577	0.0255467	Tcf4|SMARCA1|FLNA|Nfat5|ARNT	http://amigo.geneontology.org/amigo/term/GO:0008134
signal transduction	Gene Ontology	GO:0007165	9	1013	0.00262873	0.0256019	Nfat5|ERBB2IP|NR4A2|ERBIN|PKN3|IGFBP2|BCAR3|DNM2|Pak2	http://amigo.geneontology.org/amigo/term/GO:0007165
postsynapse	Gene Ontology	GO:0098794	3	93	0.00264474	0.0256019	ERBIN|ERBB2IP|FLNA	http://amigo.geneontology.org/amigo/term/GO:0098794
cellular protein metabolic process	Gene Ontology	GO:0044267	4	198	0.00271629	0.0260808	IGFBP2|APC|USP9X|FN1	http://amigo.geneontology.org/amigo/term/GO:0044267
ruffle membrane	Gene Ontology	GO:0032587	3	96	0.00288546	0.0266721	MACF1|TPM1|DNM2	http://amigo.geneontology.org/amigo/term/GO:0032587
peripheral nervous system development	Gene Ontology	GO:0007422	2	26	0.0028908	0.0266721	ALDH3A2|NF1	http://amigo.geneontology.org/amigo/term/GO:0007422
intracellular receptor signaling pathway	Gene Ontology	GO:0030522	2	26	0.0028908	0.0266721	NR4A2|ARNT	http://amigo.geneontology.org/amigo/term/GO:0030522
peptide cross-linking	Gene Ontology	GO:0018149	2	26	0.0028908	0.0266721	FN1|THBS1	http://amigo.geneontology.org/amigo/term/GO:0018149
protein homodimerization activity	Gene Ontology	GO:0042803	7	660	0.00304452	0.027737	KMT2A|ARNT|ALDH3A2|TPM1|BANF1|MYO9B|FLNA	http://amigo.geneontology.org/amigo/term/GO:0042803
response to ethanol	Gene Ontology	GO:0045471	3	98	0.00305319	0.027737	SPARC|EEF1B|SETDB1	http://amigo.geneontology.org/amigo/term/GO:0045471
identical protein binding	Gene Ontology	GO:0042802	11	1456	0.00313738	0.0282843	BANF1|KMT2A|SMURF2|FN1|SLC4A4|TPM1|THBS1|DPP9|KDM6A|Mycbp2|CLK3	http://amigo.geneontology.org/amigo/term/GO:0042802
spectrin binding	Gene Ontology	GO:0030507	2	28	0.0033144	0.0292112	EPB41L2|ADD3	http://amigo.geneontology.org/amigo/term/GO:0030507
cysteine-type peptidase activity	Gene Ontology	GO:0008234	2	28	0.0033144	0.0292112	CTSB|USP9X	http://amigo.geneontology.org/amigo/term/GO:0008234
microfilament motor activity	Gene Ontology	GO:0000146	2	28	0.0033144	0.0292112	MYO9B|MYO1B	http://amigo.geneontology.org/amigo/term/GO:0000146
chromatin remodeling	Gene Ontology	GO:0006338	3	102	0.00340634	0.0297992	SMARCA1|BAZ2B|KDM6A	http://amigo.geneontology.org/amigo/term/GO:0006338
protein serine/threonine/tyrosine kinase activity	Gene Ontology	GO:0004712	2	29	0.00353641	0.0304854	DSTYK|CLK3	http://amigo.geneontology.org/amigo/term/GO:0004712
regulation of Rho protein signal transduction	Gene Ontology	GO:0035023	2	29	0.00353641	0.0304854	AKAP13|MYO9B	http://amigo.geneontology.org/amigo/term/GO:0035023
basolateral plasma membrane	Gene Ontology	GO:0016323	4	216	0.00368482	0.0315346	DSTYK|ERBIN|ERBB2IP|SLC4A4	http://amigo.geneontology.org/amigo/term/GO:0016323
phosphatidylcholine binding	Gene Ontology	GO:0031210	2	30	0.00376519	0.0317621	NF1|PITPNM2	http://amigo.geneontology.org/amigo/term/GO:0031210
protein serine/threonine kinase activity	Gene Ontology	GO:0004674	5	357	0.00384963	0.0322441	DSTYK|PKN3|CLK3|MARK1|Pak2	http://amigo.geneontology.org/amigo/term/GO:0004674
WW domain binding	Gene Ontology	GO:0050699	2	31	0.00400068	0.0325849	TCEAL9|DNM2	http://amigo.geneontology.org/amigo/term/GO:0050699
Golgi to plasma membrane protein transport	Gene Ontology	GO:0043001	2	31	0.00400068	0.0325849	MACF1|C16orf70	http://amigo.geneontology.org/amigo/term/GO:0043001
actomyosin structure organization	Gene Ontology	GO:0031032	2	31	0.00400068	0.0325849	EPB41L2|CNN3	http://amigo.geneontology.org/amigo/term/GO:0031032
ERBB2 signaling pathway	Gene Ontology	GO:0038128	2	31	0.00400068	0.0325849	ERBIN|ERBB2IP	http://amigo.geneontology.org/amigo/term/GO:0038128
neuron migration	Gene Ontology	GO:0001764	3	110	0.0041852	0.0338542	NR4A2|USP9X|MARK1	http://amigo.geneontology.org/amigo/term/GO:0001764
spinal cord development	Gene Ontology	GO:0021510	2	32	0.00424286	0.0338569	PTPRS|NF1	http://amigo.geneontology.org/amigo/term/GO:0021510
positive regulation of Ras protein signal transduction	Gene Ontology	GO:0046579	2	32	0.00424286	0.0338569	ERBIN|ERBB2IP	http://amigo.geneontology.org/amigo/term/GO:0046579
negative regulation of cell migration	Gene Ontology	GO:0030336	3	115	0.00472247	0.0364046	SINHCAF|NF1|TPM1	http://amigo.geneontology.org/amigo/term/GO:0030336
tissue development	Gene Ontology	GO:0009888	2	34	0.00474709	0.0364046	EGFLAM|LAMA5	http://amigo.geneontology.org/amigo/term/GO:0009888
myosin complex	Gene Ontology	GO:0016459	2	34	0.00474709	0.0364046	MYO9B|MYO1B	http://amigo.geneontology.org/amigo/term/GO:0016459
semaphorin-plexin signaling pathway	Gene Ontology	GO:0071526	2	34	0.00474709	0.0364046	FLNA|PLXNA4	http://amigo.geneontology.org/amigo/term/GO:0071526
positive regulation of axon extension	Gene Ontology	GO:0045773	2	34	0.00474709	0.0364046	MACF1|FN1	http://amigo.geneontology.org/amigo/term/GO:0045773
extracellular matrix	Gene Ontology	GO:0031012	4	233	0.00479323	0.0365213	ADAMTS9|RARRES2|FN1|THBS1	http://amigo.geneontology.org/amigo/term/GO:0031012
actin filament bundle assembly	Gene Ontology	GO:0051017	2	35	0.00500907	0.0374412	ADD3|MYO1B	http://amigo.geneontology.org/amigo/term/GO:0051017
negative regulation of extrinsic apoptotic signaling pathway	Gene Ontology	GO:2001237	2	35	0.00500907	0.0374412	Tcf4|THBS1	http://amigo.geneontology.org/amigo/term/GO:2001237
negative regulation of protein catabolic process	Gene Ontology	GO:0042177	2	35	0.00500907	0.0374412	FLNA|Mycbp2	http://amigo.geneontology.org/amigo/term/GO:0042177
hair follicle development	Gene Ontology	GO:0001942	2	37	0.00555256	0.0407303	CD109|LAMA5	http://amigo.geneontology.org/amigo/term/GO:0001942
Ran GTPase binding	Gene Ontology	GO:0008536	2	37	0.00555256	0.0407303	IPO5|Mycbp2	http://amigo.geneontology.org/amigo/term/GO:0008536
cell cycle	Gene Ontology	GO:0007049	4	245	0.005698	0.0415391	MKI67|USP9X|EPB41L2|Pak2	http://amigo.geneontology.org/amigo/term/GO:0007049
peptidyl-tyrosine phosphorylation	Gene Ontology	GO:0018108	3	124	0.00579053	0.0417573	DSTYK|Abi1|CLK3	http://amigo.geneontology.org/amigo/term/GO:0018108
muscle filament sliding	Gene Ontology	GO:0030049	2	38	0.005834	0.0417573	NEB|TPM1	http://amigo.geneontology.org/amigo/term/GO:0030049
positive regulation of substrate adhesion-dependent cell spreading	Gene Ontology	GO:1900026	2	38	0.005834	0.0417573	FLNA|DNM2	http://amigo.geneontology.org/amigo/term/GO:1900026
chromosome	Gene Ontology	GO:0005694	3	127	0.00617603	0.0437774	BANF1|BAHD1|SETDB1	http://amigo.geneontology.org/amigo/term/GO:0005694
postsynaptic density	Gene Ontology	GO:0014069	4	251	0.00619037	0.0437774	Abi1|ADD3|CNN3|DNM2	http://amigo.geneontology.org/amigo/term/GO:0014069
microtubule binding	Gene Ontology	GO:0008017	4	252	0.00627509	0.0441124	STARD9|KIF21A|CNN3|DNM2	http://amigo.geneontology.org/amigo/term/GO:0008017
positive regulation of protein import into nucleus	Gene Ontology	GO:0042307	2	40	0.00641606	0.0448365	FLNA|IPO5	http://amigo.geneontology.org/amigo/term/GO:0042307
sequence-specific DNA binding	Gene Ontology	GO:0043565	5	405	0.00646887	0.0449397	NR4A2|Tcf4|FOXN3|KDM6A|ARNT	http://amigo.geneontology.org/amigo/term/GO:0043565
extracellular region	Gene Ontology	GO:0005576	12	1843	0.00661057	0.0456555	LAMA5|FN1|SPTAN1|CTSB|RARRES2|THBS1|IGFBP2|SPARC|FLNA|APC|PLIN2|CD109	http://amigo.geneontology.org/amigo/term/GO:0005576
nuclear receptor activity	Gene Ontology	GO:0004879	2	42	0.00702345	0.048225	NR4A2|ARNT	http://amigo.geneontology.org/amigo/term/GO:0004879
structural constituent of muscle	Gene Ontology	GO:0008307	2	43	0.00733655	0.0500836	NEB|TPM1	http://amigo.geneontology.org/amigo/term/GO:0008307
response to retinoic acid	Gene Ontology	GO:0032526	2	44	0.00765587	0.0513726	IGFBP2|GDAP2	http://amigo.geneontology.org/amigo/term/GO:0032526
platelet aggregation	Gene Ontology	GO:0070527	2	44	0.00765587	0.0513726	FLNA|FN1	http://amigo.geneontology.org/amigo/term/GO:0070527
cytoskeleton organization	Gene Ontology	GO:0007010	3	138	0.00771892	0.0515031	SPTAN1|MARK1|TPM1	http://amigo.geneontology.org/amigo/term/GO:0007010
regulation of megakaryocyte differentiation	Gene Ontology	GO:0045652	2	45	0.00798137	0.0529551	KMT2A|THBS1	http://amigo.geneontology.org/amigo/term/GO:0045652
integrin binding	Gene Ontology	GO:0005178	3	142	0.00833127	0.0549678	LAMA5|FN1|THBS1	http://amigo.geneontology.org/amigo/term/GO:0005178
centriole	Gene Ontology	GO:0005814	3	144	0.00864786	0.0564451	STARD9|CEP170|FBF1	http://amigo.geneontology.org/amigo/term/GO:0005814
bone development	Gene Ontology	GO:0060348	2	47	0.00865078	0.0564451	SPARC|AKAP13	http://amigo.geneontology.org/amigo/term/GO:0060348
chromatin binding	Gene Ontology	GO:0003682	5	443	0.00928069	0.0599773	Tcf4|KDM6A|BAHD1|Nfat5|SETDB1	http://amigo.geneontology.org/amigo/term/GO:0003682
SMAD binding	Gene Ontology	GO:0046332	2	49	0.00934447	0.0599773	FLNA|SMURF2	http://amigo.geneontology.org/amigo/term/GO:0046332
regulation of cell shape	Gene Ontology	GO:0008360	3	150	0.00963967	0.0612625	TPM1|FN1|PLXNA4	http://amigo.geneontology.org/amigo/term/GO:0008360
basal plasma membrane	Gene Ontology	GO:0009925	2	50	0.00970033	0.0612625	ERBIN|ERBB2IP	http://amigo.geneontology.org/amigo/term/GO:0009925
epidermal growth factor receptor signaling pathway	Gene Ontology	GO:0007173	2	50	0.00970033	0.0612625	ERBIN|ERBB2IP	http://amigo.geneontology.org/amigo/term/GO:0007173
cellular response to cytokine stimulus	Gene Ontology	GO:0071345	2	53	0.0108035	0.066801	PTPN13|Nfat5	http://amigo.geneontology.org/amigo/term/GO:0071345
response to unfolded protein	Gene Ontology	GO:0006986	2	53	0.0108035	0.066801	CLPB|THBS1	http://amigo.geneontology.org/amigo/term/GO:0006986
regulation of catalytic activity	Gene Ontology	GO:0050790	2	53	0.0108035	0.066801	CTSB|RALGDS	http://amigo.geneontology.org/amigo/term/GO:0050790
response to mechanical stimulus	Gene Ontology	GO:0009612	2	54	0.011183	0.0684309	IGFBP2|THBS1	http://amigo.geneontology.org/amigo/term/GO:0009612
cytoskeletal protein binding	Gene Ontology	GO:0008092	2	54	0.011183	0.0684309	Abi1|TPM1	http://amigo.geneontology.org/amigo/term/GO:0008092
positive regulation of endothelial cell migration	Gene Ontology	GO:0010595	2	55	0.0115684	0.0696848	SPARC|THBS1	http://amigo.geneontology.org/amigo/term/GO:0010595
cis-regulatory region sequence-specific DNA binding	Gene Ontology	GO:0000987	2	55	0.0115684	0.0696848	SPP1|ARNT	http://amigo.geneontology.org/amigo/term/GO:0000987
response to calcium ion	Gene Ontology	GO:0051592	2	55	0.0115684	0.0696848	SPARC|THBS1	http://amigo.geneontology.org/amigo/term/GO:0051592
peptidyl-serine phosphorylation	Gene Ontology	GO:0018105	3	161	0.011624	0.0696848	PKN3|MARK1|Pak2	http://amigo.geneontology.org/amigo/term/GO:0018105
RNA polymerase II cis-regulatory region sequence-specific DNA binding	Gene Ontology	GO:0000978	6	656	0.0118183	0.0704921	Tcf4|Klf16|Nfat5|NR4A2|ARNT|KDM6A	http://amigo.geneontology.org/amigo/term/GO:0000978
substrate adhesion-dependent cell spreading	Gene Ontology	GO:0034446	2	56	0.0119595	0.0709078	LAMA5|FN1	http://amigo.geneontology.org/amigo/term/GO:0034446
heparin binding	Gene Ontology	GO:0008201	3	163	0.0120081	0.0709078	PTPRS|FN1|THBS1	http://amigo.geneontology.org/amigo/term/GO:0008201
cell adhesion	Gene Ontology	GO:0007155	5	478	0.0125307	0.0736245	ERBIN|THBS1|FN1|Pak2|ERBB2IP	http://amigo.geneontology.org/amigo/term/GO:0007155
axon	Gene Ontology	GO:0030424	4	310	0.0125928	0.0736245	PTPRS|Mycbp2|NF1|DNM2	http://amigo.geneontology.org/amigo/term/GO:0030424
phosphatidylserine binding	Gene Ontology	GO:0001786	2	58	0.0127588	0.0742276	MARK1|THBS1	http://amigo.geneontology.org/amigo/term/GO:0001786
structural molecule activity	Gene Ontology	GO:0005198	3	168	0.0130001	0.0752605	EPB41L2|MACF1|ADD3	http://amigo.geneontology.org/amigo/term/GO:0005198
cellular response to growth factor stimulus	Gene Ontology	GO:0071363	2	59	0.0131671	0.0758552	SPARC|THBS1	http://amigo.geneontology.org/amigo/term/GO:0071363
protein ubiquitination	Gene Ontology	GO:0016567	5	486	0.0133694	0.0763767	KLHL25|USP9X|SMURF2|Mycbp2|HECTD4	http://amigo.geneontology.org/amigo/term/GO:0016567
negative regulation of apoptotic process	Gene Ontology	GO:0043066	5	487	0.0134769	0.0763767	DSTYK|APC|FLNA|BNIP2|THBS1	http://amigo.geneontology.org/amigo/term/GO:0043066
phagocytosis	Gene Ontology	GO:0006909	2	60	0.013581	0.0763767	LYST|DNM2	http://amigo.geneontology.org/amigo/term/GO:0006909
modulation of chemical synaptic transmission	Gene Ontology	GO:0050804	2	60	0.013581	0.0763767	PTPRS|AKAP12	http://amigo.geneontology.org/amigo/term/GO:0050804
response to glucocorticoid	Gene Ontology	GO:0051384	2	60	0.013581	0.0763767	IGFBP2|SPARC	http://amigo.geneontology.org/amigo/term/GO:0051384
negative regulation of neuron projection development	Gene Ontology	GO:0010977	2	61	0.0140004	0.0776116	PTPRS|DGUOK	http://amigo.geneontology.org/amigo/term/GO:0010977
extracellular space	Gene Ontology	GO:0005615	10	1572	0.014927	0.0776116	LAMA5|FN1|ADAMTS9|CD109|RARRES2|THBS1|IGFBP2|SPARC|APC|CTSB	http://amigo.geneontology.org/amigo/term/GO:0005615
centrosome	Gene Ontology	GO:0005813	5	506	0.0156304	0.0776116	RAPGEF6|FBF1|Pak2|CEP170|DNM2	http://amigo.geneontology.org/amigo/term/GO:0005813
circadian regulation of gene expression	Gene Ontology	GO:0032922	2	66	0.0161807	0.0776116	KMT2A|Mycbp2	http://amigo.geneontology.org/amigo/term/GO:0032922
positive regulation of apoptotic process	Gene Ontology	GO:0043065	4	335	0.0162392	0.0776116	SUDS3|AKAP13|NF1|DNM2	http://amigo.geneontology.org/amigo/term/GO:0043065
nuclear chromatin	Gene Ontology	GO:0000790	7	915	0.0164958	0.0776116	Tcf4|Klf16|ARNT|NR4A2|Nfat5|KDM6A|FOXN3	http://amigo.geneontology.org/amigo/term/GO:0000790
response to glucose	Gene Ontology	GO:0009749	2	67	0.0166331	0.0776116	Tcf4|THBS1	http://amigo.geneontology.org/amigo/term/GO:0009749
microtubule motor activity	Gene Ontology	GO:0003777	2	67	0.0166331	0.0776116	STARD9|KIF21A	http://amigo.geneontology.org/amigo/term/GO:0003777
positive regulation of clathrin-dependent endocytosis	Gene Ontology	GO:2000370	1	5	0.016955	0.0776116	DNM2	http://amigo.geneontology.org/amigo/term/GO:2000370
endolysosome lumen	Gene Ontology	GO:0036021	1	5	0.016955	0.0776116	CTSB	http://amigo.geneontology.org/amigo/term/GO:0036021
cellular response to corticotropin-releasing hormone stimulus	Gene Ontology	GO:0071376	1	5	0.016955	0.0776116	NR4A2	http://amigo.geneontology.org/amigo/term/GO:0071376
RNA 3' uridylation	Gene Ontology	GO:0071076	1	5	0.016955	0.0776116	TUT7	http://amigo.geneontology.org/amigo/term/GO:0071076
cell-substrate junction assembly	Gene Ontology	GO:0007044	1	5	0.016955	0.0776116	FN1	http://amigo.geneontology.org/amigo/term/GO:0007044
maintenance of DNA repeat elements	Gene Ontology	GO:0043570	1	5	0.016955	0.0776116	Tcf4	http://amigo.geneontology.org/amigo/term/GO:0043570
Sin3-type complex	Gene Ontology	GO:0070822	1	5	0.016955	0.0776116	SUDS3	http://amigo.geneontology.org/amigo/term/GO:0070822
positive regulation of melanocyte differentiation	Gene Ontology	GO:0045636	1	5	0.016955	0.0776116	ADAMTS9	http://amigo.geneontology.org/amigo/term/GO:0045636
fibrinogen binding	Gene Ontology	GO:0070051	1	5	0.016955	0.0776116	THBS1	http://amigo.geneontology.org/amigo/term/GO:0070051
positive regulation of protein localization to cell cortex	Gene Ontology	GO:1904778	1	5	0.016955	0.0776116	EPB41L2	http://amigo.geneontology.org/amigo/term/GO:1904778
negative regulation of neurotransmitter secretion	Gene Ontology	GO:0046929	1	5	0.016955	0.0776116	NF1	http://amigo.geneontology.org/amigo/term/GO:0046929
antifungal innate immune response	Gene Ontology	GO:0061760	1	5	0.016955	0.0776116	RARRES2	http://amigo.geneontology.org/amigo/term/GO:0061760
positive regulation of DNA demethylation	Gene Ontology	GO:1901537	1	5	0.016955	0.0776116	USP9X	http://amigo.geneontology.org/amigo/term/GO:1901537
branchiomotor neuron axon guidance	Gene Ontology	GO:0021785	1	5	0.016955	0.0776116	Mycbp2	http://amigo.geneontology.org/amigo/term/GO:0021785
histone demethylase activity (H3-K27 specific)	Gene Ontology	GO:0071558	1	5	0.016955	0.0776116	KDM6A	http://amigo.geneontology.org/amigo/term/GO:0071558
3-chloroallyl aldehyde dehydrogenase activity	Gene Ontology	GO:0004028	1	5	0.016955	0.0776116	ALDH3A2	http://amigo.geneontology.org/amigo/term/GO:0004028
antifungal humoral response	Gene Ontology	GO:0019732	1	5	0.016955	0.0776116	RARRES2	http://amigo.geneontology.org/amigo/term/GO:0019732
endosome to lysosome transport via multivesicular body sorting pathway	Gene Ontology	GO:0032510	1	5	0.016955	0.0776116	LYST	http://amigo.geneontology.org/amigo/term/GO:0032510
heterochromatin assembly	Gene Ontology	GO:0031507	1	5	0.016955	0.0776116	BAHD1	http://amigo.geneontology.org/amigo/term/GO:0031507
D2 dopamine receptor binding	Gene Ontology	GO:0031749	1	5	0.016955	0.0776116	DNM2	http://amigo.geneontology.org/amigo/term/GO:0031749
sodium:bicarbonate symporter activity	Gene Ontology	GO:0008510	1	5	0.016955	0.0776116	SLC4A4	http://amigo.geneontology.org/amigo/term/GO:0008510
central nervous system neuron differentiation	Gene Ontology	GO:0021953	1	5	0.016955	0.0776116	NR4A2	http://amigo.geneontology.org/amigo/term/GO:0021953
trigeminal nerve structural organization	Gene Ontology	GO:0021637	1	5	0.016955	0.0776116	PLXNA4	http://amigo.geneontology.org/amigo/term/GO:0021637
negative regulation of interferon-alpha production	Gene Ontology	GO:0032687	1	5	0.016955	0.0776116	PTPRS	http://amigo.geneontology.org/amigo/term/GO:0032687
establishment of Sertoli cell barrier	Gene Ontology	GO:0097368	1	5	0.016955	0.0776116	FLNA	http://amigo.geneontology.org/amigo/term/GO:0097368
regulation of histone H3-K9 acetylation	Gene Ontology	GO:2000615	1	5	0.016955	0.0776116	KMT2A	http://amigo.geneontology.org/amigo/term/GO:2000615
adenylate cyclase-inhibiting dopamine receptor signaling pathway	Gene Ontology	GO:0007195	1	5	0.016955	0.0776116	FLNA	http://amigo.geneontology.org/amigo/term/GO:0007195
interaction with symbiont	Gene Ontology	GO:0051702	1	5	0.016955	0.0776116	FN1	http://amigo.geneontology.org/amigo/term/GO:0051702
histone H3-K27 demethylation	Gene Ontology	GO:0071557	1	5	0.016955	0.0776116	KDM6A	http://amigo.geneontology.org/amigo/term/GO:0071557
RNA 3'-end processing	Gene Ontology	GO:0031123	1	5	0.016955	0.0776116	TUT7	http://amigo.geneontology.org/amigo/term/GO:0031123
postsynaptic endocytic zone membrane	Gene Ontology	GO:0098844	1	5	0.016955	0.0776116	DNM2	http://amigo.geneontology.org/amigo/term/GO:0098844
Roundabout signaling pathway	Gene Ontology	GO:0035385	1	5	0.016955	0.0776116	MYO9B	http://amigo.geneontology.org/amigo/term/GO:0035385
amygdala development	Gene Ontology	GO:0021764	1	5	0.016955	0.0776116	NF1	http://amigo.geneontology.org/amigo/term/GO:0021764
alanine transport	Gene Ontology	GO:0032328	1	5	0.016955	0.0776116	SLC36A1	http://amigo.geneontology.org/amigo/term/GO:0032328
positive regulation of cellular metabolic process	Gene Ontology	GO:0031325	1	5	0.016955	0.0776116	AGPAT1	http://amigo.geneontology.org/amigo/term/GO:0031325
regulation of calcineurin-NFAT signaling cascade	Gene Ontology	GO:0070884	1	5	0.016955	0.0776116	Nfat5	http://amigo.geneontology.org/amigo/term/GO:0070884
anterior commissure morphogenesis	Gene Ontology	GO:0021960	1	5	0.016955	0.0776116	PLXNA4	http://amigo.geneontology.org/amigo/term/GO:0021960
fat cell differentiation	Gene Ontology	GO:0045444	2	70	0.0180224	0.0788116	NR4A2|Tcf4	http://amigo.geneontology.org/amigo/term/GO:0045444
negative regulation of DNA-binding transcription factor activity	Gene Ontology	GO:0043433	2	71	0.0184961	0.0788116	Tcf4|FLNA	http://amigo.geneontology.org/amigo/term/GO:0043433
negative regulation of protein phosphorylation	Gene Ontology	GO:0001933	2	71	0.0184961	0.0788116	PTPN13|CD109	http://amigo.geneontology.org/amigo/term/GO:0001933
molecular adaptor activity	Gene Ontology	GO:0060090	2	71	0.0184961	0.0788116	C9orf69|AKAP13	http://amigo.geneontology.org/amigo/term/GO:0060090
positive regulation of transcription by RNA polymerase II	Gene Ontology	GO:0045944	8	1159	0.0185477	0.0788116	Tcf4|KMT2A|Klf16|ARNT|NR4A2|MRTFB|Nfat5|SMARCA1	http://amigo.geneontology.org/amigo/term/GO:0045944
chromosome segregation	Gene Ontology	GO:0007059	2	72	0.018975	0.0788116	BANF1|USP9X	http://amigo.geneontology.org/amigo/term/GO:0007059
enzyme binding	Gene Ontology	GO:0019899	4	353	0.0192362	0.0788116	BANF1|SUDS3|FN1|DNM2	http://amigo.geneontology.org/amigo/term/GO:0019899
cytoplasmic stress granule	Gene Ontology	GO:0010494	2	73	0.0194591	0.0788116	PRRC2C|NUFIP2	http://amigo.geneontology.org/amigo/term/GO:0010494
positive regulation of endothelial cell proliferation	Gene Ontology	GO:0001938	2	73	0.0194591	0.0788116	NF1|ARNT	http://amigo.geneontology.org/amigo/term/GO:0001938
negative regulation of transcription, DNA-templated	Gene Ontology	GO:0045892	5	536	0.0194801	0.0788116	Tcf4|SMURF2|SUDS3|BAHD1|FOXN3	http://amigo.geneontology.org/amigo/term/GO:0045892
protein localization to bicellular tight junction	Gene Ontology	GO:1902396	1	6	0.0197529	0.0788116	FLNA	http://amigo.geneontology.org/amigo/term/GO:1902396
ubiquitin-dependent SMAD protein catabolic process	Gene Ontology	GO:0030579	1	6	0.0197529	0.0788116	SMURF2	http://amigo.geneontology.org/amigo/term/GO:0030579
regulation of epithelial cell migration	Gene Ontology	GO:0010632	1	6	0.0197529	0.0788116	MACF1	http://amigo.geneontology.org/amigo/term/GO:0010632
osteoclast fusion	Gene Ontology	GO:0072675	1	6	0.0197529	0.0788116	CD109	http://amigo.geneontology.org/amigo/term/GO:0072675
regulation of neuron projection arborization	Gene Ontology	GO:0150011	1	6	0.0197529	0.0788116	MACF1	http://amigo.geneontology.org/amigo/term/GO:0150011
negative regulation of cGMP-mediated signaling	Gene Ontology	GO:0010754	1	6	0.0197529	0.0788116	THBS1	http://amigo.geneontology.org/amigo/term/GO:0010754
lamellipodium morphogenesis	Gene Ontology	GO:0072673	1	6	0.0197529	0.0788116	Abi1	http://amigo.geneontology.org/amigo/term/GO:0072673
negative regulation of plasminogen activation	Gene Ontology	GO:0010757	1	6	0.0197529	0.0788116	THBS1	http://amigo.geneontology.org/amigo/term/GO:0010757
taurine transport	Gene Ontology	GO:0015734	1	6	0.0197529	0.0788116	SLC36A1	http://amigo.geneontology.org/amigo/term/GO:0015734
negative regulation of dendritic spine development	Gene Ontology	GO:0061000	1	6	0.0197529	0.0788116	PTPRS	http://amigo.geneontology.org/amigo/term/GO:0061000
neural crest cell migration involved in autonomic nervous system development	Gene Ontology	GO:1901166	1	6	0.0197529	0.0788116	FN1	http://amigo.geneontology.org/amigo/term/GO:1901166
positive regulation of transforming growth factor beta1 production	Gene Ontology	GO:0032914	1	6	0.0197529	0.0788116	THBS1	http://amigo.geneontology.org/amigo/term/GO:0032914
regulation of blood vessel endothelial cell migration	Gene Ontology	GO:0043535	1	6	0.0197529	0.0788116	NF1	http://amigo.geneontology.org/amigo/term/GO:0043535
regulation of transcription from RNA polymerase II promoter in response to oxidative stress	Gene Ontology	GO:0043619	1	6	0.0197529	0.0788116	ARNT	http://amigo.geneontology.org/amigo/term/GO:0043619
proline transmembrane transport	Gene Ontology	GO:0035524	1	6	0.0197529	0.0788116	SLC36A1	http://amigo.geneontology.org/amigo/term/GO:0035524
positive regulation of transporter activity	Gene Ontology	GO:0032411	1	6	0.0197529	0.0788116	KMT2A	http://amigo.geneontology.org/amigo/term/GO:0032411
morphogenesis of a polarized epithelium	Gene Ontology	GO:0001738	1	6	0.0197529	0.0788116	LAMA5	http://amigo.geneontology.org/amigo/term/GO:0001738
positive regulation of establishment of endothelial barrier	Gene Ontology	GO:1903142	1	6	0.0197529	0.0788116	APC	http://amigo.geneontology.org/amigo/term/GO:1903142
glyceraldehyde-3-phosphate dehydrogenase (NAD+) (non-phosphorylating) activity	Gene Ontology	GO:0043878	1	6	0.0197529	0.0788116	ALDH3A2	http://amigo.geneontology.org/amigo/term/GO:0043878
peptide cross-linking via chondroitin 4-sulfate glycosaminoglycan	Gene Ontology	GO:0019800	1	6	0.0197529	0.0788116	EGFLAM	http://amigo.geneontology.org/amigo/term/GO:0019800
AMP metabolic process	Gene Ontology	GO:0046033	1	6	0.0197529	0.0788116	AK4	http://amigo.geneontology.org/amigo/term/GO:0046033
cytoplasmic sequestering of protein	Gene Ontology	GO:0051220	1	6	0.0197529	0.0788116	FLNA	http://amigo.geneontology.org/amigo/term/GO:0051220
histone H3-K4 dimethylation	Gene Ontology	GO:0044648	1	6	0.0197529	0.0788116	KMT2A	http://amigo.geneontology.org/amigo/term/GO:0044648
negative regulation of blood vessel endothelial cell proliferation involved in sprouting angiogenesis	Gene Ontology	GO:1903588	1	6	0.0197529	0.0788116	THBS1	http://amigo.geneontology.org/amigo/term/GO:1903588
negative regulation of type B pancreatic cell apoptotic process	Gene Ontology	GO:2000675	1	6	0.0197529	0.0788116	Tcf4	http://amigo.geneontology.org/amigo/term/GO:2000675
negative regulation of neuroblast proliferation	Gene Ontology	GO:0007406	1	6	0.0197529	0.0788116	NF1	http://amigo.geneontology.org/amigo/term/GO:0007406
blood coagulation, fibrin clot formation	Gene Ontology	GO:0072378	1	6	0.0197529	0.0788116	FN1	http://amigo.geneontology.org/amigo/term/GO:0072378
negative regulation of vascular associated smooth muscle cell migration	Gene Ontology	GO:1904753	1	6	0.0197529	0.0788116	TPM1	http://amigo.geneontology.org/amigo/term/GO:1904753
apoptotic process	Gene Ontology	GO:0006915	5	546	0.0208902	0.0816667	KMT2A|PRUNE2|BNIP2|Pak2|SUDS3	http://amigo.geneontology.org/amigo/term/GO:0006915
cell body	Gene Ontology	GO:0044297	2	76	0.0209423	0.0816667	PTPN13|PITPNM2	http://amigo.geneontology.org/amigo/term/GO:0044297
phosphatidylinositol biosynthetic process	Gene Ontology	GO:0006661	2	76	0.0209423	0.0816667	PTPN13|PITPNM2	http://amigo.geneontology.org/amigo/term/GO:0006661
liver development	Gene Ontology	GO:0001889	2	76	0.0209423	0.0816667	NF1|AK4	http://amigo.geneontology.org/amigo/term/GO:0001889
in utero embryonic development	Gene Ontology	GO:0001701	3	202	0.0209653	0.0816667	SLC39A1|KDM6A|TPM1	http://amigo.geneontology.org/amigo/term/GO:0001701
positive regulation of transcription, DNA-templated	Gene Ontology	GO:0045893	5	556	0.0223656	0.0816667	Edrf1|SMARCA1|KMT2A|SPP1|DNM2	http://amigo.geneontology.org/amigo/term/GO:0045893
positive regulation of fibroblast growth factor receptor signaling pathway	Gene Ontology	GO:0045743	1	7	0.022543	0.0816667	DSTYK	http://amigo.geneontology.org/amigo/term/GO:0045743
protein deubiquitination involved in ubiquitin-dependent protein catabolic process	Gene Ontology	GO:0071947	1	7	0.022543	0.0816667	USP9X	http://amigo.geneontology.org/amigo/term/GO:0071947
negative regulation of collateral sprouting	Gene Ontology	GO:0048671	1	7	0.022543	0.0816667	PTPRS	http://amigo.geneontology.org/amigo/term/GO:0048671
endothelin receptor signaling pathway	Gene Ontology	GO:0086100	1	7	0.022543	0.0816667	BCAR3	http://amigo.geneontology.org/amigo/term/GO:0086100
heart valve morphogenesis	Gene Ontology	GO:0003179	1	7	0.022543	0.0816667	ADAMTS9	http://amigo.geneontology.org/amigo/term/GO:0003179
L-proline transmembrane transporter activity	Gene Ontology	GO:0015193	1	7	0.022543	0.0816667	SLC36A1	http://amigo.geneontology.org/amigo/term/GO:0015193
hair follicle maturation	Gene Ontology	GO:0048820	1	7	0.022543	0.0816667	NF1	http://amigo.geneontology.org/amigo/term/GO:0048820
phosphatidylcholine transporter activity	Gene Ontology	GO:0008525	1	7	0.022543	0.0816667	PITPNM2	http://amigo.geneontology.org/amigo/term/GO:0008525
positive regulation of trophoblast cell migration	Gene Ontology	GO:1901165	1	7	0.022543	0.0816667	SMURF2	http://amigo.geneontology.org/amigo/term/GO:1901165
chromatin silencing complex	Gene Ontology	GO:0005677	1	7	0.022543	0.0816667	BAHD1	http://amigo.geneontology.org/amigo/term/GO:0005677
ubiquitinyl hydrolase activity	Gene Ontology	GO:0101005	1	7	0.022543	0.0816667	USP9X	http://amigo.geneontology.org/amigo/term/GO:0101005
midbrain dopaminergic neuron differentiation	Gene Ontology	GO:1904948	1	7	0.022543	0.0816667	NR4A2	http://amigo.geneontology.org/amigo/term/GO:1904948
L-alanine transport	Gene Ontology	GO:0015808	1	7	0.022543	0.0816667	SLC36A1	http://amigo.geneontology.org/amigo/term/GO:0015808
annealing helicase activity	Gene Ontology	GO:0036310	1	7	0.022543	0.0816667	SMARCA1	http://amigo.geneontology.org/amigo/term/GO:0036310
positive regulation of integrin-mediated signaling pathway	Gene Ontology	GO:2001046	1	7	0.022543	0.0816667	FLNA	http://amigo.geneontology.org/amigo/term/GO:2001046
synaptic vesicle budding from presynaptic endocytic zone membrane	Gene Ontology	GO:0016185	1	7	0.022543	0.0816667	DNM2	http://amigo.geneontology.org/amigo/term/GO:0016185
NURF complex	Gene Ontology	GO:0016589	1	7	0.022543	0.0816667	SMARCA1	http://amigo.geneontology.org/amigo/term/GO:0016589
organelle fission	Gene Ontology	GO:0048285	1	7	0.022543	0.0816667	DNM2	http://amigo.geneontology.org/amigo/term/GO:0048285
adrenergic receptor signaling pathway	Gene Ontology	GO:0071875	1	7	0.022543	0.0816667	AKAP13	http://amigo.geneontology.org/amigo/term/GO:0071875
Roundabout binding	Gene Ontology	GO:0048495	1	7	0.022543	0.0816667	MYO9B	http://amigo.geneontology.org/amigo/term/GO:0048495
RIG-I signaling pathway	Gene Ontology	GO:0039529	1	7	0.022543	0.0816667	CLPB	http://amigo.geneontology.org/amigo/term/GO:0039529
regulation of respiratory gaseous exchange	Gene Ontology	GO:0043576	1	7	0.022543	0.0816667	NR4A2	http://amigo.geneontology.org/amigo/term/GO:0043576
negative regulation of NF-kappaB transcription factor activity	Gene Ontology	GO:0032088	2	80	0.0229907	0.0830338	ERBIN|ERBB2IP	http://amigo.geneontology.org/amigo/term/GO:0032088
microtubule-based movement	Gene Ontology	GO:0007018	2	81	0.0235153	0.0844119	STARD9|KIF21A	http://amigo.geneontology.org/amigo/term/GO:0007018
lung development	Gene Ontology	GO:0030324	2	83	0.024579	0.0844891	SPARC|LAMA5	http://amigo.geneontology.org/amigo/term/GO:0030324
phosphatidylinositol-4,5-bisphosphate binding	Gene Ontology	GO:0005546	2	83	0.024579	0.0844891	MYO1B|MARK1	http://amigo.geneontology.org/amigo/term/GO:0005546
Schaffer collateral - CA1 synapse	Gene Ontology	GO:0098685	2	84	0.0251182	0.0844891	PTPRS|AKAP12	http://amigo.geneontology.org/amigo/term/GO:0098685
adenylate kinase activity	Gene Ontology	GO:0004017	1	8	0.0253253	0.0844891	AK4	http://amigo.geneontology.org/amigo/term/GO:0004017
cAMP-dependent protein kinase activity	Gene Ontology	GO:0004691	1	8	0.0253253	0.0844891	AKAP13	http://amigo.geneontology.org/amigo/term/GO:0004691
postsynaptic neurotransmitter receptor internalization	Gene Ontology	GO:0098884	1	8	0.0253253	0.0844891	DNM2	http://amigo.geneontology.org/amigo/term/GO:0098884
macropinocytosis	Gene Ontology	GO:0044351	1	8	0.0253253	0.0844891	DNM2	http://amigo.geneontology.org/amigo/term/GO:0044351
forebrain morphogenesis	Gene Ontology	GO:0048853	1	8	0.0253253	0.0844891	NF1	http://amigo.geneontology.org/amigo/term/GO:0048853
regulation of chromatin organization	Gene Ontology	GO:1902275	1	8	0.0253253	0.0844891	MKI67	http://amigo.geneontology.org/amigo/term/GO:1902275
insulin-like growth factor II binding	Gene Ontology	GO:0031995	1	8	0.0253253	0.0844891	IGFBP2	http://amigo.geneontology.org/amigo/term/GO:0031995
response to gravity	Gene Ontology	GO:0009629	1	8	0.0253253	0.0844891	SPARC	http://amigo.geneontology.org/amigo/term/GO:0009629
histone H3-K4 monomethylation	Gene Ontology	GO:0097692	1	8	0.0253253	0.0844891	KMT2A	http://amigo.geneontology.org/amigo/term/GO:0097692
glycine transmembrane transporter activity	Gene Ontology	GO:0015187	1	8	0.0253253	0.0844891	SLC36A1	http://amigo.geneontology.org/amigo/term/GO:0015187
nucleoside triphosphate biosynthetic process	Gene Ontology	GO:0009142	1	8	0.0253253	0.0844891	AK4	http://amigo.geneontology.org/amigo/term/GO:0009142
establishment of integrated proviral latency	Gene Ontology	GO:0075713	1	8	0.0253253	0.0844891	BANF1	http://amigo.geneontology.org/amigo/term/GO:0075713
chronic inflammatory response	Gene Ontology	GO:0002544	1	8	0.0253253	0.0844891	THBS1	http://amigo.geneontology.org/amigo/term/GO:0002544
heterochromatin organization	Gene Ontology	GO:0070828	1	8	0.0253253	0.0844891	SETDB1	http://amigo.geneontology.org/amigo/term/GO:0070828
DNA strand renaturation	Gene Ontology	GO:0000733	1	8	0.0253253	0.0844891	SMARCA1	http://amigo.geneontology.org/amigo/term/GO:0000733
regulation of axon guidance	Gene Ontology	GO:1902667	1	8	0.0253253	0.0844891	Mycbp2	http://amigo.geneontology.org/amigo/term/GO:1902667
mitochondrion distribution	Gene Ontology	GO:0048311	1	8	0.0253253	0.0844891	SLC4A4	http://amigo.geneontology.org/amigo/term/GO:0048311
minor groove of adenine-thymine-rich DNA binding	Gene Ontology	GO:0003680	1	8	0.0253253	0.0844891	KMT2A	http://amigo.geneontology.org/amigo/term/GO:0003680
dorsal spinal cord development	Gene Ontology	GO:0021516	1	8	0.0253253	0.0844891	DAAM2	http://amigo.geneontology.org/amigo/term/GO:0021516
regulation of insulin-like growth factor receptor signaling pathway	Gene Ontology	GO:0043567	1	8	0.0253253	0.0844891	IGFBP2	http://amigo.geneontology.org/amigo/term/GO:0043567
dynamin family protein polymerization involved in mitochondrial fission	Gene Ontology	GO:0003374	1	8	0.0253253	0.0844891	DNM2	http://amigo.geneontology.org/amigo/term/GO:0003374
BMP signaling pathway	Gene Ontology	GO:0030509	2	85	0.0256622	0.085372	USP9X|SMURF2	http://amigo.geneontology.org/amigo/term/GO:0030509
beta-catenin binding	Gene Ontology	GO:0008013	2	86	0.026211	0.086467	NR4A2|Tcf4	http://amigo.geneontology.org/amigo/term/GO:0008013
insulin receptor signaling pathway	Gene Ontology	GO:0008286	2	86	0.026211	0.086467	RARRES2|BCAR3	http://amigo.geneontology.org/amigo/term/GO:0008286
transcription, DNA-templated	Gene Ontology	GO:0006351	2	87	0.0267645	0.0866467	NR4A2|DIDO1	http://amigo.geneontology.org/amigo/term/GO:0006351
transcription regulator complex	Gene Ontology	GO:0005667	3	226	0.0278824	0.0866467	NR4A2|Tcf4|Nfat5	http://amigo.geneontology.org/amigo/term/GO:0005667
cysteine-type endopeptidase activity	Gene Ontology	GO:0004197	2	89	0.0278857	0.0866467	CTSB|USP9X	http://amigo.geneontology.org/amigo/term/GO:0004197
protein tyrosine kinase activity	Gene Ontology	GO:0004713	2	89	0.0278857	0.0866467	DSTYK|CLK3	http://amigo.geneontology.org/amigo/term/GO:0004713
regulation of chromosome segregation	Gene Ontology	GO:0051983	1	9	0.0280997	0.0866467	MKI67	http://amigo.geneontology.org/amigo/term/GO:0051983
craniofacial suture morphogenesis	Gene Ontology	GO:0097094	1	9	0.0280997	0.0866467	FOXN3	http://amigo.geneontology.org/amigo/term/GO:0097094
L-alanine transmembrane transporter activity	Gene Ontology	GO:0015180	1	9	0.0280997	0.0866467	SLC36A1	http://amigo.geneontology.org/amigo/term/GO:0015180
regulation of smooth muscle cell proliferation	Gene Ontology	GO:0048660	1	9	0.0280997	0.0866467	Tcf4	http://amigo.geneontology.org/amigo/term/GO:0048660
phosphatidylinositol transfer activity	Gene Ontology	GO:0008526	1	9	0.0280997	0.0866467	PITPNM2	http://amigo.geneontology.org/amigo/term/GO:0008526
glycine transport	Gene Ontology	GO:0015816	1	9	0.0280997	0.0866467	SLC36A1	http://amigo.geneontology.org/amigo/term/GO:0015816
centriolar subdistal appendage	Gene Ontology	GO:0120103	1	9	0.0280997	0.0866467	CEP170	http://amigo.geneontology.org/amigo/term/GO:0120103
positive regulation of adenylate cyclase activity	Gene Ontology	GO:0045762	1	9	0.0280997	0.0866467	NF1	http://amigo.geneontology.org/amigo/term/GO:0045762
regulation of microtubule-based process	Gene Ontology	GO:0032886	1	9	0.0280997	0.0866467	MACF1	http://amigo.geneontology.org/amigo/term/GO:0032886
response to lithium ion	Gene Ontology	GO:0010226	1	9	0.0280997	0.0866467	IGFBP2	http://amigo.geneontology.org/amigo/term/GO:0010226
aryl hydrocarbon receptor binding	Gene Ontology	GO:0017162	1	9	0.0280997	0.0866467	ARNT	http://amigo.geneontology.org/amigo/term/GO:0017162
facial nerve structural organization	Gene Ontology	GO:0021612	1	9	0.0280997	0.0866467	PLXNA4	http://amigo.geneontology.org/amigo/term/GO:0021612
cellular aldehyde metabolic process	Gene Ontology	GO:0006081	1	9	0.0280997	0.0866467	ALDH3A2	http://amigo.geneontology.org/amigo/term/GO:0006081
antiviral innate immune response	Gene Ontology	GO:0140374	1	9	0.0280997	0.0866467	CLPB	http://amigo.geneontology.org/amigo/term/GO:0140374
fatty acid alpha-oxidation	Gene Ontology	GO:0001561	1	9	0.0280997	0.0866467	ALDH3A2	http://amigo.geneontology.org/amigo/term/GO:0001561
bleb	Gene Ontology	GO:0032059	1	9	0.0280997	0.0866467	TPM1	http://amigo.geneontology.org/amigo/term/GO:0032059
integrin activation	Gene Ontology	GO:0033622	1	9	0.0280997	0.0866467	FN1	http://amigo.geneontology.org/amigo/term/GO:0033622
renal system process	Gene Ontology	GO:0003014	1	9	0.0280997	0.0866467	SLC4A4	http://amigo.geneontology.org/amigo/term/GO:0003014
dolichyl-phosphate-mannose-protein mannosyltransferase activity	Gene Ontology	GO:0004169	1	9	0.0280997	0.0866467	Tmtc2	http://amigo.geneontology.org/amigo/term/GO:0004169
cell growth involved in cardiac muscle cell development	Gene Ontology	GO:0061049	1	9	0.0280997	0.0866467	AKAP13	http://amigo.geneontology.org/amigo/term/GO:0061049
positive regulation of sequestering of triglyceride	Gene Ontology	GO:0010890	1	9	0.0280997	0.0866467	PLIN2	http://amigo.geneontology.org/amigo/term/GO:0010890
xenobiotic metabolic process	Gene Ontology	GO:0006805	2	91	0.0290255	0.0892686	GSTA1|ARNT	http://amigo.geneontology.org/amigo/term/GO:0006805
cell surface	Gene Ontology	GO:0009986	5	598	0.0292966	0.0895651	SLC4A4|SPARC|ADAMTS9|CD109|THBS1	http://amigo.geneontology.org/amigo/term/GO:0009986
brain development	Gene Ontology	GO:0007420	3	231	0.0294584	0.0895651	SMARCA1|NF1|AK4	http://amigo.geneontology.org/amigo/term/GO:0007420
cell migration	Gene Ontology	GO:0016477	3	232	0.0297792	0.0895651	USP9X|LAMA5|THBS1	http://amigo.geneontology.org/amigo/term/GO:0016477
armadillo repeat domain binding	Gene Ontology	GO:0070016	1	10	0.0308662	0.0895651	Tcf4	http://amigo.geneontology.org/amigo/term/GO:0070016
protein tyrosine kinase activator activity	Gene Ontology	GO:0030296	1	10	0.0308662	0.0895651	Abi1	http://amigo.geneontology.org/amigo/term/GO:0030296
regulation of bone resorption	Gene Ontology	GO:0045124	1	10	0.0308662	0.0895651	NF1	http://amigo.geneontology.org/amigo/term/GO:0045124
negative regulation of astrocyte differentiation	Gene Ontology	GO:0048712	1	10	0.0308662	0.0895651	NF1	http://amigo.geneontology.org/amigo/term/GO:0048712
cellular response to X-ray	Gene Ontology	GO:0071481	1	10	0.0308662	0.0895651	DNM2	http://amigo.geneontology.org/amigo/term/GO:0071481
positive regulation of cytokine-mediated signaling pathway	Gene Ontology	GO:0001961	1	10	0.0308662	0.0895651	AGPAT1	http://amigo.geneontology.org/amigo/term/GO:0001961
histone methyltransferase activity (H3-K9 specific)	Gene Ontology	GO:0046974	1	10	0.0308662	0.0895651	SETDB1	http://amigo.geneontology.org/amigo/term/GO:0046974
chondroitin sulfate binding	Gene Ontology	GO:0035374	1	10	0.0308662	0.0895651	PTPRS	http://amigo.geneontology.org/amigo/term/GO:0035374
histone H3-K9 methylation	Gene Ontology	GO:0051567	1	10	0.0308662	0.0895651	SETDB1	http://amigo.geneontology.org/amigo/term/GO:0051567
dopamine biosynthetic process	Gene Ontology	GO:0042416	1	10	0.0308662	0.0895651	NR4A2	http://amigo.geneontology.org/amigo/term/GO:0042416
polynucleotide adenylyltransferase activity	Gene Ontology	GO:0004652	1	10	0.0308662	0.0895651	TUT7	http://amigo.geneontology.org/amigo/term/GO:0004652
regulation of dopamine metabolic process	Gene Ontology	GO:0042053	1	10	0.0308662	0.0895651	NR4A2	http://amigo.geneontology.org/amigo/term/GO:0042053
intestinal epithelial cell development	Gene Ontology	GO:0060576	1	10	0.0308662	0.0895651	C1GALT1	http://amigo.geneontology.org/amigo/term/GO:0060576
mitotic nuclear envelope reassembly	Gene Ontology	GO:0007084	1	10	0.0308662	0.0895651	BANF1	http://amigo.geneontology.org/amigo/term/GO:0007084
peptidase activator activity	Gene Ontology	GO:0016504	1	10	0.0308662	0.0895651	FN1	http://amigo.geneontology.org/amigo/term/GO:0016504
negative regulation of fibrinolysis	Gene Ontology	GO:0051918	1	10	0.0308662	0.0895651	THBS1	http://amigo.geneontology.org/amigo/term/GO:0051918
ciliary transition fiber	Gene Ontology	GO:0097539	1	10	0.0308662	0.0895651	FBF1	http://amigo.geneontology.org/amigo/term/GO:0097539
regulation of Rac protein signal transduction	Gene Ontology	GO:0035020	1	10	0.0308662	0.0895651	DNM2	http://amigo.geneontology.org/amigo/term/GO:0035020
metal ion binding	Gene Ontology	GO:0046872	12	2298	0.0316423	0.0913682	ZFX|Klf16|PRUNE2|C1GALT1|KDM6A|AKAP13|ZNF836|ZSCAN25|BAZ2B|ZFP62|DIDO1|MYO9B	http://amigo.geneontology.org/amigo/term/GO:0046872
kinase binding	Gene Ontology	GO:0019900	2	97	0.0325544	0.0923514	FLNA|BCAR3	http://amigo.geneontology.org/amigo/term/GO:0019900
negative regulation of transcription by RNA polymerase II	Gene Ontology	GO:0000122	6	832	0.0328924	0.0923514	Tcf4|SMURF2|Klf16|NR4A2|SUDS3|USP9X	http://amigo.geneontology.org/amigo/term/GO:0000122
SCAR complex	Gene Ontology	GO:0031209	1	11	0.033625	0.0923514	Abi1	http://amigo.geneontology.org/amigo/term/GO:0031209
cell cortex region	Gene Ontology	GO:0099738	1	11	0.033625	0.0923514	EPB41L2	http://amigo.geneontology.org/amigo/term/GO:0099738
regulation of synapse structure or activity	Gene Ontology	GO:0050803	1	11	0.033625	0.0923514	DNM2	http://amigo.geneontology.org/amigo/term/GO:0050803
morphogenesis of embryonic epithelium	Gene Ontology	GO:0016331	1	11	0.033625	0.0923514	LAMA5	http://amigo.geneontology.org/amigo/term/GO:0016331
behavioral response to pain	Gene Ontology	GO:0048266	1	11	0.033625	0.0923514	THBS1	http://amigo.geneontology.org/amigo/term/GO:0048266
positive regulation of protein kinase A signaling	Gene Ontology	GO:0010739	1	11	0.033625	0.0923514	AKAP12	http://amigo.geneontology.org/amigo/term/GO:0010739
nucleoside monophosphate phosphorylation	Gene Ontology	GO:0046940	1	11	0.033625	0.0923514	AK4	http://amigo.geneontology.org/amigo/term/GO:0046940
positive regulation of DNA methylation-dependent heterochromatin assembly	Gene Ontology	GO:0090309	1	11	0.033625	0.0923514	SETDB1	http://amigo.geneontology.org/amigo/term/GO:0090309
negative regulation of axon regeneration	Gene Ontology	GO:0048681	1	11	0.033625	0.0923514	PTPRS	http://amigo.geneontology.org/amigo/term/GO:0048681
purine nucleotide metabolic process	Gene Ontology	GO:0006163	1	11	0.033625	0.0923514	AK4	http://amigo.geneontology.org/amigo/term/GO:0006163
positive regulation of potassium ion transmembrane transport	Gene Ontology	GO:1901381	1	11	0.033625	0.0923514	FLNA	http://amigo.geneontology.org/amigo/term/GO:1901381
actin filament capping	Gene Ontology	GO:0051693	1	11	0.033625	0.0923514	SPTAN1	http://amigo.geneontology.org/amigo/term/GO:0051693
positive regulation of extrinsic apoptotic signaling pathway in absence of ligand	Gene Ontology	GO:2001241	1	11	0.033625	0.0923514	NF1	http://amigo.geneontology.org/amigo/term/GO:2001241
MAP-kinase scaffold activity	Gene Ontology	GO:0005078	1	11	0.033625	0.0923514	AKAP13	http://amigo.geneontology.org/amigo/term/GO:0005078
phosphatidylethanolamine binding	Gene Ontology	GO:0008429	1	11	0.033625	0.0923514	NF1	http://amigo.geneontology.org/amigo/term/GO:0008429
mRNA transcription by RNA polymerase II	Gene Ontology	GO:0042789	1	11	0.033625	0.0923514	FLNA	http://amigo.geneontology.org/amigo/term/GO:0042789
mesodermal cell differentiation	Gene Ontology	GO:0048333	1	11	0.033625	0.0923514	KDM6A	http://amigo.geneontology.org/amigo/term/GO:0048333
semaphorin receptor complex	Gene Ontology	GO:0002116	1	11	0.033625	0.0923514	PLXNA4	http://amigo.geneontology.org/amigo/term/GO:0002116
branching involved in salivary gland morphogenesis	Gene Ontology	GO:0060445	1	11	0.033625	0.0923514	LAMA5	http://amigo.geneontology.org/amigo/term/GO:0060445
peptidyl-tyrosine dephosphorylation	Gene Ontology	GO:0035335	2	99	0.0337664	0.0925247	PTPN13|PTPRS	http://amigo.geneontology.org/amigo/term/GO:0035335
protein tyrosine phosphatase activity	Gene Ontology	GO:0004725	2	100	0.034379	0.0939851	PTPN13|PTPRS	http://amigo.geneontology.org/amigo/term/GO:0004725
semaphorin-plexin signaling pathway involved in axon guidance	Gene Ontology	GO:1902287	1	12	0.0363759	0.0942105	PLXNA4	http://amigo.geneontology.org/amigo/term/GO:1902287
positive regulation of leukocyte adhesion to vascular endothelial cell	Gene Ontology	GO:1904996	1	12	0.0363759	0.0942105	Nfat5	http://amigo.geneontology.org/amigo/term/GO:1904996
circulatory system development	Gene Ontology	GO:0072359	1	12	0.0363759	0.0942105	KDM6A	http://amigo.geneontology.org/amigo/term/GO:0072359
semaphorin receptor activity	Gene Ontology	GO:0017154	1	12	0.0363759	0.0942105	PLXNA4	http://amigo.geneontology.org/amigo/term/GO:0017154
inorganic anion exchanger activity	Gene Ontology	GO:0005452	1	12	0.0363759	0.0942105	SLC4A4	http://amigo.geneontology.org/amigo/term/GO:0005452
spanning component of plasma membrane	Gene Ontology	GO:0044214	1	12	0.0363759	0.0942105	SLC4A4	http://amigo.geneontology.org/amigo/term/GO:0044214
Set1C/COMPASS complex	Gene Ontology	GO:0048188	1	12	0.0363759	0.0942105	SPP1	http://amigo.geneontology.org/amigo/term/GO:0048188
regulation of systemic arterial blood pressure	Gene Ontology	GO:0003073	1	12	0.0363759	0.0942105	SLC4A4	http://amigo.geneontology.org/amigo/term/GO:0003073
Ral GTPase binding	Gene Ontology	GO:0017160	1	12	0.0363759	0.0942105	FLNA	http://amigo.geneontology.org/amigo/term/GO:0017160
nuclear export	Gene Ontology	GO:0051168	1	12	0.0363759	0.0942105	AKAP13	http://amigo.geneontology.org/amigo/term/GO:0051168
regulation of postsynaptic density assembly	Gene Ontology	GO:0099151	1	12	0.0363759	0.0942105	PTPRS	http://amigo.geneontology.org/amigo/term/GO:0099151
co-SMAD binding	Gene Ontology	GO:0070410	1	12	0.0363759	0.0942105	USP9X	http://amigo.geneontology.org/amigo/term/GO:0070410
regulation of cell-matrix adhesion	Gene Ontology	GO:0001952	1	12	0.0363759	0.0942105	NF1	http://amigo.geneontology.org/amigo/term/GO:0001952
positive regulation of protein sumoylation	Gene Ontology	GO:0033235	1	12	0.0363759	0.0942105	ARNT	http://amigo.geneontology.org/amigo/term/GO:0033235
negative regulation of ATPase activity	Gene Ontology	GO:0032780	1	12	0.0363759	0.0942105	CNN3	http://amigo.geneontology.org/amigo/term/GO:0032780
glycoprotein catabolic process	Gene Ontology	GO:0006516	1	12	0.0363759	0.0942105	ADAMTS9	http://amigo.geneontology.org/amigo/term/GO:0006516
dendritic spine head	Gene Ontology	GO:0044327	1	12	0.0363759	0.0942105	DNM2	http://amigo.geneontology.org/amigo/term/GO:0044327
gamma-catenin binding	Gene Ontology	GO:0045295	1	12	0.0363759	0.0942105	Tcf4	http://amigo.geneontology.org/amigo/term/GO:0045295
regulation of oxidative phosphorylation	Gene Ontology	GO:0002082	1	12	0.0363759	0.0942105	AK4	http://amigo.geneontology.org/amigo/term/GO:0002082
somite rostral/caudal axis specification	Gene Ontology	GO:0032525	1	12	0.0363759	0.0942105	KDM6A	http://amigo.geneontology.org/amigo/term/GO:0032525
positive regulation of extrinsic apoptotic signaling pathway via death domain receptors	Gene Ontology	GO:1902043	1	12	0.0363759	0.0942105	THBS1	http://amigo.geneontology.org/amigo/term/GO:1902043
calcineurin-NFAT signaling cascade	Gene Ontology	GO:0033173	1	12	0.0363759	0.0942105	Nfat5	http://amigo.geneontology.org/amigo/term/GO:0033173
epithelial cell development	Gene Ontology	GO:0002064	1	12	0.0363759	0.0942105	SLC4A4	http://amigo.geneontology.org/amigo/term/GO:0002064
lens morphogenesis in camera-type eye	Gene Ontology	GO:0002089	1	12	0.0363759	0.0942105	BCAR3	http://amigo.geneontology.org/amigo/term/GO:0002089
proteolysis	Gene Ontology	GO:0006508	4	434	0.0368006	0.0951017	DPP9|CTSB|ADAMTS9|APC	http://amigo.geneontology.org/amigo/term/GO:0006508
osteoblast differentiation	Gene Ontology	GO:0001649	2	106	0.0381442	0.0956515	RRBP1|NF1	http://amigo.geneontology.org/amigo/term/GO:0001649
microtubule minus-end binding	Gene Ontology	GO:0051011	1	13	0.0391191	0.0956515	MACF1	http://amigo.geneontology.org/amigo/term/GO:0051011
aldehyde dehydrogenase (NAD+) activity	Gene Ontology	GO:0004029	1	13	0.0391191	0.0956515	ALDH3A2	http://amigo.geneontology.org/amigo/term/GO:0004029
G protein-coupled receptor internalization	Gene Ontology	GO:0002031	1	13	0.0391191	0.0956515	DNM2	http://amigo.geneontology.org/amigo/term/GO:0002031
insulin-like growth factor I binding	Gene Ontology	GO:0031994	1	13	0.0391191	0.0956515	IGFBP2	http://amigo.geneontology.org/amigo/term/GO:0031994
GTP metabolic process	Gene Ontology	GO:0046039	1	13	0.0391191	0.0956515	AK4	http://amigo.geneontology.org/amigo/term/GO:0046039
negative regulation of protein import into nucleus	Gene Ontology	GO:0042308	1	13	0.0391191	0.0956515	NF1	http://amigo.geneontology.org/amigo/term/GO:0042308
amino acid import across plasma membrane	Gene Ontology	GO:0089718	1	13	0.0391191	0.0956515	SLC36A1	http://amigo.geneontology.org/amigo/term/GO:0089718
smooth muscle cell differentiation	Gene Ontology	GO:0051145	1	13	0.0391191	0.0956515	MRTFB	http://amigo.geneontology.org/amigo/term/GO:0051145
purine-containing compound salvage	Gene Ontology	GO:0043101	1	13	0.0391191	0.0956515	DGUOK	http://amigo.geneontology.org/amigo/term/GO:0043101
adenylate cyclase binding	Gene Ontology	GO:0008179	1	13	0.0391191	0.0956515	AKAP12	http://amigo.geneontology.org/amigo/term/GO:0008179
positive regulation of fibroblast migration	Gene Ontology	GO:0010763	1	13	0.0391191	0.0956515	THBS1	http://amigo.geneontology.org/amigo/term/GO:0010763
positive regulation of actin filament bundle assembly	Gene Ontology	GO:0032233	1	13	0.0391191	0.0956515	FLNA	http://amigo.geneontology.org/amigo/term/GO:0032233
negative regulation of interferon-beta production	Gene Ontology	GO:0032688	1	13	0.0391191	0.0956515	PTPRS	http://amigo.geneontology.org/amigo/term/GO:0032688
positive regulation of vascular endothelial growth factor receptor signaling pathway	Gene Ontology	GO:0030949	1	13	0.0391191	0.0956515	ARNT	http://amigo.geneontology.org/amigo/term/GO:0030949
positive regulation of peptidase activity	Gene Ontology	GO:0010952	1	13	0.0391191	0.0956515	FN1	http://amigo.geneontology.org/amigo/term/GO:0010952
MLL3/4 complex	Gene Ontology	GO:0044666	1	13	0.0391191	0.0956515	KDM6A	http://amigo.geneontology.org/amigo/term/GO:0044666
CDP-diacylglycerol biosynthetic process	Gene Ontology	GO:0016024	1	13	0.0391191	0.0956515	AGPAT1	http://amigo.geneontology.org/amigo/term/GO:0016024
negative regulation of blood coagulation	Gene Ontology	GO:0030195	1	13	0.0391191	0.0956515	APC	http://amigo.geneontology.org/amigo/term/GO:0030195
actin crosslink formation	Gene Ontology	GO:0051764	1	13	0.0391191	0.0956515	FLNA	http://amigo.geneontology.org/amigo/term/GO:0051764
interstitial matrix	Gene Ontology	GO:0005614	1	13	0.0391191	0.0956515	EGFLAM	http://amigo.geneontology.org/amigo/term/GO:0005614
response to magnesium ion	Gene Ontology	GO:0032026	1	13	0.0391191	0.0956515	THBS1	http://amigo.geneontology.org/amigo/term/GO:0032026
negative regulation of vascular permeability	Gene Ontology	GO:0043116	1	13	0.0391191	0.0956515	AKAP12	http://amigo.geneontology.org/amigo/term/GO:0043116
establishment of epithelial cell polarity	Gene Ontology	GO:0090162	1	13	0.0391191	0.0956515	FBF1	http://amigo.geneontology.org/amigo/term/GO:0090162
regulation of Golgi organization	Gene Ontology	GO:1903358	1	13	0.0391191	0.0956515	DNM2	http://amigo.geneontology.org/amigo/term/GO:1903358
presynapse	Gene Ontology	GO:0098793	2	109	0.0400833	0.0974956	NF1|DNM2	http://amigo.geneontology.org/amigo/term/GO:0098793
nuclear matrix	Gene Ontology	GO:0016363	2	109	0.0400833	0.0974956	SPARC|SPP1	http://amigo.geneontology.org/amigo/term/GO:0016363
protein deubiquitination	Gene Ontology	GO:0016579	3	262	0.040257	0.0974956	USP9X|SMURF2|SUDS3	http://amigo.geneontology.org/amigo/term/GO:0016579
transcription regulatory region sequence-specific DNA binding	Gene Ontology	GO:0000976	3	263	0.0406345	0.0974956	Tcf4|KMT2A|Klf16	http://amigo.geneontology.org/amigo/term/GO:0000976
pre-miRNA processing	Gene Ontology	GO:0031054	1	14	0.0418546	0.0974956	TUT7	http://amigo.geneontology.org/amigo/term/GO:0031054
regulation of axon extension	Gene Ontology	GO:0030516	1	14	0.0418546	0.0974956	DNM2	http://amigo.geneontology.org/amigo/term/GO:0030516
septin complex	Gene Ontology	GO:0031105	1	14	0.0418546	0.0974956	C9orf69	http://amigo.geneontology.org/amigo/term/GO:0031105
smooth muscle tissue development	Gene Ontology	GO:0048745	1	14	0.0418546	0.0974956	NF1	http://amigo.geneontology.org/amigo/term/GO:0048745
neuron maturation	Gene Ontology	GO:0042551	1	14	0.0418546	0.0974956	NR4A2	http://amigo.geneontology.org/amigo/term/GO:0042551
cellular response to dopamine	Gene Ontology	GO:1903351	1	14	0.0418546	0.0974956	DNM2	http://amigo.geneontology.org/amigo/term/GO:1903351
corpus callosum development	Gene Ontology	GO:0022038	1	14	0.0418546	0.0974956	PTPRS	http://amigo.geneontology.org/amigo/term/GO:0022038
respiratory system process	Gene Ontology	GO:0003016	1	14	0.0418546	0.0974956	KDM6A	http://amigo.geneontology.org/amigo/term/GO:0003016
nitric-oxide synthase binding	Gene Ontology	GO:0050998	1	14	0.0418546	0.0974956	DNM2	http://amigo.geneontology.org/amigo/term/GO:0050998
platelet dense granule lumen	Gene Ontology	GO:0031089	1	14	0.0418546	0.0974956	RARRES2	http://amigo.geneontology.org/amigo/term/GO:0031089
ruffle organization	Gene Ontology	GO:0031529	1	14	0.0418546	0.0974956	TPM1	http://amigo.geneontology.org/amigo/term/GO:0031529
aorta morphogenesis	Gene Ontology	GO:0035909	1	14	0.0418546	0.0974956	ADAMTS9	http://amigo.geneontology.org/amigo/term/GO:0035909
GTPase inhibitor activity	Gene Ontology	GO:0005095	1	14	0.0418546	0.0974956	IPO5	http://amigo.geneontology.org/amigo/term/GO:0005095
positive regulation of blood coagulation	Gene Ontology	GO:0030194	1	14	0.0418546	0.0974956	THBS1	http://amigo.geneontology.org/amigo/term/GO:0030194
cell division site	Gene Ontology	GO:0032153	1	14	0.0418546	0.0974956	C9orf69	http://amigo.geneontology.org/amigo/term/GO:0032153
regulation of muscle contraction	Gene Ontology	GO:0006937	1	14	0.0418546	0.0974956	TPM1	http://amigo.geneontology.org/amigo/term/GO:0006937
transforming growth factor beta receptor binding	Gene Ontology	GO:0005160	1	14	0.0418546	0.0974956	SMURF2	http://amigo.geneontology.org/amigo/term/GO:0005160
sodium ion export across plasma membrane	Gene Ontology	GO:0036376	1	14	0.0418546	0.0974956	SLC4A4	http://amigo.geneontology.org/amigo/term/GO:0036376
negative regulation of keratinocyte proliferation	Gene Ontology	GO:0010839	1	14	0.0418546	0.0974956	CD109	http://amigo.geneontology.org/amigo/term/GO:0010839
septin ring	Gene Ontology	GO:0005940	1	14	0.0418546	0.0974956	C9orf69	http://amigo.geneontology.org/amigo/term/GO:0005940
GTPase activator activity	Gene Ontology	GO:0005096	3	268	0.0425488	0.0989176	BNIP2|MYO9B|NF1	http://amigo.geneontology.org/amigo/term/GO:0005096
viral process	Gene Ontology	GO:0016032	4	456	0.0427611	0.0992157	Abi1|C9orf69|Pak2|IPO5	http://amigo.geneontology.org/amigo/term/GO:0016032
histone deacetylase binding	Gene Ontology	GO:0042826	2	114	0.0433963	0.100492	Pak2|SUDS3	http://amigo.geneontology.org/amigo/term/GO:0042826
glucose homeostasis	Gene Ontology	GO:0042593	2	115	0.0440708	0.100673	Tcf4|HECTD4	http://amigo.geneontology.org/amigo/term/GO:0042593
synaptic vesicle transport	Gene Ontology	GO:0048489	1	15	0.0445823	0.100673	DNM2	http://amigo.geneontology.org/amigo/term/GO:0048489
regulation of protein kinase A signaling	Gene Ontology	GO:0010738	1	15	0.0445823	0.100673	AKAP12	http://amigo.geneontology.org/amigo/term/GO:0010738
sialyltransferase activity	Gene Ontology	GO:0008373	1	15	0.0445823	0.100673	ST3GAL6	http://amigo.geneontology.org/amigo/term/GO:0008373
negative regulation of cell migration involved in sprouting angiogenesis	Gene Ontology	GO:0090051	1	15	0.0445823	0.100673	THBS1	http://amigo.geneontology.org/amigo/term/GO:0090051
histone mRNA catabolic process	Gene Ontology	GO:0071044	1	15	0.0445823	0.100673	TUT7	http://amigo.geneontology.org/amigo/term/GO:0071044
regulation of long-term synaptic potentiation	Gene Ontology	GO:1900271	1	15	0.0445823	0.100673	NF1	http://amigo.geneontology.org/amigo/term/GO:1900271
regulation of synaptic transmission, GABAergic	Gene Ontology	GO:0032228	1	15	0.0445823	0.100673	NF1	http://amigo.geneontology.org/amigo/term/GO:0032228
positive regulation of neuron migration	Gene Ontology	GO:2001224	1	15	0.0445823	0.100673	FLNA	http://amigo.geneontology.org/amigo/term/GO:2001224
engulfment of apoptotic cell	Gene Ontology	GO:0043652	1	15	0.0445823	0.100673	THBS1	http://amigo.geneontology.org/amigo/term/GO:0043652
endocytic vesicle lumen	Gene Ontology	GO:0071682	1	15	0.0445823	0.100673	SPARC	http://amigo.geneontology.org/amigo/term/GO:0071682
cellular response to thyroid hormone stimulus	Gene Ontology	GO:0097067	1	15	0.0445823	0.100673	CTSB	http://amigo.geneontology.org/amigo/term/GO:0097067
glucocorticoid receptor binding	Gene Ontology	GO:0035259	1	15	0.0445823	0.100673	NR4A2	http://amigo.geneontology.org/amigo/term/GO:0035259
actin filament organization	Gene Ontology	GO:0007015	2	118	0.0461176	0.10307	MYO1B|TPM1	http://amigo.geneontology.org/amigo/term/GO:0007015
wound healing, spreading of cells	Gene Ontology	GO:0044319	1	16	0.0473024	0.10307	FLNA	http://amigo.geneontology.org/amigo/term/GO:0044319
heparan sulfate proteoglycan binding	Gene Ontology	GO:0043395	1	16	0.0473024	0.10307	PTPRS	http://amigo.geneontology.org/amigo/term/GO:0043395
nucleotidyltransferase activity	Gene Ontology	GO:0016779	1	16	0.0473024	0.10307	TUT7	http://amigo.geneontology.org/amigo/term/GO:0016779
Ada2/Gcn5/Ada3 transcription activator complex	Gene Ontology	GO:0005671	1	16	0.0473024	0.10307	ZZZ3	http://amigo.geneontology.org/amigo/term/GO:0005671
regulation of dendrite development	Gene Ontology	GO:0050773	1	16	0.0473024	0.10307	MARK1	http://amigo.geneontology.org/amigo/term/GO:0050773
GTPase regulator activity	Gene Ontology	GO:0030695	1	16	0.0473024	0.10307	RALGDS	http://amigo.geneontology.org/amigo/term/GO:0030695
cellular response to nitric oxide	Gene Ontology	GO:0071732	1	16	0.0473024	0.10307	DNM2	http://amigo.geneontology.org/amigo/term/GO:0071732
embryonic digestive tract development	Gene Ontology	GO:0048566	1	16	0.0473024	0.10307	RARRES2	http://amigo.geneontology.org/amigo/term/GO:0048566
long-chain fatty acid transport	Gene Ontology	GO:0015909	1	16	0.0473024	0.10307	PLIN2	http://amigo.geneontology.org/amigo/term/GO:0015909
miRNA metabolic process	Gene Ontology	GO:0010586	1	16	0.0473024	0.10307	TUT7	http://amigo.geneontology.org/amigo/term/GO:0010586
negative regulation of fibroblast growth factor receptor signaling pathway	Gene Ontology	GO:0040037	1	16	0.0473024	0.10307	THBS1	http://amigo.geneontology.org/amigo/term/GO:0040037
negative regulation of wound healing	Gene Ontology	GO:0061045	1	16	0.0473024	0.10307	CD109	http://amigo.geneontology.org/amigo/term/GO:0061045
negative regulation of single stranded viral RNA replication via double stranded DNA intermediate	Gene Ontology	GO:0045869	1	16	0.0473024	0.10307	SETDB1	http://amigo.geneontology.org/amigo/term/GO:0045869
cellular response to interleukin-6	Gene Ontology	GO:0071354	1	16	0.0473024	0.10307	ST3GAL6	http://amigo.geneontology.org/amigo/term/GO:0071354
positive regulation of nitric-oxide synthase biosynthetic process	Gene Ontology	GO:0051770	1	16	0.0473024	0.10307	AKAP12	http://amigo.geneontology.org/amigo/term/GO:0051770
1-acylglycerol-3-phosphate O-acyltransferase activity	Gene Ontology	GO:0003841	1	16	0.0473024	0.10307	AGPAT1	http://amigo.geneontology.org/amigo/term/GO:0003841
positive regulation of histone H3-K4 methylation	Gene Ontology	GO:0051571	1	16	0.0473024	0.10307	KMT2A	http://amigo.geneontology.org/amigo/term/GO:0051571
intracellular anatomical structure	Gene Ontology	GO:0005622	2	123	0.0496053	0.106046	CTSB|Abi1	http://amigo.geneontology.org/amigo/term/GO:0005622
nucleoside diphosphate phosphorylation	Gene Ontology	GO:0006165	1	17	0.0500148	0.106046	AK4	http://amigo.geneontology.org/amigo/term/GO:0006165
regulation of keratinocyte differentiation	Gene Ontology	GO:0045616	1	17	0.0500148	0.106046	CD109	http://amigo.geneontology.org/amigo/term/GO:0045616
apical dendrite	Gene Ontology	GO:0097440	1	17	0.0500148	0.106046	FLNA	http://amigo.geneontology.org/amigo/term/GO:0097440
postsynaptic density, intracellular component	Gene Ontology	GO:0099092	1	17	0.0500148	0.106046	DNM2	http://amigo.geneontology.org/amigo/term/GO:0099092
low-density lipoprotein particle binding	Gene Ontology	GO:0030169	1	17	0.0500148	0.106046	THBS1	http://amigo.geneontology.org/amigo/term/GO:0030169
Lys48-specific deubiquitinase activity	Gene Ontology	GO:1990380	1	17	0.0500148	0.106046	USP9X	http://amigo.geneontology.org/amigo/term/GO:1990380
negative regulation of interleukin-12 production	Gene Ontology	GO:0032695	1	17	0.0500148	0.106046	THBS1	http://amigo.geneontology.org/amigo/term/GO:0032695
microvillus assembly	Gene Ontology	GO:0030033	1	17	0.0500148	0.106046	RAPGEF6	http://amigo.geneontology.org/amigo/term/GO:0030033
dopamine receptor signaling pathway	Gene Ontology	GO:0007212	1	17	0.0500148	0.106046	Klf16	http://amigo.geneontology.org/amigo/term/GO:0007212
positive regulation of macrophage activation	Gene Ontology	GO:0043032	1	17	0.0500148	0.106046	THBS1	http://amigo.geneontology.org/amigo/term/GO:0043032
Ras GTPase binding	Gene Ontology	GO:0017016	1	17	0.0500148	0.106046	RAPGEF6	http://amigo.geneontology.org/amigo/term/GO:0017016
negative regulation of axon extension	Gene Ontology	GO:0030517	1	17	0.0500148	0.106046	PTPRS	http://amigo.geneontology.org/amigo/term/GO:0030517
megakaryocyte development	Gene Ontology	GO:0035855	1	17	0.0500148	0.106046	Abi1	http://amigo.geneontology.org/amigo/term/GO:0035855
thyroid hormone generation	Gene Ontology	GO:0006590	1	17	0.0500148	0.106046	CTSB	http://amigo.geneontology.org/amigo/term/GO:0006590
Z disc	Gene Ontology	GO:0030018	2	127	0.052462	0.107906	FLNA|NEB	http://amigo.geneontology.org/amigo/term/GO:0030018
negative regulation of focal adhesion assembly	Gene Ontology	GO:0051895	1	18	0.0527195	0.107906	THBS1	http://amigo.geneontology.org/amigo/term/GO:0051895
myelination in peripheral nervous system	Gene Ontology	GO:0022011	1	18	0.0527195	0.107906	NF1	http://amigo.geneontology.org/amigo/term/GO:0022011
negative regulation of vascular associated smooth muscle cell proliferation	Gene Ontology	GO:1904706	1	18	0.0527195	0.107906	TPM1	http://amigo.geneontology.org/amigo/term/GO:1904706
cell junction assembly	Gene Ontology	GO:0034329	1	18	0.0527195	0.107906	FLNA	http://amigo.geneontology.org/amigo/term/GO:0034329
nucleoside diphosphate kinase activity	Gene Ontology	GO:0004550	1	18	0.0527195	0.107906	AK4	http://amigo.geneontology.org/amigo/term/GO:0004550
muscle fiber development	Gene Ontology	GO:0048747	1	18	0.0527195	0.107906	NEB	http://amigo.geneontology.org/amigo/term/GO:0048747
negative regulation of interleukin-8 production	Gene Ontology	GO:0032717	1	18	0.0527195	0.107906	MAPKBP1	http://amigo.geneontology.org/amigo/term/GO:0032717
natural killer cell mediated cytotoxicity	Gene Ontology	GO:0042267	1	18	0.0527195	0.107906	LYST	http://amigo.geneontology.org/amigo/term/GO:0042267
cadherin binding involved in cell-cell adhesion	Gene Ontology	GO:0098641	1	18	0.0527195	0.107906	CNN3	http://amigo.geneontology.org/amigo/term/GO:0098641
filopodium tip	Gene Ontology	GO:0032433	1	18	0.0527195	0.107906	Abi1	http://amigo.geneontology.org/amigo/term/GO:0032433
retinoid X receptor binding	Gene Ontology	GO:0046965	1	18	0.0527195	0.107906	NR4A2	http://amigo.geneontology.org/amigo/term/GO:0046965
camera-type eye morphogenesis	Gene Ontology	GO:0048593	1	18	0.0527195	0.107906	NF1	http://amigo.geneontology.org/amigo/term/GO:0048593
NLS-bearing protein import into nucleus	Gene Ontology	GO:0006607	1	18	0.0527195	0.107906	IPO5	http://amigo.geneontology.org/amigo/term/GO:0006607
zinc ion transmembrane transport	Gene Ontology	GO:0071577	1	18	0.0527195	0.107906	SLC39A1	http://amigo.geneontology.org/amigo/term/GO:0071577
embryonic hemopoiesis	Gene Ontology	GO:0035162	1	18	0.0527195	0.107906	KMT2A	http://amigo.geneontology.org/amigo/term/GO:0035162
sialylation	Gene Ontology	GO:0097503	1	18	0.0527195	0.107906	ST3GAL6	http://amigo.geneontology.org/amigo/term/GO:0097503
female gamete generation	Gene Ontology	GO:0007292	1	18	0.0527195	0.107906	USP9X	http://amigo.geneontology.org/amigo/term/GO:0007292
cell communication	Gene Ontology	GO:0007154	1	18	0.0527195	0.107906	NF1	http://amigo.geneontology.org/amigo/term/GO:0007154
RNA polymerase binding	Gene Ontology	GO:0070063	1	18	0.0527195	0.107906	Pak2	http://amigo.geneontology.org/amigo/term/GO:0070063
protein-containing complex assembly	Gene Ontology	GO:0065003	2	129	0.053912	0.110156	MDN1|KMT2A	http://amigo.geneontology.org/amigo/term/GO:0065003
endoplasmic reticulum lumen	Gene Ontology	GO:0005788	3	296	0.0540856	0.11018	APC|FN1|THBS1	http://amigo.geneontology.org/amigo/term/GO:0005788
protein heterodimerization activity	Gene Ontology	GO:0046982	3	297	0.0545228	0.11018	NR4A2|TPM1|ARNT	http://amigo.geneontology.org/amigo/term/GO:0046982
cell cycle arrest	Gene Ontology	GO:0007050	2	130	0.0546423	0.11018	Tcf4|THBS1	http://amigo.geneontology.org/amigo/term/GO:0007050
SH3 domain binding	Gene Ontology	GO:0017124	2	131	0.0553761	0.11018	Abi1|DNM2	http://amigo.geneontology.org/amigo/term/GO:0017124
vesicle transport along actin filament	Gene Ontology	GO:0030050	1	19	0.0554166	0.11018	MYO1B	http://amigo.geneontology.org/amigo/term/GO:0030050
mitochondrial fission	Gene Ontology	GO:0000266	1	19	0.0554166	0.11018	DNM2	http://amigo.geneontology.org/amigo/term/GO:0000266
post-Golgi vesicle-mediated transport	Gene Ontology	GO:0006892	1	19	0.0554166	0.11018	MYO1B	http://amigo.geneontology.org/amigo/term/GO:0006892
cellular response to extracellular stimulus	Gene Ontology	GO:0031668	1	19	0.0554166	0.11018	NR4A2	http://amigo.geneontology.org/amigo/term/GO:0031668
neuromuscular process	Gene Ontology	GO:0050905	1	19	0.0554166	0.11018	Mycbp2	http://amigo.geneontology.org/amigo/term/GO:0050905
response to lead ion	Gene Ontology	GO:0010288	1	19	0.0554166	0.11018	SPARC	http://amigo.geneontology.org/amigo/term/GO:0010288
mannosyltransferase activity	Gene Ontology	GO:0000030	1	19	0.0554166	0.11018	Tmtc2	http://amigo.geneontology.org/amigo/term/GO:0000030
regulation of embryonic development	Gene Ontology	GO:0045995	1	19	0.0554166	0.11018	LAMA5	http://amigo.geneontology.org/amigo/term/GO:0045995
positive regulation of endothelial cell apoptotic process	Gene Ontology	GO:2000353	1	19	0.0554166	0.11018	THBS1	http://amigo.geneontology.org/amigo/term/GO:2000353
protein O-linked mannosylation	Gene Ontology	GO:0035269	1	19	0.0554166	0.11018	Tmtc2	http://amigo.geneontology.org/amigo/term/GO:0035269
response to osmotic stress	Gene Ontology	GO:0006970	1	19	0.0554166	0.11018	Nfat5	http://amigo.geneontology.org/amigo/term/GO:0006970
positive regulation of cell population proliferation	Gene Ontology	GO:0008284	4	501	0.056553	0.112251	SINHCAF|C9orf69|FN1|THBS1	http://amigo.geneontology.org/amigo/term/GO:0008284
animal organ morphogenesis	Gene Ontology	GO:0009887	2	134	0.0575984	0.112497	EGFLAM|LAMA5	http://amigo.geneontology.org/amigo/term/GO:0009887
cortical cytoskeleton	Gene Ontology	GO:0030863	1	20	0.0581061	0.112497	FLNA	http://amigo.geneontology.org/amigo/term/GO:0030863
embryonic placenta development	Gene Ontology	GO:0001892	1	20	0.0581061	0.112497	ARNT	http://amigo.geneontology.org/amigo/term/GO:0001892
nuclear import signal receptor activity	Gene Ontology	GO:0061608	1	20	0.0581061	0.112497	IPO5	http://amigo.geneontology.org/amigo/term/GO:0061608
negative regulation of MAPK cascade	Gene Ontology	GO:0043409	1	20	0.0581061	0.112497	NF1	http://amigo.geneontology.org/amigo/term/GO:0043409
oocyte maturation	Gene Ontology	GO:0001556	1	20	0.0581061	0.112497	TUT7	http://amigo.geneontology.org/amigo/term/GO:0001556
glutathione peroxidase activity	Gene Ontology	GO:0004602	1	20	0.0581061	0.112497	GSTA1	http://amigo.geneontology.org/amigo/term/GO:0004602
regulation of long-term neuronal synaptic plasticity	Gene Ontology	GO:0048169	1	20	0.0581061	0.112497	NF1	http://amigo.geneontology.org/amigo/term/GO:0048169
prostaglandin metabolic process	Gene Ontology	GO:0006693	1	20	0.0581061	0.112497	GSTA1	http://amigo.geneontology.org/amigo/term/GO:0006693
histone-lysine N-methyltransferase activity	Gene Ontology	GO:0018024	1	20	0.0581061	0.112497	SETDB1	http://amigo.geneontology.org/amigo/term/GO:0018024
positive regulation of protein export from nucleus	Gene Ontology	GO:0046827	1	20	0.0581061	0.112497	Tcf4	http://amigo.geneontology.org/amigo/term/GO:0046827
histone H3-K4 trimethylation	Gene Ontology	GO:0080182	1	20	0.0581061	0.112497	KMT2A	http://amigo.geneontology.org/amigo/term/GO:0080182
chromosome condensation	Gene Ontology	GO:0030261	1	20	0.0581061	0.112497	BANF1	http://amigo.geneontology.org/amigo/term/GO:0030261
barbed-end actin filament capping	Gene Ontology	GO:0051016	1	20	0.0581061	0.112497	ADD3	http://amigo.geneontology.org/amigo/term/GO:0051016
stress granule assembly	Gene Ontology	GO:0034063	1	20	0.0581061	0.112497	PRRC2C	http://amigo.geneontology.org/amigo/term/GO:0034063
regulation of nitric-oxide synthase activity	Gene Ontology	GO:0050999	1	21	0.060788	0.115049	DNM2	http://amigo.geneontology.org/amigo/term/GO:0050999
dopaminergic neuron differentiation	Gene Ontology	GO:0071542	1	21	0.060788	0.115049	NR4A2	http://amigo.geneontology.org/amigo/term/GO:0071542
cardiac muscle cell differentiation	Gene Ontology	GO:0055007	1	21	0.060788	0.115049	AKAP13	http://amigo.geneontology.org/amigo/term/GO:0055007
linoleic acid metabolic process	Gene Ontology	GO:0043651	1	21	0.060788	0.115049	GSTA1	http://amigo.geneontology.org/amigo/term/GO:0043651
translation elongation factor activity	Gene Ontology	GO:0003746	1	21	0.060788	0.115049	EEF1B	http://amigo.geneontology.org/amigo/term/GO:0003746
zinc ion transmembrane transporter activity	Gene Ontology	GO:0005385	1	21	0.060788	0.115049	SLC39A1	http://amigo.geneontology.org/amigo/term/GO:0005385
mitotic G2 DNA damage checkpoint	Gene Ontology	GO:0007095	1	21	0.060788	0.115049	FOXN3	http://amigo.geneontology.org/amigo/term/GO:0007095
cobalamin metabolic process	Gene Ontology	GO:0009235	1	21	0.060788	0.115049	MMADHC	http://amigo.geneontology.org/amigo/term/GO:0009235
histone H4-K16 acetylation	Gene Ontology	GO:0043984	1	21	0.060788	0.115049	KMT2A	http://amigo.geneontology.org/amigo/term/GO:0043984
anion:anion antiporter activity	Gene Ontology	GO:0015301	1	21	0.060788	0.115049	SLC4A4	http://amigo.geneontology.org/amigo/term/GO:0015301
adrenal gland development	Gene Ontology	GO:0030325	1	21	0.060788	0.115049	NF1	http://amigo.geneontology.org/amigo/term/GO:0030325
oligosaccharide metabolic process	Gene Ontology	GO:0009311	1	21	0.060788	0.115049	ST3GAL6	http://amigo.geneontology.org/amigo/term/GO:0009311
regulation of synapse organization	Gene Ontology	GO:0050807	1	21	0.060788	0.115049	SPARC	http://amigo.geneontology.org/amigo/term/GO:0050807
negative regulation of blood vessel endothelial cell migration	Gene Ontology	GO:0043537	1	21	0.060788	0.115049	THBS1	http://amigo.geneontology.org/amigo/term/GO:0043537
regulation of small GTPase mediated signal transduction	Gene Ontology	GO:0051056	2	139	0.0613701	0.115965	AKAP13|MYO9B	http://amigo.geneontology.org/amigo/term/GO:0051056
translational elongation	Gene Ontology	GO:0006414	1	22	0.0634623	0.117291	EEF1B	http://amigo.geneontology.org/amigo/term/GO:0006414
regulation of phosphatidylinositol 3-kinase signaling	Gene Ontology	GO:0014066	1	22	0.0634623	0.117291	PTPN13	http://amigo.geneontology.org/amigo/term/GO:0014066
lysine-acetylated histone binding	Gene Ontology	GO:0070577	1	22	0.0634623	0.117291	KMT2A	http://amigo.geneontology.org/amigo/term/GO:0070577
positive regulation of neural precursor cell proliferation	Gene Ontology	GO:2000179	1	22	0.0634623	0.117291	FLNA	http://amigo.geneontology.org/amigo/term/GO:2000179
actin polymerization or depolymerization	Gene Ontology	GO:0008154	1	22	0.0634623	0.117291	Abi1	http://amigo.geneontology.org/amigo/term/GO:0008154
tau-protein kinase activity	Gene Ontology	GO:0050321	1	22	0.0634623	0.117291	MARK1	http://amigo.geneontology.org/amigo/term/GO:0050321
inorganic anion transport	Gene Ontology	GO:0015698	1	22	0.0634623	0.117291	SLC4A4	http://amigo.geneontology.org/amigo/term/GO:0015698
glutathione derivative biosynthetic process	Gene Ontology	GO:1901687	1	22	0.0634623	0.117291	GSTA1	http://amigo.geneontology.org/amigo/term/GO:1901687
small GTPase binding	Gene Ontology	GO:0031267	1	22	0.0634623	0.117291	FLNA	http://amigo.geneontology.org/amigo/term/GO:0031267
nuclear-transcribed mRNA poly(A) tail shortening	Gene Ontology	GO:0000289	1	22	0.0634623	0.117291	TUT7	http://amigo.geneontology.org/amigo/term/GO:0000289
calcium ion homeostasis	Gene Ontology	GO:0055074	1	22	0.0634623	0.117291	Tmtc2	http://amigo.geneontology.org/amigo/term/GO:0055074
cytoskeleton-dependent cytokinesis	Gene Ontology	GO:0061640	1	22	0.0634623	0.117291	C9orf69	http://amigo.geneontology.org/amigo/term/GO:0061640
response to light stimulus	Gene Ontology	GO:0009416	1	22	0.0634623	0.117291	DNM2	http://amigo.geneontology.org/amigo/term/GO:0009416
aorta development	Gene Ontology	GO:0035904	1	22	0.0634623	0.117291	DNM2	http://amigo.geneontology.org/amigo/term/GO:0035904
cell-cell adhesion	Gene Ontology	GO:0098609	2	142	0.0636728	0.117496	LAMA5|CNN3	http://amigo.geneontology.org/amigo/term/GO:0098609
protein transport	Gene Ontology	GO:0015031	3	320	0.0650424	0.119052	ADAMTS9|RRBP1|LYST	http://amigo.geneontology.org/amigo/term/GO:0015031
regulation of transcription by RNA polymerase II	Gene Ontology	GO:0006357	5	751	0.0652118	0.119052	Tcf4|BAZ2B|ZFX|ZZZ3|FOXN3	http://amigo.geneontology.org/amigo/term/GO:0006357
positive regulation of canonical Wnt signaling pathway	Gene Ontology	GO:0090263	2	145	0.0660043	0.119052	DAAM2|SMURF2	http://amigo.geneontology.org/amigo/term/GO:0090263
GTP-dependent protein binding	Gene Ontology	GO:0030742	1	23	0.066129	0.119052	RAPGEF6	http://amigo.geneontology.org/amigo/term/GO:0030742
fibroblast growth factor binding	Gene Ontology	GO:0017134	1	23	0.066129	0.119052	THBS1	http://amigo.geneontology.org/amigo/term/GO:0017134
melanosome organization	Gene Ontology	GO:0032438	1	23	0.066129	0.119052	LYST	http://amigo.geneontology.org/amigo/term/GO:0032438
regulation of focal adhesion assembly	Gene Ontology	GO:0051893	1	23	0.066129	0.119052	MACF1	http://amigo.geneontology.org/amigo/term/GO:0051893
regulation of mitotic nuclear division	Gene Ontology	GO:0007088	1	23	0.066129	0.119052	MKI67	http://amigo.geneontology.org/amigo/term/GO:0007088
Golgi to plasma membrane transport	Gene Ontology	GO:0006893	1	23	0.066129	0.119052	DNM2	http://amigo.geneontology.org/amigo/term/GO:0006893
leukocyte chemotaxis	Gene Ontology	GO:0030595	1	23	0.066129	0.119052	LYST	http://amigo.geneontology.org/amigo/term/GO:0030595
dioxygenase activity	Gene Ontology	GO:0051213	1	23	0.066129	0.119052	KDM6A	http://amigo.geneontology.org/amigo/term/GO:0051213
artery morphogenesis	Gene Ontology	GO:0048844	1	23	0.066129	0.119052	NF1	http://amigo.geneontology.org/amigo/term/GO:0048844
regulation of transforming growth factor beta receptor signaling pathway	Gene Ontology	GO:0017015	1	23	0.066129	0.119052	SMURF2	http://amigo.geneontology.org/amigo/term/GO:0017015
preribosome, large subunit precursor	Gene Ontology	GO:0030687	1	23	0.066129	0.119052	MDN1	http://amigo.geneontology.org/amigo/term/GO:0030687
response to cadmium ion	Gene Ontology	GO:0046686	1	24	0.0687883	0.122164	SPARC	http://amigo.geneontology.org/amigo/term/GO:0046686
regulation of cell morphogenesis	Gene Ontology	GO:0022604	1	24	0.0687883	0.122164	SPARC	http://amigo.geneontology.org/amigo/term/GO:0022604
histone deacetylase activity	Gene Ontology	GO:0004407	1	24	0.0687883	0.122164	SUDS3	http://amigo.geneontology.org/amigo/term/GO:0004407
actin-dependent ATPase activity	Gene Ontology	GO:0030898	1	24	0.0687883	0.122164	MYO1B	http://amigo.geneontology.org/amigo/term/GO:0030898
positive regulation of activated T cell proliferation	Gene Ontology	GO:0042104	1	24	0.0687883	0.122164	IGFBP2	http://amigo.geneontology.org/amigo/term/GO:0042104
defense response to protozoan	Gene Ontology	GO:0042832	1	24	0.0687883	0.122164	LYST	http://amigo.geneontology.org/amigo/term/GO:0042832
decidualization	Gene Ontology	GO:0046697	1	24	0.0687883	0.122164	CTSB	http://amigo.geneontology.org/amigo/term/GO:0046697
pancreas development	Gene Ontology	GO:0031016	1	24	0.0687883	0.122164	Tcf4	http://amigo.geneontology.org/amigo/term/GO:0031016
lipid storage	Gene Ontology	GO:0019915	1	24	0.0687883	0.122164	PLIN2	http://amigo.geneontology.org/amigo/term/GO:0019915
protein dephosphorylation	Gene Ontology	GO:0006470	2	149	0.069157	0.122634	PTPN13|PTPRS	http://amigo.geneontology.org/amigo/term/GO:0006470
ventricular cardiac muscle tissue morphogenesis	Gene Ontology	GO:0055010	1	25	0.07144	0.125179	TPM1	http://amigo.geneontology.org/amigo/term/GO:0055010
laminin binding	Gene Ontology	GO:0043236	1	25	0.07144	0.125179	THBS1	http://amigo.geneontology.org/amigo/term/GO:0043236
positive regulation of lamellipodium assembly	Gene Ontology	GO:0010592	1	25	0.07144	0.125179	DNM2	http://amigo.geneontology.org/amigo/term/GO:0010592
aminopeptidase activity	Gene Ontology	GO:0004177	1	25	0.07144	0.125179	DPP9	http://amigo.geneontology.org/amigo/term/GO:0004177
fatty acid binding	Gene Ontology	GO:0005504	1	25	0.07144	0.125179	GSTA1	http://amigo.geneontology.org/amigo/term/GO:0005504
negative regulation of osteoclast differentiation	Gene Ontology	GO:0045671	1	25	0.07144	0.125179	NF1	http://amigo.geneontology.org/amigo/term/GO:0045671
synaptic membrane adhesion	Gene Ontology	GO:0099560	1	25	0.07144	0.125179	PTPRS	http://amigo.geneontology.org/amigo/term/GO:0099560
-	Gene Ontology	GO:1904469	1	25	0.07144	0.125179	AKAP12	http://amigo.geneontology.org/amigo/term/GO:1904469
perikaryon	Gene Ontology	GO:0043204	2	155	0.0739768	0.127171	FLNA|PTPRS	http://amigo.geneontology.org/amigo/term/GO:0043204
positive regulation of muscle cell differentiation	Gene Ontology	GO:0051149	1	26	0.0740843	0.127171	BNIP2	http://amigo.geneontology.org/amigo/term/GO:0051149
nucleobase-containing small molecule interconversion	Gene Ontology	GO:0015949	1	26	0.0740843	0.127171	AK4	http://amigo.geneontology.org/amigo/term/GO:0015949
glycosaminoglycan binding	Gene Ontology	GO:0005539	1	26	0.0740843	0.127171	EGFLAM	http://amigo.geneontology.org/amigo/term/GO:0005539
nuclear hormone receptor binding	Gene Ontology	GO:0035257	1	26	0.0740843	0.127171	Tcf4	http://amigo.geneontology.org/amigo/term/GO:0035257
regulation of canonical Wnt signaling pathway	Gene Ontology	GO:0060828	1	26	0.0740843	0.127171	DAAM2	http://amigo.geneontology.org/amigo/term/GO:0060828
clathrin-coated endocytic vesicle	Gene Ontology	GO:0045334	1	26	0.0740843	0.127171	DNM2	http://amigo.geneontology.org/amigo/term/GO:0045334
ribosomal large subunit assembly	Gene Ontology	GO:0000027	1	26	0.0740843	0.127171	MDN1	http://amigo.geneontology.org/amigo/term/GO:0000027
positive regulation of cytokine production	Gene Ontology	GO:0001819	1	26	0.0740843	0.127171	AGPAT1	http://amigo.geneontology.org/amigo/term/GO:0001819
response to electrical stimulus	Gene Ontology	GO:0051602	1	26	0.0740843	0.127171	AKAP12	http://amigo.geneontology.org/amigo/term/GO:0051602
nucleosome binding	Gene Ontology	GO:0031491	1	26	0.0740843	0.127171	SMARCA1	http://amigo.geneontology.org/amigo/term/GO:0031491
positive regulation of phosphorylation	Gene Ontology	GO:0042327	1	26	0.0740843	0.127171	THBS1	http://amigo.geneontology.org/amigo/term/GO:0042327
phospholipid transport	Gene Ontology	GO:0015914	1	26	0.0740843	0.127171	PITPNM2	http://amigo.geneontology.org/amigo/term/GO:0015914
receptor clustering	Gene Ontology	GO:0043113	1	26	0.0740843	0.127171	FLNA	http://amigo.geneontology.org/amigo/term/GO:0043113
sequence-specific double-stranded DNA binding	Gene Ontology	GO:1990837	4	553	0.0751251	0.12877	NR4A2|Nfat5|Klf16|ARNT	http://amigo.geneontology.org/amigo/term/GO:1990837
post-translational protein modification	Gene Ontology	GO:0043687	3	342	0.0759101	0.128887	KLHL25|APC|FN1	http://amigo.geneontology.org/amigo/term/GO:0043687
axon extension	Gene Ontology	GO:0048675	1	27	0.0767211	0.128887	USP9X	http://amigo.geneontology.org/amigo/term/GO:0048675
nuclear localization sequence binding	Gene Ontology	GO:0008139	1	27	0.0767211	0.128887	IPO5	http://amigo.geneontology.org/amigo/term/GO:0008139
protein localization to cell surface	Gene Ontology	GO:0034394	1	27	0.0767211	0.128887	FLNA	http://amigo.geneontology.org/amigo/term/GO:0034394
positive regulation of reactive oxygen species metabolic process	Gene Ontology	GO:2000379	1	27	0.0767211	0.128887	THBS1	http://amigo.geneontology.org/amigo/term/GO:2000379
coronary vasculature development	Gene Ontology	GO:0060976	1	27	0.0767211	0.128887	DNM2	http://amigo.geneontology.org/amigo/term/GO:0060976
fibronectin binding	Gene Ontology	GO:0001968	1	27	0.0767211	0.128887	THBS1	http://amigo.geneontology.org/amigo/term/GO:0001968
glutathione transferase activity	Gene Ontology	GO:0004364	1	27	0.0767211	0.128887	GSTA1	http://amigo.geneontology.org/amigo/term/GO:0004364
cellular response to fibroblast growth factor stimulus	Gene Ontology	GO:0044344	1	27	0.0767211	0.128887	DSTYK	http://amigo.geneontology.org/amigo/term/GO:0044344
phagocytic cup	Gene Ontology	GO:0001891	1	27	0.0767211	0.128887	DNM2	http://amigo.geneontology.org/amigo/term/GO:0001891
condensed chromosome	Gene Ontology	GO:0000793	1	27	0.0767211	0.128887	MKI67	http://amigo.geneontology.org/amigo/term/GO:0000793
cytokine production	Gene Ontology	GO:0001816	1	27	0.0767211	0.128887	Nfat5	http://amigo.geneontology.org/amigo/term/GO:0001816
cell division	Gene Ontology	GO:0051301	3	346	0.0779675	0.130602	USP9X|EPB41L2|Pak2	http://amigo.geneontology.org/amigo/term/GO:0051301
midbody	Gene Ontology	GO:0030496	2	160	0.0780735	0.130602	Pak2|DNM2	http://amigo.geneontology.org/amigo/term/GO:0030496
extracellular matrix binding	Gene Ontology	GO:0050840	1	28	0.0793504	0.130701	SPARC	http://amigo.geneontology.org/amigo/term/GO:0050840
regulation of translational initiation	Gene Ontology	GO:0006446	1	28	0.0793504	0.130701	KLHL25	http://amigo.geneontology.org/amigo/term/GO:0006446
condensed nuclear chromosome	Gene Ontology	GO:0000794	1	28	0.0793504	0.130701	ADD3	http://amigo.geneontology.org/amigo/term/GO:0000794
positive regulation of vascular endothelial growth factor production	Gene Ontology	GO:0010575	1	28	0.0793504	0.130701	ARNT	http://amigo.geneontology.org/amigo/term/GO:0010575
keratan sulfate biosynthetic process	Gene Ontology	GO:0018146	1	28	0.0793504	0.130701	ST3GAL6	http://amigo.geneontology.org/amigo/term/GO:0018146
regulation of intracellular pH	Gene Ontology	GO:0051453	1	28	0.0793504	0.130701	SLC4A4	http://amigo.geneontology.org/amigo/term/GO:0051453
endodermal cell differentiation	Gene Ontology	GO:0035987	1	28	0.0793504	0.130701	FN1	http://amigo.geneontology.org/amigo/term/GO:0035987
negative regulation of fibroblast proliferation	Gene Ontology	GO:0048147	1	28	0.0793504	0.130701	NF1	http://amigo.geneontology.org/amigo/term/GO:0048147
negative regulation of apoptotic signaling pathway	Gene Ontology	GO:2001234	1	28	0.0793504	0.130701	NR4A2	http://amigo.geneontology.org/amigo/term/GO:2001234
proteolysis involved in cellular protein catabolic process	Gene Ontology	GO:0051603	1	28	0.0793504	0.130701	CTSB	http://amigo.geneontology.org/amigo/term/GO:0051603
positive regulation of viral genome replication	Gene Ontology	GO:0045070	1	28	0.0793504	0.130701	Pak2	http://amigo.geneontology.org/amigo/term/GO:0045070
dendritic spine	Gene Ontology	GO:0043197	2	162	0.0797319	0.131147	CNN3|DNM2	http://amigo.geneontology.org/amigo/term/GO:0043197
receptor-mediated endocytosis	Gene Ontology	GO:0006898	2	163	0.0805652	0.132333	SPARC|DNM2	http://amigo.geneontology.org/amigo/term/GO:0006898
negative regulation of cyclin-dependent protein serine/threonine kinase activity	Gene Ontology	GO:0045736	1	29	0.0819724	0.132616	IPO5	http://amigo.geneontology.org/amigo/term/GO:0045736
cortical actin cytoskeleton organization	Gene Ontology	GO:0030866	1	29	0.0819724	0.132616	EPB41L2	http://amigo.geneontology.org/amigo/term/GO:0030866
regulation of cell motility	Gene Ontology	GO:2000145	1	29	0.0819724	0.132616	Pak2	http://amigo.geneontology.org/amigo/term/GO:2000145
positive regulation of DNA replication	Gene Ontology	GO:0045740	1	29	0.0819724	0.132616	BCAR3	http://amigo.geneontology.org/amigo/term/GO:0045740
neural tube development	Gene Ontology	GO:0021915	1	29	0.0819724	0.132616	NF1	http://amigo.geneontology.org/amigo/term/GO:0021915
metanephros development	Gene Ontology	GO:0001656	1	29	0.0819724	0.132616	NF1	http://amigo.geneontology.org/amigo/term/GO:0001656
cellular response to hormone stimulus	Gene Ontology	GO:0032870	1	29	0.0819724	0.132616	IGFBP2	http://amigo.geneontology.org/amigo/term/GO:0032870
cation transport	Gene Ontology	GO:0006812	1	29	0.0819724	0.132616	SLC39A1	http://amigo.geneontology.org/amigo/term/GO:0006812
regulation of ERK1 and ERK2 cascade	Gene Ontology	GO:0070372	1	29	0.0819724	0.132616	FN1	http://amigo.geneontology.org/amigo/term/GO:0070372
positive regulation of transforming growth factor beta receptor signaling pathway	Gene Ontology	GO:0030511	1	29	0.0819724	0.132616	THBS1	http://amigo.geneontology.org/amigo/term/GO:0030511
beta-catenin-TCF complex assembly	Gene Ontology	GO:1904837	1	29	0.0819724	0.132616	Tcf4	http://amigo.geneontology.org/amigo/term/GO:1904837
actin cytoskeleton organization	Gene Ontology	GO:0030036	2	166	0.0830815	0.134043	DAAM2|NF1	http://amigo.geneontology.org/amigo/term/GO:0030036
positive regulation of protein kinase B signaling	Gene Ontology	GO:0051897	2	166	0.0830815	0.134043	Tcf4|THBS1	http://amigo.geneontology.org/amigo/term/GO:0051897
MLL1 complex	Gene Ontology	GO:0071339	1	30	0.0845869	0.135914	KMT2A	http://amigo.geneontology.org/amigo/term/GO:0071339
regulation of cytoskeleton organization	Gene Ontology	GO:0051493	1	30	0.0845869	0.135914	Mycbp2	http://amigo.geneontology.org/amigo/term/GO:0051493
mitotic spindle pole	Gene Ontology	GO:0097431	1	30	0.0845869	0.135914	MAPKBP1	http://amigo.geneontology.org/amigo/term/GO:0097431
regulation of neuron projection development	Gene Ontology	GO:0010975	1	31	0.0871941	0.139157	MARK1	http://amigo.geneontology.org/amigo/term/GO:0010975
positive regulation of mitotic cell cycle	Gene Ontology	GO:0045931	1	31	0.0871941	0.139157	Pak2	http://amigo.geneontology.org/amigo/term/GO:0045931
response to testosterone	Gene Ontology	GO:0033574	1	31	0.0871941	0.139157	THBS1	http://amigo.geneontology.org/amigo/term/GO:0033574
blood coagulation	Gene Ontology	GO:0007596	2	173	0.089045	0.141385	APC|AK4	http://amigo.geneontology.org/amigo/term/GO:0007596
positive regulation of erythrocyte differentiation	Gene Ontology	GO:0045648	1	32	0.0897939	0.141385	ARNT	http://amigo.geneontology.org/amigo/term/GO:0045648
embryonic cranial skeleton morphogenesis	Gene Ontology	GO:0048701	1	32	0.0897939	0.141385	SLC39A1	http://amigo.geneontology.org/amigo/term/GO:0048701
sprouting angiogenesis	Gene Ontology	GO:0002040	1	32	0.0897939	0.141385	THBS1	http://amigo.geneontology.org/amigo/term/GO:0002040
plasma membrane raft	Gene Ontology	GO:0044853	1	32	0.0897939	0.141385	ADD3	http://amigo.geneontology.org/amigo/term/GO:0044853
regulation of angiogenesis	Gene Ontology	GO:0045765	1	32	0.0897939	0.141385	NF1	http://amigo.geneontology.org/amigo/term/GO:0045765
excretion	Gene Ontology	GO:0007588	1	32	0.0897939	0.141385	Nfat5	http://amigo.geneontology.org/amigo/term/GO:0007588
positive regulation of Rho protein signal transduction	Gene Ontology	GO:0035025	1	32	0.0897939	0.141385	AKAP13	http://amigo.geneontology.org/amigo/term/GO:0035025
miRNA binding	Gene Ontology	GO:0035198	1	32	0.0897939	0.141385	TUT7	http://amigo.geneontology.org/amigo/term/GO:0035198
polysomal ribosome	Gene Ontology	GO:0042788	1	32	0.0897939	0.141385	NUFIP2	http://amigo.geneontology.org/amigo/term/GO:0042788
trans-Golgi network	Gene Ontology	GO:0005802	2	174	0.0899072	0.141385	C16orf70|DNM2	http://amigo.geneontology.org/amigo/term/GO:0005802
intracellular signal transduction	Gene Ontology	GO:0035556	3	369	0.0902629	0.141756	PKN3|MARK1|Pak2	http://amigo.geneontology.org/amigo/term/GO:0035556
negative regulation of canonical Wnt signaling pathway	Gene Ontology	GO:0090090	2	176	0.0916389	0.142999	IGFBP2|Tcf4	http://amigo.geneontology.org/amigo/term/GO:0090090
response to amphetamine	Gene Ontology	GO:0001975	1	33	0.0923863	0.142999	NR4A2	http://amigo.geneontology.org/amigo/term/GO:0001975
regulation of heart contraction	Gene Ontology	GO:0008016	1	33	0.0923863	0.142999	TPM1	http://amigo.geneontology.org/amigo/term/GO:0008016
ventricular septum development	Gene Ontology	GO:0003281	1	33	0.0923863	0.142999	DNM2	http://amigo.geneontology.org/amigo/term/GO:0003281
helicase activity	Gene Ontology	GO:0004386	1	33	0.0923863	0.142999	SMARCA1	http://amigo.geneontology.org/amigo/term/GO:0004386
Rab guanyl-nucleotide exchange factor activity	Gene Ontology	GO:0017112	1	33	0.0923863	0.142999	DENND4B	http://amigo.geneontology.org/amigo/term/GO:0017112
limb development	Gene Ontology	GO:0060173	1	33	0.0923863	0.142999	SLC39A1	http://amigo.geneontology.org/amigo/term/GO:0060173
ATP metabolic process	Gene Ontology	GO:0046034	1	33	0.0923863	0.142999	AK4	http://amigo.geneontology.org/amigo/term/GO:0046034
extrinsic apoptotic signaling pathway via death domain receptors	Gene Ontology	GO:0008625	1	33	0.0923863	0.142999	NF1	http://amigo.geneontology.org/amigo/term/GO:0008625
positive regulation of axonogenesis	Gene Ontology	GO:0050772	1	33	0.0923863	0.142999	PLXNA4	http://amigo.geneontology.org/amigo/term/GO:0050772
amino acid transmembrane transport	Gene Ontology	GO:0003333	1	34	0.0949714	0.145475	SLC36A1	http://amigo.geneontology.org/amigo/term/GO:0003333
dendrite morphogenesis	Gene Ontology	GO:0048813	1	34	0.0949714	0.145475	Abi1	http://amigo.geneontology.org/amigo/term/GO:0048813
GTPase binding	Gene Ontology	GO:0051020	1	34	0.0949714	0.145475	FLNA	http://amigo.geneontology.org/amigo/term/GO:0051020
ATP-dependent chromatin remodeling	Gene Ontology	GO:0043044	1	34	0.0949714	0.145475	SMARCA1	http://amigo.geneontology.org/amigo/term/GO:0043044
response to cocaine	Gene Ontology	GO:0042220	1	34	0.0949714	0.145475	DNM2	http://amigo.geneontology.org/amigo/term/GO:0042220
glutathione metabolic process	Gene Ontology	GO:0006749	1	34	0.0949714	0.145475	GSTA1	http://amigo.geneontology.org/amigo/term/GO:0006749
protein K48-linked deubiquitination	Gene Ontology	GO:0071108	1	34	0.0949714	0.145475	USP9X	http://amigo.geneontology.org/amigo/term/GO:0071108
integral component of synaptic vesicle membrane	Gene Ontology	GO:0030285	1	34	0.0949714	0.145475	PTPRS	http://amigo.geneontology.org/amigo/term/GO:0030285
nuclear envelope	Gene Ontology	GO:0005635	2	182	0.0968924	0.148225	BANF1|BNIP2	http://amigo.geneontology.org/amigo/term/GO:0005635
RNA polymerase II repressing transcription factor binding	Gene Ontology	GO:0001103	1	35	0.0975493	0.148615	Tcf4	http://amigo.geneontology.org/amigo/term/GO:0001103
cellular response to reactive oxygen species	Gene Ontology	GO:0034614	1	35	0.0975493	0.148615	TPM1	http://amigo.geneontology.org/amigo/term/GO:0034614
DNA-dependent ATPase activity	Gene Ontology	GO:0008094	1	35	0.0975493	0.148615	SMARCA1	http://amigo.geneontology.org/amigo/term/GO:0008094
protein stabilization	Gene Ontology	GO:0050821	2	183	0.0977762	0.148615	FLNA|USP9X	http://amigo.geneontology.org/amigo/term/GO:0050821
cell-cell junction	Gene Ontology	GO:0005911	2	183	0.0977762	0.148615	FLNA|ADD3	http://amigo.geneontology.org/amigo/term/GO:0005911
positive regulation of I-kappaB kinase/NF-kappaB signaling	Gene Ontology	GO:0043123	2	185	0.0995508	0.150626	FLNA|AKAP13	http://amigo.geneontology.org/amigo/term/GO:0043123
transferrin transport	Gene Ontology	GO:0033572	1	36	0.10012	0.150626	DNM2	http://amigo.geneontology.org/amigo/term/GO:0033572
COP9 signalosome	Gene Ontology	GO:0008180	1	36	0.10012	0.150626	EPB41L2	http://amigo.geneontology.org/amigo/term/GO:0008180
positive regulation of Wnt signaling pathway	Gene Ontology	GO:0030177	1	36	0.10012	0.150626	MACF1	http://amigo.geneontology.org/amigo/term/GO:0030177
disordered domain specific binding	Gene Ontology	GO:0097718	1	36	0.10012	0.150626	FN1	http://amigo.geneontology.org/amigo/term/GO:0097718
acute-phase response	Gene Ontology	GO:0006953	1	36	0.10012	0.150626	FN1	http://amigo.geneontology.org/amigo/term/GO:0006953
mRNA polyadenylation	Gene Ontology	GO:0006378	1	36	0.10012	0.150626	TUT7	http://amigo.geneontology.org/amigo/term/GO:0006378
Cul3-RING ubiquitin ligase complex	Gene Ontology	GO:0031463	1	36	0.10012	0.150626	KLHL25	http://amigo.geneontology.org/amigo/term/GO:0031463
endoplasmic reticulum to Golgi vesicle-mediated transport	Gene Ontology	GO:0006888	2	188	0.10223	0.152924	SPTAN1|APC	http://amigo.geneontology.org/amigo/term/GO:0006888
anion transmembrane transport	Gene Ontology	GO:0098656	1	37	0.102683	0.152924	SLC4A4	http://amigo.geneontology.org/amigo/term/GO:0098656
phosphatidylinositol 3-kinase signaling	Gene Ontology	GO:0014065	1	37	0.102683	0.152924	NF1	http://amigo.geneontology.org/amigo/term/GO:0014065
positive regulation of cell-substrate adhesion	Gene Ontology	GO:0010811	1	37	0.102683	0.152924	EGFLAM	http://amigo.geneontology.org/amigo/term/GO:0010811
Wnt signaling pathway, calcium modulating pathway	Gene Ontology	GO:0007223	1	37	0.102683	0.152924	Tcf4	http://amigo.geneontology.org/amigo/term/GO:0007223
membrane fusion	Gene Ontology	GO:0061025	1	37	0.102683	0.152924	DNM2	http://amigo.geneontology.org/amigo/term/GO:0061025
protein-containing complex	Gene Ontology	GO:0032991	4	623	0.104365	0.155234	NR4A2|SPATS2L|Pak2|DNM2	http://amigo.geneontology.org/amigo/term/GO:0032991
positive regulation of cytokinesis	Gene Ontology	GO:0032467	1	38	0.105239	0.155749	Pak2	http://amigo.geneontology.org/amigo/term/GO:0032467
ADP binding	Gene Ontology	GO:0043531	1	38	0.105239	0.155749	MYO9B	http://amigo.geneontology.org/amigo/term/GO:0043531
sarcomere organization	Gene Ontology	GO:0045214	1	38	0.105239	0.155749	TPM1	http://amigo.geneontology.org/amigo/term/GO:0045214
dendritic shaft	Gene Ontology	GO:0043198	1	38	0.105239	0.155749	FLNA	http://amigo.geneontology.org/amigo/term/GO:0043198
phosphatidylinositol-3,4,5-trisphosphate binding	Gene Ontology	GO:0005547	1	39	0.107788	0.157352	MYO1B	http://amigo.geneontology.org/amigo/term/GO:0005547
cell projection organization	Gene Ontology	GO:0030030	1	39	0.107788	0.157352	Pak2	http://amigo.geneontology.org/amigo/term/GO:0030030
negative regulation of MAP kinase activity	Gene Ontology	GO:0043407	1	39	0.107788	0.157352	NF1	http://amigo.geneontology.org/amigo/term/GO:0043407
positive regulation of blood vessel endothelial cell migration	Gene Ontology	GO:0043536	1	39	0.107788	0.157352	THBS1	http://amigo.geneontology.org/amigo/term/GO:0043536
aggresome	Gene Ontology	GO:0016235	1	39	0.107788	0.157352	Abi1	http://amigo.geneontology.org/amigo/term/GO:0016235
histone deacetylation	Gene Ontology	GO:0016575	1	39	0.107788	0.157352	SUDS3	http://amigo.geneontology.org/amigo/term/GO:0016575
heart morphogenesis	Gene Ontology	GO:0003007	1	39	0.107788	0.157352	KDM6A	http://amigo.geneontology.org/amigo/term/GO:0003007
phosphoprotein phosphatase activity	Gene Ontology	GO:0004721	1	39	0.107788	0.157352	PTPRS	http://amigo.geneontology.org/amigo/term/GO:0004721
presynaptic active zone	Gene Ontology	GO:0048786	1	39	0.107788	0.157352	EGFLAM	http://amigo.geneontology.org/amigo/term/GO:0048786
positive regulation of nitric oxide biosynthetic process	Gene Ontology	GO:0045429	1	39	0.107788	0.157352	DNM2	http://amigo.geneontology.org/amigo/term/GO:0045429
establishment of protein localization	Gene Ontology	GO:0045184	1	40	0.11033	0.160467	FLNA	http://amigo.geneontology.org/amigo/term/GO:0045184
positive regulation of protein tyrosine kinase activity	Gene Ontology	GO:0061098	1	40	0.11033	0.160467	Abi1	http://amigo.geneontology.org/amigo/term/GO:0061098
positive regulation of ATPase activity	Gene Ontology	GO:0032781	1	40	0.11033	0.160467	TPM1	http://amigo.geneontology.org/amigo/term/GO:0032781
mitotic spindle assembly	Gene Ontology	GO:0090307	1	41	0.112864	0.162354	FLNA	http://amigo.geneontology.org/amigo/term/GO:0090307
amino acid transport	Gene Ontology	GO:0006865	1	41	0.112864	0.162354	SLC36A1	http://amigo.geneontology.org/amigo/term/GO:0006865
negative regulation of viral genome replication	Gene Ontology	GO:0045071	1	41	0.112864	0.162354	BANF1	http://amigo.geneontology.org/amigo/term/GO:0045071
response to cAMP	Gene Ontology	GO:0051591	1	41	0.112864	0.162354	SPARC	http://amigo.geneontology.org/amigo/term/GO:0051591
potassium channel regulator activity	Gene Ontology	GO:0015459	1	41	0.112864	0.162354	FLNA	http://amigo.geneontology.org/amigo/term/GO:0015459
blood vessel development	Gene Ontology	GO:0001568	1	41	0.112864	0.162354	Tcf4	http://amigo.geneontology.org/amigo/term/GO:0001568
bicarbonate transport	Gene Ontology	GO:0015701	1	41	0.112864	0.162354	SLC4A4	http://amigo.geneontology.org/amigo/term/GO:0015701
defense response to virus	Gene Ontology	GO:0051607	2	200	0.113139	0.162551	FLNA|LYST	http://amigo.geneontology.org/amigo/term/GO:0051607
collagen catabolic process	Gene Ontology	GO:0030574	1	42	0.115392	0.163992	CTSB	http://amigo.geneontology.org/amigo/term/GO:0030574
receptor internalization	Gene Ontology	GO:0031623	1	42	0.115392	0.163992	DNM2	http://amigo.geneontology.org/amigo/term/GO:0031623
amino acid transmembrane transporter activity	Gene Ontology	GO:0015171	1	42	0.115392	0.163992	SLC36A1	http://amigo.geneontology.org/amigo/term/GO:0015171
lysosome organization	Gene Ontology	GO:0007040	1	42	0.115392	0.163992	LYST	http://amigo.geneontology.org/amigo/term/GO:0007040
branching involved in ureteric bud morphogenesis	Gene Ontology	GO:0001658	1	42	0.115392	0.163992	LAMA5	http://amigo.geneontology.org/amigo/term/GO:0001658
phosphotyrosine residue binding	Gene Ontology	GO:0001784	1	42	0.115392	0.163992	BCAR3	http://amigo.geneontology.org/amigo/term/GO:0001784
response to progesterone	Gene Ontology	GO:0032570	1	42	0.115392	0.163992	THBS1	http://amigo.geneontology.org/amigo/term/GO:0032570
positive regulation of insulin secretion	Gene Ontology	GO:0032024	1	42	0.115392	0.163992	Tcf4	http://amigo.geneontology.org/amigo/term/GO:0032024
intermembrane lipid transfer	Gene Ontology	GO:0120009	1	43	0.117912	0.166771	PITPNM2	http://amigo.geneontology.org/amigo/term/GO:0120009
regulation of RNA splicing	Gene Ontology	GO:0043484	1	43	0.117912	0.166771	CLK3	http://amigo.geneontology.org/amigo/term/GO:0043484
substantia nigra development	Gene Ontology	GO:0021762	1	43	0.117912	0.166771	SUDS3	http://amigo.geneontology.org/amigo/term/GO:0021762
positive regulation of ERK1 and ERK2 cascade	Gene Ontology	GO:0070374	2	207	0.119636	0.168111	DSTYK|AKAP12	http://amigo.geneontology.org/amigo/term/GO:0070374
dendrite	Gene Ontology	GO:0030425	3	420	0.120143	0.168111	C16orf70|MARK1|NF1	http://amigo.geneontology.org/amigo/term/GO:0030425
somitogenesis	Gene Ontology	GO:0001756	1	44	0.120425	0.168111	Abi1	http://amigo.geneontology.org/amigo/term/GO:0001756
protein-DNA complex	Gene Ontology	GO:0032993	1	44	0.120425	0.168111	Tcf4	http://amigo.geneontology.org/amigo/term/GO:0032993
toll-like receptor signaling pathway	Gene Ontology	GO:0002224	1	44	0.120425	0.168111	CTSB	http://amigo.geneontology.org/amigo/term/GO:0002224
regulation of protein phosphorylation	Gene Ontology	GO:0001932	1	44	0.120425	0.168111	FN1	http://amigo.geneontology.org/amigo/term/GO:0001932
response to cytokine	Gene Ontology	GO:0034097	1	44	0.120425	0.168111	SPARC	http://amigo.geneontology.org/amigo/term/GO:0034097
negative regulation of cell adhesion	Gene Ontology	GO:0007162	1	44	0.120425	0.168111	PLXNA4	http://amigo.geneontology.org/amigo/term/GO:0007162
sarcoplasmic reticulum	Gene Ontology	GO:0016529	1	44	0.120425	0.168111	THBS1	http://amigo.geneontology.org/amigo/term/GO:0016529
cardiac muscle contraction	Gene Ontology	GO:0060048	1	44	0.120425	0.168111	TPM1	http://amigo.geneontology.org/amigo/term/GO:0060048
response to organic cyclic compound	Gene Ontology	GO:0014070	1	45	0.122931	0.170601	PLIN2	http://amigo.geneontology.org/amigo/term/GO:0014070
tau protein binding	Gene Ontology	GO:0048156	1	45	0.122931	0.170601	MARK1	http://amigo.geneontology.org/amigo/term/GO:0048156
positive regulation of phagocytosis	Gene Ontology	GO:0050766	1	45	0.122931	0.170601	DNM2	http://amigo.geneontology.org/amigo/term/GO:0050766
negative regulation of I-kappaB kinase/NF-kappaB signaling	Gene Ontology	GO:0043124	1	45	0.122931	0.170601	MAPKBP1	http://amigo.geneontology.org/amigo/term/GO:0043124
anatomical structure development	Gene Ontology	GO:0048856	1	45	0.122931	0.170601	SPARC	http://amigo.geneontology.org/amigo/term/GO:0048856
sarcomere	Gene Ontology	GO:0030017	1	46	0.12543	0.173052	TPM1	http://amigo.geneontology.org/amigo/term/GO:0030017
inner ear development	Gene Ontology	GO:0048839	1	46	0.12543	0.173052	SPARC	http://amigo.geneontology.org/amigo/term/GO:0048839
neural crest cell migration	Gene Ontology	GO:0001755	1	46	0.12543	0.173052	LAMA5	http://amigo.geneontology.org/amigo/term/GO:0001755
cerebellum development	Gene Ontology	GO:0021549	1	46	0.12543	0.173052	PTPRS	http://amigo.geneontology.org/amigo/term/GO:0021549
negative regulation of GTPase activity	Gene Ontology	GO:0034260	1	46	0.12543	0.173052	IPO5	http://amigo.geneontology.org/amigo/term/GO:0034260
negative regulation of BMP signaling pathway	Gene Ontology	GO:0030514	1	47	0.127922	0.175465	SMURF2	http://amigo.geneontology.org/amigo/term/GO:0030514
visual learning	Gene Ontology	GO:0008542	1	47	0.127922	0.175465	NF1	http://amigo.geneontology.org/amigo/term/GO:0008542
cell leading edge	Gene Ontology	GO:0031252	1	47	0.127922	0.175465	DPP9	http://amigo.geneontology.org/amigo/term/GO:0031252
negative regulation of cell differentiation	Gene Ontology	GO:0045596	1	47	0.127922	0.175465	SINHCAF	http://amigo.geneontology.org/amigo/term/GO:0045596
protein kinase activity	Gene Ontology	GO:0004672	2	216	0.128122	0.175536	PKN3|Pak2	http://amigo.geneontology.org/amigo/term/GO:0004672
Rho guanyl-nucleotide exchange factor activity	Gene Ontology	GO:0005089	1	48	0.130406	0.177023	AKAP13	http://amigo.geneontology.org/amigo/term/GO:0005089
positive regulation of fibroblast proliferation	Gene Ontology	GO:0048146	1	48	0.130406	0.177023	FN1	http://amigo.geneontology.org/amigo/term/GO:0048146
response to peptide hormone	Gene Ontology	GO:0043434	1	48	0.130406	0.177023	SPARC	http://amigo.geneontology.org/amigo/term/GO:0043434
phosphatidic acid biosynthetic process	Gene Ontology	GO:0006654	1	48	0.130406	0.177023	AGPAT1	http://amigo.geneontology.org/amigo/term/GO:0006654
positive regulation of cell adhesion	Gene Ontology	GO:0045785	1	48	0.130406	0.177023	TPM1	http://amigo.geneontology.org/amigo/term/GO:0045785
adult locomotory behavior	Gene Ontology	GO:0008344	1	48	0.130406	0.177023	NR4A2	http://amigo.geneontology.org/amigo/term/GO:0008344
collagen fibril organization	Gene Ontology	GO:0030199	1	48	0.130406	0.177023	NF1	http://amigo.geneontology.org/amigo/term/GO:0030199
ribosome	Gene Ontology	GO:0005840	1	49	0.132884	0.179561	RRBP1	http://amigo.geneontology.org/amigo/term/GO:0005840
kinesin complex	Gene Ontology	GO:0005871	1	49	0.132884	0.179561	KIF21A	http://amigo.geneontology.org/amigo/term/GO:0005871
regulation of cell adhesion	Gene Ontology	GO:0030155	1	49	0.132884	0.179561	LAMA5	http://amigo.geneontology.org/amigo/term/GO:0030155
axon guidance	Gene Ontology	GO:0007411	2	222	0.133857	0.180669	SPTAN1|LAMA5	http://amigo.geneontology.org/amigo/term/GO:0007411
cognition	Gene Ontology	GO:0050890	1	50	0.135355	0.181859	NF1	http://amigo.geneontology.org/amigo/term/GO:0050890
skeletal muscle tissue development	Gene Ontology	GO:0007519	1	50	0.135355	0.181859	NF1	http://amigo.geneontology.org/amigo/term/GO:0007519
cellular response to amino acid stimulus	Gene Ontology	GO:0071230	1	51	0.137819	0.18454	IPO5	http://amigo.geneontology.org/amigo/term/GO:0071230
integral component of postsynaptic density membrane	Gene Ontology	GO:0099061	1	51	0.137819	0.18454	PTPRS	http://amigo.geneontology.org/amigo/term/GO:0099061
cell periphery	Gene Ontology	GO:0071944	1	51	0.137819	0.18454	MYO1B	http://amigo.geneontology.org/amigo/term/GO:0071944
positive regulation of neuron apoptotic process	Gene Ontology	GO:0043525	1	52	0.140276	0.18656	NF1	http://amigo.geneontology.org/amigo/term/GO:0043525
positive regulation of fat cell differentiation	Gene Ontology	GO:0045600	1	52	0.140276	0.18656	RARRES2	http://amigo.geneontology.org/amigo/term/GO:0045600
spindle assembly	Gene Ontology	GO:0051225	1	52	0.140276	0.18656	STARD9	http://amigo.geneontology.org/amigo/term/GO:0051225
positive regulation of stress fiber assembly	Gene Ontology	GO:0051496	1	52	0.140276	0.18656	TPM1	http://amigo.geneontology.org/amigo/term/GO:0051496
serine-type peptidase activity	Gene Ontology	GO:0008236	1	52	0.140276	0.18656	DPP9	http://amigo.geneontology.org/amigo/term/GO:0008236
sphingolipid biosynthetic process	Gene Ontology	GO:0030148	1	52	0.140276	0.18656	ALDH3A2	http://amigo.geneontology.org/amigo/term/GO:0030148
-	Gene Ontology	GO:0036459	1	53	0.142725	0.189392	USP9X	http://amigo.geneontology.org/amigo/term/GO:0036459
cortical actin cytoskeleton	Gene Ontology	GO:0030864	1	53	0.142725	0.189392	AKAP13	http://amigo.geneontology.org/amigo/term/GO:0030864
ubiquitin-protein transferase activity	Gene Ontology	GO:0004842	2	233	0.144517	0.191339	SMURF2|HECTD4	http://amigo.geneontology.org/amigo/term/GO:0004842
symporter activity	Gene Ontology	GO:0015293	1	54	0.145168	0.191772	SLC4A4	http://amigo.geneontology.org/amigo/term/GO:0015293
cleavage furrow	Gene Ontology	GO:0032154	1	54	0.145168	0.191772	Pak2	http://amigo.geneontology.org/amigo/term/GO:0032154
protein kinase binding	Gene Ontology	GO:0019901	3	461	0.14645	0.193065	Tcf4|LYST|DNM2	http://amigo.geneontology.org/amigo/term/GO:0019901
regulation of gene expression	Gene Ontology	GO:0010468	2	235	0.146474	0.193065	SLC4A4|NF1	http://amigo.geneontology.org/amigo/term/GO:0010468
extracellular vesicle	Gene Ontology	GO:1903561	1	55	0.147605	0.193475	SPTAN1	http://amigo.geneontology.org/amigo/term/GO:1903561
tertiary granule lumen	Gene Ontology	GO:1904724	1	55	0.147605	0.193475	SPTAN1	http://amigo.geneontology.org/amigo/term/GO:1904724
IRE1-mediated unfolded protein response	Gene Ontology	GO:0036498	1	55	0.147605	0.193475	SPP1	http://amigo.geneontology.org/amigo/term/GO:0036498
glucose metabolic process	Gene Ontology	GO:0006006	1	55	0.147605	0.193475	HECTD4	http://amigo.geneontology.org/amigo/term/GO:0006006
phosphatidylinositol-mediated signaling	Gene Ontology	GO:0048015	1	55	0.147605	0.193475	PITPNM2	http://amigo.geneontology.org/amigo/term/GO:0048015
nuclear membrane	Gene Ontology	GO:0031965	2	237	0.148437	0.19435	ERBIN|ERBB2IP	http://amigo.geneontology.org/amigo/term/GO:0031965
angiogenesis	Gene Ontology	GO:0001525	2	238	0.14942	0.195143	C1GALT1|FN1	http://amigo.geneontology.org/amigo/term/GO:0001525
DNA-binding transcription activator activity, RNA polymerase II-specific	Gene Ontology	GO:0001228	3	466	0.149781	0.195143	NR4A2|Tcf4|Nfat5	http://amigo.geneontology.org/amigo/term/GO:0001228
retina development in camera-type eye	Gene Ontology	GO:0060041	1	56	0.150034	0.195143	SLC4A4	http://amigo.geneontology.org/amigo/term/GO:0060041
phosphatidylinositol phosphorylation	Gene Ontology	GO:0046854	1	56	0.150034	0.195143	EFR3B	http://amigo.geneontology.org/amigo/term/GO:0046854
Rho protein signal transduction	Gene Ontology	GO:0007266	1	56	0.150034	0.195143	MYO9B	http://amigo.geneontology.org/amigo/term/GO:0007266
odontogenesis of dentin-containing tooth	Gene Ontology	GO:0042475	1	57	0.152456	0.197208	LAMA5	http://amigo.geneontology.org/amigo/term/GO:0042475
Rac GTPase binding	Gene Ontology	GO:0048365	1	57	0.152456	0.197208	FLNA	http://amigo.geneontology.org/amigo/term/GO:0048365
peroxisomal membrane	Gene Ontology	GO:0005778	1	57	0.152456	0.197208	ALDH3A2	http://amigo.geneontology.org/amigo/term/GO:0005778
actin cytoskeleton reorganization	Gene Ontology	GO:0031532	1	57	0.152456	0.197208	FLNA	http://amigo.geneontology.org/amigo/term/GO:0031532
phospholipid metabolic process	Gene Ontology	GO:0006644	1	57	0.152456	0.197208	AGPAT1	http://amigo.geneontology.org/amigo/term/GO:0006644
clathrin-coated pit	Gene Ontology	GO:0005905	1	58	0.154872	0.199241	DNM2	http://amigo.geneontology.org/amigo/term/GO:0005905
promoter-specific chromatin binding	Gene Ontology	GO:1990841	1	58	0.154872	0.199241	SETDB1	http://amigo.geneontology.org/amigo/term/GO:1990841
determination of left/right symmetry	Gene Ontology	GO:0007368	1	58	0.154872	0.199241	DAAM2	http://amigo.geneontology.org/amigo/term/GO:0007368
positive regulation of smooth muscle cell proliferation	Gene Ontology	GO:0048661	1	58	0.154872	0.199241	THBS1	http://amigo.geneontology.org/amigo/term/GO:0048661
positive regulation of epithelial cell proliferation	Gene Ontology	GO:0050679	1	59	0.15728	0.201026	Tcf4	http://amigo.geneontology.org/amigo/term/GO:0050679
regulation of protein localization	Gene Ontology	GO:0032880	1	59	0.15728	0.201026	Mycbp2	http://amigo.geneontology.org/amigo/term/GO:0032880
photoreceptor inner segment	Gene Ontology	GO:0001917	1	59	0.15728	0.201026	DNM2	http://amigo.geneontology.org/amigo/term/GO:0001917
integral component of presynaptic membrane	Gene Ontology	GO:0099056	1	59	0.15728	0.201026	PTPRS	http://amigo.geneontology.org/amigo/term/GO:0099056
O-glycan processing	Gene Ontology	GO:0016266	1	59	0.15728	0.201026	C1GALT1	http://amigo.geneontology.org/amigo/term/GO:0016266
adenylate cyclase-inhibiting G protein-coupled receptor signaling pathway	Gene Ontology	GO:0007193	1	60	0.159682	0.203436	AKAP12	http://amigo.geneontology.org/amigo/term/GO:0007193
cellular protein localization	Gene Ontology	GO:0034613	1	60	0.159682	0.203436	C9orf69	http://amigo.geneontology.org/amigo/term/GO:0034613
receptor tyrosine kinase binding	Gene Ontology	GO:0030971	1	60	0.159682	0.203436	PITPNM2	http://amigo.geneontology.org/amigo/term/GO:0030971
Golgi apparatus	Gene Ontology	GO:0005794	5	1002	0.160063	0.203701	APC|PKN3|MACF1|DENND4B|DNM2	http://amigo.geneontology.org/amigo/term/GO:0005794
positive regulation of MAP kinase activity	Gene Ontology	GO:0043406	1	61	0.162077	0.204939	AKAP13	http://amigo.geneontology.org/amigo/term/GO:0043406
RNA polymerase II transcription regulator complex	Gene Ontology	GO:0090575	1	61	0.162077	0.204939	ARNT	http://amigo.geneontology.org/amigo/term/GO:0090575
response to estrogen	Gene Ontology	GO:0043627	1	61	0.162077	0.204939	IGFBP2	http://amigo.geneontology.org/amigo/term/GO:0043627
methylated histone binding	Gene Ontology	GO:0035064	1	61	0.162077	0.204939	SPP1	http://amigo.geneontology.org/amigo/term/GO:0035064
regulation of growth	Gene Ontology	GO:0040008	1	61	0.162077	0.204939	IGFBP2	http://amigo.geneontology.org/amigo/term/GO:0040008
response to wounding	Gene Ontology	GO:0009611	1	61	0.162077	0.204939	FN1	http://amigo.geneontology.org/amigo/term/GO:0009611
neuron projection morphogenesis	Gene Ontology	GO:0048812	1	62	0.164466	0.207072	DNM2	http://amigo.geneontology.org/amigo/term/GO:0048812
specific granule lumen	Gene Ontology	GO:0035580	1	62	0.164466	0.207072	SPTAN1	http://amigo.geneontology.org/amigo/term/GO:0035580
endocytic vesicle	Gene Ontology	GO:0030139	1	62	0.164466	0.207072	RAPGEF6	http://amigo.geneontology.org/amigo/term/GO:0030139
retinoid metabolic process	Gene Ontology	GO:0001523	1	63	0.166847	0.209179	RARRES2	http://amigo.geneontology.org/amigo/term/GO:0001523
nuclear pore	Gene Ontology	GO:0005643	1	63	0.166847	0.209179	IPO5	http://amigo.geneontology.org/amigo/term/GO:0005643
metallopeptidase activity	Gene Ontology	GO:0008237	1	63	0.166847	0.209179	ADAMTS9	http://amigo.geneontology.org/amigo/term/GO:0008237
apoptotic signaling pathway	Gene Ontology	GO:0097190	1	64	0.169222	0.211259	DIDO1	http://amigo.geneontology.org/amigo/term/GO:0097190
vascular endothelial growth factor receptor signaling pathway	Gene Ontology	GO:0048010	1	64	0.169222	0.211259	Abi1	http://amigo.geneontology.org/amigo/term/GO:0048010
hippocampus development	Gene Ontology	GO:0021766	1	64	0.169222	0.211259	PTPRS	http://amigo.geneontology.org/amigo/term/GO:0021766
protein targeting to peroxisome	Gene Ontology	GO:0006625	1	64	0.169222	0.211259	USP9X	http://amigo.geneontology.org/amigo/term/GO:0006625
regulation of circadian rhythm	Gene Ontology	GO:0042752	1	65	0.17159	0.21399	USP9X	http://amigo.geneontology.org/amigo/term/GO:0042752
MAPK cascade	Gene Ontology	GO:0000165	2	261	0.172378	0.214745	SPTAN1|NF1	http://amigo.geneontology.org/amigo/term/GO:0000165
positive regulation of NIK/NF-kappaB signaling	Gene Ontology	GO:1901224	1	66	0.173952	0.215343	Nfat5	http://amigo.geneontology.org/amigo/term/GO:1901224
rhythmic process	Gene Ontology	GO:0048511	1	66	0.173952	0.215343	USP9X	http://amigo.geneontology.org/amigo/term/GO:0048511
endocytic vesicle membrane	Gene Ontology	GO:0030666	1	66	0.173952	0.215343	DNM2	http://amigo.geneontology.org/amigo/term/GO:0030666
chromatin DNA binding	Gene Ontology	GO:0031490	1	66	0.173952	0.215343	KDM6A	http://amigo.geneontology.org/amigo/term/GO:0031490
hematopoietic progenitor cell differentiation	Gene Ontology	GO:0002244	1	66	0.173952	0.215343	PRRC2C	http://amigo.geneontology.org/amigo/term/GO:0002244
G protein-coupled receptor binding	Gene Ontology	GO:0001664	1	67	0.176307	0.217801	FLNA	http://amigo.geneontology.org/amigo/term/GO:0001664
post-embryonic development	Gene Ontology	GO:0009791	1	67	0.176307	0.217801	NR4A2	http://amigo.geneontology.org/amigo/term/GO:0009791
response to nutrient	Gene Ontology	GO:0007584	1	68	0.178655	0.220012	IGFBP2	http://amigo.geneontology.org/amigo/term/GO:0007584
synaptic vesicle membrane	Gene Ontology	GO:0030672	1	68	0.178655	0.220012	C16orf70	http://amigo.geneontology.org/amigo/term/GO:0030672
regulation of hematopoietic stem cell differentiation	Gene Ontology	GO:1902036	1	69	0.180996	0.221815	KMT2A	http://amigo.geneontology.org/amigo/term/GO:1902036
stress fiber	Gene Ontology	GO:0001725	1	69	0.180996	0.221815	TPM1	http://amigo.geneontology.org/amigo/term/GO:0001725
regulation of transcription, DNA-templated	Gene Ontology	GO:0006355	4	773	0.181058	0.221815	ZSCAN25|DNM2|SPP1|ZNF836	http://amigo.geneontology.org/amigo/term/GO:0006355
microvillus	Gene Ontology	GO:0005902	1	70	0.183331	0.223903	MYO1B	http://amigo.geneontology.org/amigo/term/GO:0005902
regulation of transcription from RNA polymerase II promoter in response to hypoxia	Gene Ontology	GO:0061418	1	70	0.183331	0.223903	ARNT	http://amigo.geneontology.org/amigo/term/GO:0061418
positive regulation of protein binding	Gene Ontology	GO:0032092	1	70	0.183331	0.223903	Tcf4	http://amigo.geneontology.org/amigo/term/GO:0032092
positive regulation of kinase activity	Gene Ontology	GO:0033674	1	72	0.187981	0.227698	DSTYK	http://amigo.geneontology.org/amigo/term/GO:0033674
positive regulation of protein ubiquitination	Gene Ontology	GO:0031398	1	72	0.187981	0.227698	Mycbp2	http://amigo.geneontology.org/amigo/term/GO:0031398
negative regulation of cysteine-type endopeptidase activity involved in apoptotic process	Gene Ontology	GO:0043154	1	72	0.187981	0.227698	THBS1	http://amigo.geneontology.org/amigo/term/GO:0043154
filopodium	Gene Ontology	GO:0030175	1	72	0.187981	0.227698	MYO1B	http://amigo.geneontology.org/amigo/term/GO:0030175
positive regulation of translation	Gene Ontology	GO:0045727	1	73	0.190296	0.229795	THBS1	http://amigo.geneontology.org/amigo/term/GO:0045727
positive regulation of protein catabolic process	Gene Ontology	GO:0045732	1	73	0.190296	0.229795	SMURF2	http://amigo.geneontology.org/amigo/term/GO:0045732
oxidation-reduction process	Gene Ontology	GO:0055114	3	525	0.190768	0.23013	ALDH3A2|KDM6A|GSTA1	http://amigo.geneontology.org/amigo/term/GO:0055114
apical part of cell	Gene Ontology	GO:0045177	1	74	0.192605	0.231872	MYO1B	http://amigo.geneontology.org/amigo/term/GO:0045177
phagocytic vesicle membrane	Gene Ontology	GO:0030670	1	74	0.192605	0.231872	DNM2	http://amigo.geneontology.org/amigo/term/GO:0030670
cytokine-mediated signaling pathway	Gene Ontology	GO:0019221	2	282	0.193807	0.233082	LAMA5|FN1	http://amigo.geneontology.org/amigo/term/GO:0019221
response to endoplasmic reticulum stress	Gene Ontology	GO:0034976	1	75	0.194907	0.23369	THBS1	http://amigo.geneontology.org/amigo/term/GO:0034976
negative regulation of protein kinase activity	Gene Ontology	GO:0006469	1	75	0.194907	0.23369	NF1	http://amigo.geneontology.org/amigo/term/GO:0006469
cytoplasmic vesicle	Gene Ontology	GO:0031410	2	285	0.196898	0.235249	IGFBP2|DNM2	http://amigo.geneontology.org/amigo/term/GO:0031410
cellular oxidant detoxification	Gene Ontology	GO:0098869	1	76	0.197203	0.235249	GSTA1	http://amigo.geneontology.org/amigo/term/GO:0098869
neuromuscular junction	Gene Ontology	GO:0031594	1	76	0.197203	0.235249	LAMA5	http://amigo.geneontology.org/amigo/term/GO:0031594
ubiquitin protein ligase activity	Gene Ontology	GO:0061630	2	286	0.197929	0.235878	SMURF2|Mycbp2	http://amigo.geneontology.org/amigo/term/GO:0061630
ossification	Gene Ontology	GO:0001503	1	77	0.199492	0.236309	SPARC	http://amigo.geneontology.org/amigo/term/GO:0001503
protein localization	Gene Ontology	GO:0008104	1	77	0.199492	0.236309	LYST	http://amigo.geneontology.org/amigo/term/GO:0008104
endoplasmic reticulum-Golgi intermediate compartment	Gene Ontology	GO:0005793	1	77	0.199492	0.236309	FN1	http://amigo.geneontology.org/amigo/term/GO:0005793
sodium ion transport	Gene Ontology	GO:0006814	1	77	0.199492	0.236309	SLC4A4	http://amigo.geneontology.org/amigo/term/GO:0006814
mitochondrial intermembrane space	Gene Ontology	GO:0005758	1	78	0.201774	0.238295	CLPB	http://amigo.geneontology.org/amigo/term/GO:0005758
neural tube closure	Gene Ontology	GO:0001843	1	78	0.201774	0.238295	KDM6A	http://amigo.geneontology.org/amigo/term/GO:0001843
protein import into nucleus	Gene Ontology	GO:0006606	1	79	0.20405	0.239881	IPO5	http://amigo.geneontology.org/amigo/term/GO:0006606
ubiquitin-dependent protein catabolic process	Gene Ontology	GO:0006511	2	292	0.204132	0.239881	KLHL25|SMURF2	http://amigo.geneontology.org/amigo/term/GO:0006511
phosphatidylinositol binding	Gene Ontology	GO:0035091	1	80	0.20632	0.24173	PITPNM2	http://amigo.geneontology.org/amigo/term/GO:0035091
epidermis development	Gene Ontology	GO:0008544	1	80	0.20632	0.24173	ALDH3A2	http://amigo.geneontology.org/amigo/term/GO:0008544
cellular response to interleukin-1	Gene Ontology	GO:0071347	1	80	0.20632	0.24173	AKAP12	http://amigo.geneontology.org/amigo/term/GO:0071347
transmembrane transport	Gene Ontology	GO:0055085	2	296	0.20828	0.243416	SLC4A4|ADD3	http://amigo.geneontology.org/amigo/term/GO:0055085
defense response to Gram-negative bacterium	Gene Ontology	GO:0050829	1	81	0.208583	0.243416	RARRES2	http://amigo.geneontology.org/amigo/term/GO:0050829
cellular protein modification process	Gene Ontology	GO:0006464	1	81	0.208583	0.243416	ST3GAL6	http://amigo.geneontology.org/amigo/term/GO:0006464
positive regulation of catalytic activity	Gene Ontology	GO:0043085	1	82	0.21084	0.245807	NR4A2	http://amigo.geneontology.org/amigo/term/GO:0043085
female pregnancy	Gene Ontology	GO:0007565	1	84	0.215335	0.25006	IGFBP2	http://amigo.geneontology.org/amigo/term/GO:0007565
multicellular organism growth	Gene Ontology	GO:0035264	1	84	0.215335	0.25006	KDM6A	http://amigo.geneontology.org/amigo/term/GO:0035264
transport across blood-brain barrier	Gene Ontology	GO:0150104	1	84	0.215335	0.25006	SLC4A4	http://amigo.geneontology.org/amigo/term/GO:0150104
hydrolase activity	Gene Ontology	GO:0016787	1	85	0.217573	0.252163	CLPB	http://amigo.geneontology.org/amigo/term/GO:0016787
peptidase activity	Gene Ontology	GO:0008233	1	85	0.217573	0.252163	CTSB	http://amigo.geneontology.org/amigo/term/GO:0008233
Wnt signaling pathway, planar cell polarity pathway	Gene Ontology	GO:0060071	1	89	0.226461	0.261438	SMURF2	http://amigo.geneontology.org/amigo/term/GO:0060071
viral entry into host cell	Gene Ontology	GO:0046718	1	89	0.226461	0.261438	CTSB	http://amigo.geneontology.org/amigo/term/GO:0046718
kinase activity	Gene Ontology	GO:0016301	1	89	0.226461	0.261438	Pak2	http://amigo.geneontology.org/amigo/term/GO:0016301
positive regulation of peptidyl-serine phosphorylation	Gene Ontology	GO:0033138	1	90	0.228668	0.263213	BCAR3	http://amigo.geneontology.org/amigo/term/GO:0033138
protein glycosylation	Gene Ontology	GO:0006486	1	91	0.230868	0.265487	ST3GAL6	http://amigo.geneontology.org/amigo/term/GO:0006486
lysosomal membrane	Gene Ontology	GO:0005765	2	318	0.231234	0.265649	GDAP2|SLC36A1	http://amigo.geneontology.org/amigo/term/GO:0005765
secretory granule	Gene Ontology	GO:0030141	1	92	0.233062	0.267229	THBS1	http://amigo.geneontology.org/amigo/term/GO:0030141
regulation of lipid metabolic process	Gene Ontology	GO:0019216	1	92	0.233062	0.267229	PLIN2	http://amigo.geneontology.org/amigo/term/GO:0019216
GTPase activity	Gene Ontology	GO:0003924	2	320	0.23333	0.267277	C9orf69|DNM2	http://amigo.geneontology.org/amigo/term/GO:0003924
lipid droplet	Gene Ontology	GO:0005811	1	93	0.23525	0.268434	PLIN2	http://amigo.geneontology.org/amigo/term/GO:0005811
keratin filament	Gene Ontology	GO:0045095	1	93	0.23525	0.268434	FBF1	http://amigo.geneontology.org/amigo/term/GO:0045095
trans-Golgi network membrane	Gene Ontology	GO:0032588	1	93	0.23525	0.268434	MYO1B	http://amigo.geneontology.org/amigo/term/GO:0032588
acrosomal vesicle	Gene Ontology	GO:0001669	1	93	0.23525	0.268434	CLK3	http://amigo.geneontology.org/amigo/term/GO:0001669
small GTPase mediated signal transduction	Gene Ontology	GO:0007264	1	94	0.237431	0.270401	BCAR3	http://amigo.geneontology.org/amigo/term/GO:0007264
kidney development	Gene Ontology	GO:0001822	1	95	0.239606	0.27183	C1GALT1	http://amigo.geneontology.org/amigo/term/GO:0001822
negative regulation of inflammatory response	Gene Ontology	GO:0050728	1	95	0.239606	0.27183	APC	http://amigo.geneontology.org/amigo/term/GO:0050728
ciliary basal body-plasma membrane docking	Gene Ontology	GO:0097711	1	95	0.239606	0.27183	FBF1	http://amigo.geneontology.org/amigo/term/GO:0097711
cellular response to oxidative stress	Gene Ontology	GO:0034599	1	95	0.239606	0.27183	NR4A2	http://amigo.geneontology.org/amigo/term/GO:0034599
cell-matrix adhesion	Gene Ontology	GO:0007160	1	96	0.241776	0.273503	FN1	http://amigo.geneontology.org/amigo/term/GO:0007160
transforming growth factor beta receptor signaling pathway	Gene Ontology	GO:0007179	1	96	0.241776	0.273503	USP9X	http://amigo.geneontology.org/amigo/term/GO:0007179
cell differentiation	Gene Ontology	GO:0030154	3	596	0.243279	0.274635	PRRC2C|RARRES2|ARNT	http://amigo.geneontology.org/amigo/term/GO:0030154
sodium ion transmembrane transport	Gene Ontology	GO:0035725	1	97	0.243939	0.274635	SLC4A4	http://amigo.geneontology.org/amigo/term/GO:0035725
defense response to Gram-positive bacterium	Gene Ontology	GO:0050830	1	97	0.243939	0.274635	RARRES2	http://amigo.geneontology.org/amigo/term/GO:0050830
antigen processing and presentation of exogenous peptide antigen via MHC class II	Gene Ontology	GO:0019886	1	98	0.246096	0.276011	DNM2	http://amigo.geneontology.org/amigo/term/GO:0019886
serine-type endopeptidase inhibitor activity	Gene Ontology	GO:0004867	1	98	0.246096	0.276011	CD109	http://amigo.geneontology.org/amigo/term/GO:0004867
melanosome	Gene Ontology	GO:0042470	1	99	0.248247	0.277632	CTSB	http://amigo.geneontology.org/amigo/term/GO:0042470
regulation of membrane potential	Gene Ontology	GO:0042391	1	99	0.248247	0.277632	SLC4A4	http://amigo.geneontology.org/amigo/term/GO:0042391
mitotic spindle	Gene Ontology	GO:0072686	1	100	0.250391	0.279237	CEP170	http://amigo.geneontology.org/amigo/term/GO:0072686
ion transport	Gene Ontology	GO:0006811	1	100	0.250391	0.279237	SLC36A1	http://amigo.geneontology.org/amigo/term/GO:0006811
DNA-binding transcription factor activity	Gene Ontology	GO:0003700	3	607	0.251632	0.280299	Tcf4|Nfat5|ARNT	http://amigo.geneontology.org/amigo/term/GO:0003700
phosphorylation	Gene Ontology	GO:0016310	1	101	0.25253	0.280299	AK4	http://amigo.geneontology.org/amigo/term/GO:0016310
PML body	Gene Ontology	GO:0016605	1	101	0.25253	0.280299	Tcf4	http://amigo.geneontology.org/amigo/term/GO:0016605
Golgi lumen	Gene Ontology	GO:0005796	1	101	0.25253	0.280299	APC	http://amigo.geneontology.org/amigo/term/GO:0005796
anchored component of membrane	Gene Ontology	GO:0031225	1	102	0.254663	0.282136	CD109	http://amigo.geneontology.org/amigo/term/GO:0031225
platelet activation	Gene Ontology	GO:0030168	1	102	0.254663	0.282136	FLNA	http://amigo.geneontology.org/amigo/term/GO:0030168
Golgi membrane	Gene Ontology	GO:0000139	3	616	0.2585	0.285769	C1GALT1|ST3GAL6|DNM2	http://amigo.geneontology.org/amigo/term/GO:0000139
chaperone binding	Gene Ontology	GO:0051087	1	104	0.25891	0.285769	FN1	http://amigo.geneontology.org/amigo/term/GO:0051087
response to virus	Gene Ontology	GO:0009615	1	104	0.25891	0.285769	BANF1	http://amigo.geneontology.org/amigo/term/GO:0009615
protein N-terminus binding	Gene Ontology	GO:0047485	1	104	0.25891	0.285769	BANF1	http://amigo.geneontology.org/amigo/term/GO:0047485
response to estradiol	Gene Ontology	GO:0032355	1	105	0.261025	0.287298	IGFBP2	http://amigo.geneontology.org/amigo/term/GO:0032355
muscle contraction	Gene Ontology	GO:0006936	1	105	0.261025	0.287298	TPM1	http://amigo.geneontology.org/amigo/term/GO:0006936
metalloendopeptidase activity	Gene Ontology	GO:0004222	1	106	0.263134	0.289349	ADAMTS9	http://amigo.geneontology.org/amigo/term/GO:0004222
ubiquitin ligase complex	Gene Ontology	GO:0000151	1	107	0.265236	0.291119	SMURF2	http://amigo.geneontology.org/amigo/term/GO:0000151
protease binding	Gene Ontology	GO:0002020	1	107	0.265236	0.291119	FN1	http://amigo.geneontology.org/amigo/term/GO:0002020
positive regulation of MAPK cascade	Gene Ontology	GO:0043410	1	109	0.269424	0.294347	BCAR3	http://amigo.geneontology.org/amigo/term/GO:0043410
proton transmembrane transport	Gene Ontology	GO:1902600	1	109	0.269424	0.294347	SLC36A1	http://amigo.geneontology.org/amigo/term/GO:1902600
thiol-dependent ubiquitin-specific protease activity	Gene Ontology	GO:0004843	1	109	0.269424	0.294347	USP9X	http://amigo.geneontology.org/amigo/term/GO:0004843
integral component of endoplasmic reticulum membrane	Gene Ontology	GO:0030176	1	109	0.269424	0.294347	RRBP1	http://amigo.geneontology.org/amigo/term/GO:0030176
mitochondrial membrane	Gene Ontology	GO:0031966	1	111	0.273588	0.29862	DNM2	http://amigo.geneontology.org/amigo/term/GO:0031966
cellular response to hypoxia	Gene Ontology	GO:0071456	1	114	0.27979	0.304826	AK4	http://amigo.geneontology.org/amigo/term/GO:0071456
response to bacterium	Gene Ontology	GO:0009617	1	115	0.281845	0.3065	ADAMTS9	http://amigo.geneontology.org/amigo/term/GO:0009617
unfolded protein binding	Gene Ontology	GO:0051082	1	115	0.281845	0.3065	MDN1	http://amigo.geneontology.org/amigo/term/GO:0051082
endoplasmic reticulum membrane	Gene Ontology	GO:0005789	4	942	0.283229	0.307722	ALDH3A2|SLC39A1|Tmtc2|AGPAT1	http://amigo.geneontology.org/amigo/term/GO:0005789
mitochondrial matrix	Gene Ontology	GO:0005759	2	370	0.285929	0.310095	AK4|DGUOK	http://amigo.geneontology.org/amigo/term/GO:0005759
intermediate filament	Gene Ontology	GO:0005882	1	117	0.285939	0.310095	MACF1	http://amigo.geneontology.org/amigo/term/GO:0005882
GTP binding	Gene Ontology	GO:0005525	2	373	0.289084	0.313218	AK4|DNM2	http://amigo.geneontology.org/amigo/term/GO:0005525
chemotaxis	Gene Ontology	GO:0006935	1	119	0.29001	0.313933	RARRES2	http://amigo.geneontology.org/amigo/term/GO:0006935
neuronal cell body	Gene Ontology	GO:0043025	2	376	0.292237	0.316055	AKAP12|CNN3	http://amigo.geneontology.org/amigo/term/GO:0043025
spindle pole	Gene Ontology	GO:0000922	1	121	0.294057	0.317732	FBF1	http://amigo.geneontology.org/amigo/term/GO:0000922
spindle	Gene Ontology	GO:0005819	1	122	0.296072	0.319617	DIDO1	http://amigo.geneontology.org/amigo/term/GO:0005819
inflammatory response	Gene Ontology	GO:0006954	2	381	0.297489	0.320323	RARRES2|THBS1	http://amigo.geneontology.org/amigo/term/GO:0006954
activation of MAPK activity	Gene Ontology	GO:0000187	1	123	0.298082	0.320323	THBS1	http://amigo.geneontology.org/amigo/term/GO:0000187
ficolin-1-rich granule lumen	Gene Ontology	GO:1904813	1	123	0.298082	0.320323	CTSB	http://amigo.geneontology.org/amigo/term/GO:1904813
transmembrane receptor protein tyrosine kinase signaling pathway	Gene Ontology	GO:0007169	1	123	0.298082	0.320323	Abi1	http://amigo.geneontology.org/amigo/term/GO:0007169
endomembrane system	Gene Ontology	GO:0012505	1	125	0.302084	0.324328	PITPNM2	http://amigo.geneontology.org/amigo/term/GO:0012505
cell projection	Gene Ontology	GO:0042995	1	127	0.306063	0.328302	EGFLAM	http://amigo.geneontology.org/amigo/term/GO:0042995
positive regulation of gene expression	Gene Ontology	GO:0010628	2	391	0.307976	0.329828	KDM6A|FN1	http://amigo.geneontology.org/amigo/term/GO:0010628
external side of plasma membrane	Gene Ontology	GO:0009897	2	392	0.309023	0.330576	CTSB|THBS1	http://amigo.geneontology.org/amigo/term/GO:0009897
fibrillar center	Gene Ontology	GO:0001650	1	129	0.31002	0.331343	PTPN13	http://amigo.geneontology.org/amigo/term/GO:0001650
positive regulation of angiogenesis	Gene Ontology	GO:0045766	1	131	0.313955	0.335245	THBS1	http://amigo.geneontology.org/amigo/term/GO:0045766
membrane organization	Gene Ontology	GO:0061024	1	133	0.317867	0.338199	DNM2	http://amigo.geneontology.org/amigo/term/GO:0061024
ion channel binding	Gene Ontology	GO:0044325	1	133	0.317867	0.338199	FLNA	http://amigo.geneontology.org/amigo/term/GO:0044325
microtubule cytoskeleton organization	Gene Ontology	GO:0000226	1	133	0.317867	0.338199	MARK1	http://amigo.geneontology.org/amigo/term/GO:0000226
G2/M transition of mitotic cell cycle	Gene Ontology	GO:0000086	1	133	0.317867	0.338199	DNM2	http://amigo.geneontology.org/amigo/term/GO:0000086
Fc-gamma receptor signaling pathway involved in phagocytosis	Gene Ontology	GO:0038096	1	135	0.321757	0.34203	Abi1	http://amigo.geneontology.org/amigo/term/GO:0038096
negative regulation of neuron apoptotic process	Gene Ontology	GO:0043524	1	138	0.327551	0.347564	NR4A2	http://amigo.geneontology.org/amigo/term/GO:0043524
neuron differentiation	Gene Ontology	GO:0030182	1	139	0.329472	0.348662	SMARCA1	http://amigo.geneontology.org/amigo/term/GO:0030182
central nervous system development	Gene Ontology	GO:0007417	1	139	0.329472	0.348662	ALDH3A2	http://amigo.geneontology.org/amigo/term/GO:0007417
postsynaptic membrane	Gene Ontology	GO:0045211	1	141	0.333297	0.351449	DNM2	http://amigo.geneontology.org/amigo/term/GO:0045211
blood microparticle	Gene Ontology	GO:0072562	1	141	0.333297	0.351449	FN1	http://amigo.geneontology.org/amigo/term/GO:0072562
rRNA processing	Gene Ontology	GO:0006364	1	141	0.333297	0.351449	MDN1	http://amigo.geneontology.org/amigo/term/GO:0006364
cell population proliferation	Gene Ontology	GO:0008283	1	142	0.335201	0.353142	MKI67	http://amigo.geneontology.org/amigo/term/GO:0008283
integral component of membrane	Gene Ontology	GO:0016021	12	3643	0.345951	0.363819	FAXC|ST3GAL6|HECTD4|ALDH3A2|SLC36A1|SLC4A4|C1GALT1|Tmtc2|AGPAT1|TMEM209|SLC39A1|C9orf69	http://amigo.geneontology.org/amigo/term/GO:0016021
negative regulation of endopeptidase activity	Gene Ontology	GO:0010951	1	149	0.34838	0.365397	CD109	http://amigo.geneontology.org/amigo/term/GO:0010951
vesicle-mediated transport	Gene Ontology	GO:0016192	1	150	0.350241	0.367023	ADAMTS9	http://amigo.geneontology.org/amigo/term/GO:0016192
ciliary basal body	Gene Ontology	GO:0036064	1	151	0.352098	0.368315	FBF1	http://amigo.geneontology.org/amigo/term/GO:0036064
lipid binding	Gene Ontology	GO:0008289	1	151	0.352098	0.368315	STARD9	http://amigo.geneontology.org/amigo/term/GO:0008289
adherens junction	Gene Ontology	GO:0005912	1	155	0.35947	0.37503	CNN3	http://amigo.geneontology.org/amigo/term/GO:0005912
mRNA processing	Gene Ontology	GO:0006397	1	158	0.364945	0.380406	TUT7	http://amigo.geneontology.org/amigo/term/GO:0006397
transcription initiation from RNA polymerase II promoter	Gene Ontology	GO:0006367	1	160	0.368569	0.383845	NR4A2	http://amigo.geneontology.org/amigo/term/GO:0006367
aging	Gene Ontology	GO:0007568	1	163	0.373967	0.389123	IGFBP2	http://amigo.geneontology.org/amigo/term/GO:0007568
serine-type endopeptidase activity	Gene Ontology	GO:0004252	1	169	0.384625	0.399158	APC	http://amigo.geneontology.org/amigo/term/GO:0004252
regulation of cell population proliferation	Gene Ontology	GO:0042127	1	169	0.384625	0.399158	LAMA5	http://amigo.geneontology.org/amigo/term/GO:0042127
protein autophosphorylation	Gene Ontology	GO:0046777	1	170	0.386384	0.40028	CLK3	http://amigo.geneontology.org/amigo/term/GO:0046777
translation	Gene Ontology	GO:0006412	1	173	0.391631	0.405005	RRBP1	http://amigo.geneontology.org/amigo/term/GO:0006412
vesicle	Gene Ontology	GO:0031982	1	173	0.391631	0.405005	MYO1B	http://amigo.geneontology.org/amigo/term/GO:0031982
positive regulation of protein phosphorylation	Gene Ontology	GO:0001934	1	178	0.400276	0.413584	RARRES2	http://amigo.geneontology.org/amigo/term/GO:0001934
neutrophil degranulation	Gene Ontology	GO:0043312	2	482	0.401324	0.414304	SPTAN1|CTSB	http://amigo.geneontology.org/amigo/term/GO:0043312
proteasome-mediated ubiquitin-dependent protein catabolic process	Gene Ontology	GO:0043161	1	181	0.405405	0.417787	SMURF2	http://amigo.geneontology.org/amigo/term/GO:0043161
endocytosis	Gene Ontology	GO:0006897	1	182	0.407105	0.419173	DNM2	http://amigo.geneontology.org/amigo/term/GO:0006897
transcription by RNA polymerase II	Gene Ontology	GO:0006366	1	187	0.415533	0.427478	Nfat5	http://amigo.geneontology.org/amigo/term/GO:0006366
leukocyte migration	Gene Ontology	GO:0050900	1	192	0.423842	0.435646	FN1	http://amigo.geneontology.org/amigo/term/GO:0050900
regulation of apoptotic process	Gene Ontology	GO:0042981	1	197	0.432034	0.44368	CTSB	http://amigo.geneontology.org/amigo/term/GO:0042981
defense response to bacterium	Gene Ontology	GO:0042742	1	209	0.451227	0.462988	LYST	http://amigo.geneontology.org/amigo/term/GO:0042742
negative regulation of gene expression	Gene Ontology	GO:0010629	1	210	0.452797	0.464196	SETDB1	http://amigo.geneontology.org/amigo/term/GO:0010629
magnesium ion binding	Gene Ontology	GO:0000287	1	214	0.459033	0.469366	MARK1	http://amigo.geneontology.org/amigo/term/GO:0000287
signaling receptor activity	Gene Ontology	GO:0038023	1	214	0.459033	0.469366	RRBP1	http://amigo.geneontology.org/amigo/term/GO:0038023
endosome membrane	Gene Ontology	GO:0010008	1	220	0.468255	0.478382	MYO1B	http://amigo.geneontology.org/amigo/term/GO:0010008
positive regulation of cell migration	Gene Ontology	GO:0030335	1	227	0.478818	0.488328	THBS1	http://amigo.geneontology.org/amigo/term/GO:0030335
mitochondrion	Gene Ontology	GO:0005739	4	1258	0.485182	0.494391	SPARC|AK4|MMADHC|DGUOK	http://amigo.geneontology.org/amigo/term/GO:0005739
membrane raft	Gene Ontology	GO:0045121	1	237	0.493547	0.502482	SMURF2	http://amigo.geneontology.org/amigo/term/GO:0045121
transcription coactivator activity	Gene Ontology	GO:0003713	1	248	0.509273	0.518046	MRTFB	http://amigo.geneontology.org/amigo/term/GO:0003713
DNA-binding transcription repressor activity, RNA polymerase II-specific	Gene Ontology	GO:0001227	1	253	0.51626	0.524702	Klf16	http://amigo.geneontology.org/amigo/term/GO:0001227
lysosome	Gene Ontology	GO:0005764	1	262	0.52859	0.536771	CTSB	http://amigo.geneontology.org/amigo/term/GO:0005764
protein polyubiquitination	Gene Ontology	GO:0000209	1	267	0.535304	0.542656	SMURF2	http://amigo.geneontology.org/amigo/term/GO:0000209
early endosome	Gene Ontology	GO:0005769	1	267	0.535304	0.542656	MYO1B	http://amigo.geneontology.org/amigo/term/GO:0005769
endosome	Gene Ontology	GO:0005768	1	293	0.568722	0.576038	DNM2	http://amigo.geneontology.org/amigo/term/GO:0005768
nervous system development	Gene Ontology	GO:0007399	1	305	0.583331	0.590329	FN1	http://amigo.geneontology.org/amigo/term/GO:0007399
RNA polymerase II transcription regulatory region sequence-specific DNA binding	Gene Ontology	GO:0000977	1	327	0.608852	0.615629	NR4A2	http://amigo.geneontology.org/amigo/term/GO:0000977
neuron projection	Gene Ontology	GO:0043005	1	336	0.61884	0.625193	PTPN13	http://amigo.geneontology.org/amigo/term/GO:0043005
protein-containing complex binding	Gene Ontology	GO:0044877	1	349	0.632823	0.638773	DNM2	http://amigo.geneontology.org/amigo/term/GO:0044877
negative regulation of cell population proliferation	Gene Ontology	GO:0008285	1	394	0.677413	0.683198	Abi1	http://amigo.geneontology.org/amigo/term/GO:0008285
spermatogenesis	Gene Ontology	GO:0007283	1	404	0.686568	0.69184	DNM2	http://amigo.geneontology.org/amigo/term/GO:0007283
synapse	Gene Ontology	GO:0045202	1	420	0.700684	0.705462	DNM2	http://amigo.geneontology.org/amigo/term/GO:0045202
immune response	Gene Ontology	GO:0006955	1	427	0.706659	0.710873	THBS1	http://amigo.geneontology.org/amigo/term/GO:0006955
cellular_component	Gene Ontology	GO:0005575	1	433	0.711687	0.715322	Edrf1	http://amigo.geneontology.org/amigo/term/GO:0005575
multicellular organism development	Gene Ontology	GO:0007275	1	462	0.73481	0.737934	ADAMTS9	http://amigo.geneontology.org/amigo/term/GO:0007275
integral component of plasma membrane	Gene Ontology	GO:0005887	3	1380	0.75797	0.7599	SLC4A4|PTPRS|PLXNA4	http://amigo.geneontology.org/amigo/term/GO:0005887
innate immune response	Gene Ontology	GO:0045087	1	558	0.79901	0.800365	RARRES2	http://amigo.geneontology.org/amigo/term/GO:0045087
G protein-coupled receptor signaling pathway	Gene Ontology	GO:0007186	2	1132	0.836852	0.837561	AKAP12|AKAP13	http://amigo.geneontology.org/amigo/term/GO:0007186
molecular_function	Gene Ontology	GO:0003674	1	742	0.882074	0.882074	CLPB	http://amigo.geneontology.org/amigo/term/GO:0003674
